# Supplementary material for: Validation of genes affecting rice mesocotyl length through candidate association analysis and identification of the superior haplotypes
Source: Front Plant Sci. 2023 May 30;14:1194119. doi: 10.3389/fpls.2023.1194119 (PMC10267709; doi:10.3389/fpls.2023.1194119)
Supplement: Supplementary file 3 [file DataSheet_1.xlsx]

## Sheet: Table S1
Table S1 The candidate gene list for mesocotyl length used in candidate gene associated analysis and haplotype analysis
Number	Gene_ID	Chromosome	Position (bp) (start)	Position (bp) (end)	Annotation
1	LOC_Os01g01600	1	303103	306800	ethylene-responsive protein related, putative, expressed
2	LOC_Os01g07630	1	3667439	3673065	BRASSINOSTEROID INSENSITIVE 1-associated receptor kinase 1 precursor, putative, expressed
3	LOC_Os01g08180	1	3962465	3963568	BRASSINAZOLE-RESISTANT 2, putative, expressed
4	LOC_Os01g08220	1	4003659	4004946	gibberellin 3-beta-dioxygenase 2-2, putative, expressed
5	LOC_Os01g08320	1	4073676	4076438	OsIAA1 - Auxin-responsive Aux/IAA gene family member, expressed
6	LOC_Os01g09260	1	4697314	4699792	cytokinin dehydrogenase precursor, putative, expressed
7	LOC_Os01g09450	1	4816845	4818962	OsIAA2 - Auxin-responsive Aux/IAA gene family member, expressed
8	LOC_Os01g10110	1	5270103	5275678	cytokinin dehydrogenase precursor, putative, expressed
9	LOC_Os01g13000	1	7216513	7225223	ethylene-responsive protein related, putative, expressed
10	LOC_Os01g13030	1	7249761	7254629	OsIAA3 - Auxin-responsive Aux/IAA gene family member, expressed
11	LOC_Os01g13200	1	7352175	7357620	abscisic acid insensitive 8, putative, expressed
12	LOC_Os01g14510	1	8125667	8128193	BRASSINOSTEROID INSENSITIVE 1 precursor, putative, expressed
13	LOC_Os01g17250	1	9917474	9921595	BRASSINOSTEROID INSENSITIVE 1-associated receptor kinase 1 precursor, putative, expressed
14	LOC_Os01g18360	1	10312341	10314826	OsIAA4 - Auxin-responsive Aux/IAA gene family member, expressed
15	LOC_Os01g29740	1	16659734	16664416	expressed protein
16	LOC_Os01g32940	1	18079428	18080300	hypothetical protein
17	LOC_Os01g36020	1	19929043	19931949	retrotransposon protein, putative, unclassified, expressed
18	LOC_Os01g44130	1	25291338	25298072	aspartic proteinase oryzasin-1 precursor, putative, expressed
19	LOC_Os01g48444	1	27777506	27780978	OsIAA5 - Auxin-responsive Aux/IAA gene family member, expressed
20	LOC_Os01g50970	1	29285372	29288718	expressed protein
21	LOC_Os01g50980	1	29290326	29295442	cullin, putative, expressed
22	LOC_Os01g50990	1	29298041	29299464	FBD domain containing protein, putative, expressed
23	LOC_Os01g53880	1	30975765	30979770	OsIAA6 - Auxin-responsive Aux/IAA gene family member, expressed
24	LOC_Os01g54890	1	31567891	31568741	ethylene-responsive transcription factor 2, putative, expressed
25	LOC_Os01g56810	1	32788487	32792750	cytokinin dehydrogenase precursor, putative, expressed
26	LOC_Os01g59100	1	34141403	34145203	cytokinin-N-glucosyltransferase 1, putative, expressed
27	LOC_Os01g59440	1	34379096	34382030	BRASSINOSTEROID INSENSITIVE 1-associated receptor kinase 1 precursor, putative, expressed
28	LOC_Os01g67430	1	39177169	39178676	lipase, putative, expressed
29	LOC_Os01g71310	1	41300203	41303044	cytokinin dehydrogenase precursor, putative, expressed
30	LOC_Os01g71410	1	41375172	41376297	glycosyl hydrolases family 17, putative, expressed
31	LOC_Os01g72900	1	42281272	42281973	abscisic stress-ripening, putative, expressed
32	LOC_Os01g72910	1	42282832	42283632	abscisic stress-ripening, putative, expressed
33	LOC_Os01g73250	1	42460555	42462334	abscisic stress-ripening, putative, expressed
34	LOC_Os02g07480	2	3855934	3863872	transglycosylase SLT domain containing protein, expressed
35	LOC_Os02g09359	2	4808234	4817119	BRASSINOSTEROID INSENSITIVE 1-associated receptor kinase 1 precursor, putative, expressed
36	LOC_Os02g11130	2	5966029	5967668	cytokinin-O-glucosyltransferase 3, putative, expressed
37	LOC_Os02g11700	2	6017155	6018855	cytokinin-O-glucosyltransferase 3, putative, expressed
38	LOC_Os02g12780	2	6693857	6695685	cytokinin dehydrogenase precursor, putative, expressed
39	LOC_Os02g13520	2	7245015	7248672	OsIAA7 - Auxin-responsive Aux/IAA gene family member, expressed
40	LOC_Os02g13710	2	7365220	7366415	ethylene-responsive transcription factor TINY, putative, expressed
41	LOC_Os02g14120	2	7710512	7715739	BRASSINOSTEROID INSENSITIVE 1-associated receptor kinase 1 precursor, putative, expressed
42	LOC_Os02g14140	2	7733272	7733967	cytokinin inducible protein, putative, expressed
43	LOC_Os02g17680	2	10181426	10189201	ethylene-responsive protein related, putative, expressed
44	LOC_Os02g18320	2	10634660	10641098	BRASSINOSTEROID INSENSITIVE 1-associated receptor kinase 1 precursor, putative, expressed
45	LOC_Os02g19460	2	11368564	11370496	cytokinin inducible protein, putative, expressed
46	LOC_Os02g28900	2	17118767	17120699	cytokinin-O-glucosyltransferase 2, putative, expressed
47	LOC_Os02g33820	2	20165589	20166668	abscisic stress-ripening, putative, expressed
48	LOC_Os02g36510	2	22056928	22058611	ethylene-insensitive 3, putative, expressed
49	LOC_Os02g36810	2	22202698	22204302	cytokinin-O-glucosyltransferase 2, putative, expressed
50	LOC_Os02g36830	2	22215057	22217951	cytokinin-O-glucosyltransferase 2, putative, expressed
51	LOC_Os02g36840	2	22229412	22231714	cytokinin-O-glucosyltransferase 2, putative, expressed
52	LOC_Os02g40070	2	24261671	24266297	AP2-like ethylene-responsive transcription factor PLETHORA 2, putative, expressed
53	LOC_Os02g43790	2	26422182	26423485	ethylene-responsive transcription factor, putative, expressed
54	LOC_Os02g43840	2	26471633	26473623	ethylene-responsive element-binding protein, putative, expressed
55	LOC_Os02g45010	2	27265867	27269207	ethylene-responsive protein related, putative, expressed
56	LOC_Os02g49160	2	30064481	30066157	OsIAA8 - Auxin-responsive Aux/IAA gene family member, expressed
57	LOC_Os02g49600	2	30316141	30319941	BRASSINOSTEROID INSENSITIVE 1-associated receptor kinase 1 precursor, putative, expressed
58	LOC_Os02g51670	2	31648468	31650538	ethylene-responsive transcription factor, putative, expressed
59	LOC_Os02g51900	2	31786801	31789031	cytokinin-O-glucosyltransferase 2, putative, expressed
60	LOC_Os02g51910	2	31791009	31793891	cytokinin-O-glucosyltransferase 2, putative, expressed
61	LOC_Os02g51930	2	31805977	31807891	cytokinin-O-glucosyltransferase 2, putative, expressed
62	LOC_Os02g54050	2	33107745	33108413	ethylene-responsive transcription factor, putative, expressed
63	LOC_Os02g56120	2	34348582	34349856	OsIAA9 - Auxin-responsive Aux/IAA gene family member, expressed
64	LOC_Os02g57250	2	35073371	35075801	OsIAA10 - Auxin-responsive Aux/IAA gene family member, expressed
65	LOC_Os02g57530	2	35251393	35256043	ethylene receptor, putative, expressed
66	LOC_Os03g01130	3	100700	104014	ethylene-responsive element-binding protein, putative, expressed
67	LOC_Os03g06070	3	3039736	3045376	la domain containing protein, putative, expressed
68	LOC_Os03g06139	3	3075919	3085989	ABC-2 type transporter domain containing protein, expressed
69	LOC_Os03g09170	3	4780241	4781570	ethylene-responsive transcription factor, putative, expressed
70	LOC_Os03g10200	3	5175138	5178305	ethylene-responsive element-binding protein, putative, expressed
71	LOC_Os03g12950	3	6992878	6997183	AP2-like ethylene-responsive transcription factor AINTEGUMENTA, putative, expressed
72	LOC_Os03g14550	3	7895245	7895883	GASR1 - Gibberellin-regulated GASA/GAST/Snakin family protein precursor, putative
73	LOC_Os03g16010	3	8827645	8833588	BRASSINOSTEROID INSENSITIVE 1-associated receptor kinase 1 precursor, putative, expressed
74	LOC_Os03g20780	3	11771261	11773192	ethylene-insensitive 3, putative, expressed
75	LOC_Os03g20790	3	11776086	11778008	ethylene-insensitive 3, putative, expressed
76	LOC_Os03g24430	3	13915989	13917506	cytokinin-O-glucosyltransferase 3, putative, expressed
77	LOC_Os03g32580	3	18635876	18638518	BRASSINOSTEROID INSENSITIVE 1-associated receptor kinase 1 precursor, putative, expressed
78	LOC_Os03g39790	3	22135801	22138216	retrotransposon protein, putative, unclassified, expressed
79	LOC_Os03g40040	3	22243187	22244649	expressed protein
80	LOC_Os03g40084	3	22268809	22270021	expressed protein
81	LOC_Os03g40110	3	22285683	22292562	nop14-like family protein, expressed
82	LOC_Os03g40194	3	22347660	22351524	disease resistance RPP13-like protein 1, putative, expressed
83	LOC_Os03g40390	3	22443273	22445121	expressed protein
84	LOC_Os03g41060	3	22816933	22817775	GASR2 - Gibberellin-regulated GASA/GAST/Snakin family protein precursor, putative, expressed
85	LOC_Os03g43400	3	24198649	24202021	OsIAA11 - Auxin-responsive Aux/IAA gene family member, expressed
86	LOC_Os03g43410	3	24212554	24213860	OsIAA12 - Auxin-responsive Aux/IAA gene family member, expressed
87	LOC_Os03g49400	3	28116620	28124217	ethylene-insensitive protein, putative, expressed
88	LOC_Os03g49500	3	28169807	28173984	ethylene receptor, putative, expressed
89	LOC_Os03g49620	3	28254419	28259880	BRASSINOSTEROID INSENSITIVE 1-associated receptor kinase 1 precursor, putative, expressed
90	LOC_Os03g51340	3	29376077	29378021	expressed protein
91	LOC_Os03g53150	3	30480660	30483331	OsIAA13 - Auxin-responsive Aux/IAA gene family member, expressed
92	LOC_Os03g53320	3	30602885	30603235	hypothetical protein
93	LOC_Os03g53340	3	30603964	30607164	HSF-type DNA-binding domain containing protein, expressed
94	LOC_Os03g55290	3	31464840	31465625	GASR3 - Gibberellin-regulated GASA/GAST/Snakin family protein precursor, expressed
95	LOC_Os03g56050	3	31921933	31925513	AP2-like ethylene-responsive transcription factor AINTEGUMENTA, putative, expressed
96	LOC_Os03g58350	3	33246011	33247318	OsIAA14 - Auxin-responsive Aux/IAA gene family member, expressed
97	LOC_Os03g60960	3	34636942	34638480	cytokinin-N-glucosyltransferase 1, putative, expressed
98	LOC_Os04g08740	4	4738375	4741231	ethylene receptor, putative, expressed
99	LOC_Os04g16350	4	8885859	8888963	retrotransposon protein, putative, unclassified, expressed
100	LOC_Os04g17840	4	9781331	9786839	retrotransposon protein, putative, unclassified, expressed
101	LOC_Os04g19900	4	11096093	11100948	retrotransposon protein, putative, Ty3-gypsy subclass, expressed
102	LOC_Os04g20400	4	11408523	11410376	cytokinin-O-glucosyltransferase 1, putative, expressed
103	LOC_Os04g22900	4	12989860	12996145	jasmonate-induced protein, putative, expressed
104	LOC_Os04g24319	4	13936564	13937522	jasmonate-induced protein, putative, expressed
105	LOC_Os04g24328	4	13937943	13939152	jasmonate-induced protein, putative, expressed
106	LOC_Os04g24469	4	14039128	14040014	jasmonate-induced protein, putative, expressed
107	LOC_Os04g24478	4	14040508	14041461	jasmonate-induced protein, putative, expressed
108	LOC_Os04g24850	4	14311738	14313289	cytokinin-O-glucosyltransferase 2, putative, expressed
109	LOC_Os04g25370	4	14680107	14681661	cytokinin-O-glucosyltransferase 2, putative, expressed
110	LOC_Os04g25380	4	14692552	14694230	cytokinin-O-glucosyltransferase 2, putative, expressed
111	LOC_Os04g25440	4	14742171	14744334	cytokinin-O-glucosyltransferase 2, putative, expressed
112	LOC_Os04g25490	4	14787351	14789909	cytokinin-O-glucosyltransferase 2, putative, expressed
113	LOC_Os04g25800	4	14969824	14971484	cytokinin-O-glucosyltransferase 2, putative, expressed
114	LOC_Os04g25970	4	15107839	15109329	cytokinin-O-glucosyltransferase 2, putative, expressed
115	LOC_Os04g25980	4	15120379	15121928	cytokinin-O-glucosyltransferase 2, putative, expressed
116	LOC_Os04g32620	4	19651659	19656024	ethylene-responsive transcription factor ERF114, putative, expressed
117	LOC_Os04g34600	4	20934819	20936052	abscisic stress-ripening, putative, expressed
118	LOC_Os04g37820	4	22481487	22483269	cytokinin-O-glucosyltransferase 2, putative, expressed
119	LOC_Os04g38400	4	22834019	22835356	ethylene-insensitive 3, putative, expressed
120	LOC_Os04g38480	4	22867268	22872511	BRASSINOSTEROID INSENSITIVE 1-associated receptor kinase 1 precursor, putative, expressed
121	LOC_Os04g39110	4	23242283	23243198	GASR4 - Gibberellin-regulated GASA/GAST/Snakin family protein precursor, expressed
122	LOC_Os04g41570	4	24655105	24660068	ethylene-responsive protein related, putative, expressed
123	LOC_Os04g44230	4	26199152	26203656	cytokinin dehydrogenase precursor, putative, expressed
124	LOC_Os04g44240	4	26206039	26207903	cytokinin-O-glucosyltransferase 3, putative, expressed
125	LOC_Os04g44250	4	26213702	26215406	cytokinin-O-glucosyltransferase 3, putative, expressed
126	LOC_Os04g46220	4	27370862	27373629	ethylene-responsive transcription factor, putative, expressed
127	LOC_Os04g46290	4	27426740	27429874	ethylene-responsive element-binding protein, putative, expressed
128	LOC_Os04g47810	4	28369366	28371848	ethylene-responsive protein related, putative, expressed
129	LOC_Os04g48330	4	28814048	28814518	ethylene-responsive transcription factor ERF027, putative, expressed
130	LOC_Os04g51190	4	30317693	30321649	growth-regulating factor, putative, expressed
131	LOC_Os04g51390	4	30433199	30438328	aldose 1-epimerase, putative, expressed
132	LOC_Os04g51600	4	30570016	30571716	expressed protein
133	LOC_Os04g53770	4	32043533	32048708	SDA1, putative, expressed
134	LOC_Os04g53990	4	32166724	32169604	ethylene-responsive protein related, putative, expressed
135	LOC_Os04g55970	4	33341978	33346562	AP2-like ethylene-responsive transcription factor AINTEGUMENTA, putative, expressed
136	LOC_Os04g56950	4	33950221	33952563	jasmonate O-methyltransferase, putative, expressed
137	LOC_Os04g57050	4	34001305	34005213	jasmonate O-methyltransferase, putative, expressed
138	LOC_Os04g57070	4	34014090	34015752	jasmonate O-methyltransferase, putative, expressed
139	LOC_Os04g57080	4	34017425	34019555	jasmonate O-methyltransferase, putative, expressed
140	LOC_Os04g57090	4	34022632	34024079	jasmonate O-methyltransferase, putative, expressed
141	LOC_Os04g57560	4	34244247	34248323	amine oxidase, flavin-containing, domain containing protein, expressed
142	LOC_Os04g58590	4	34832040	34837343	RNA recognition motif containing protein, putative, expressed
143	LOC_Os05g06320	5	3233010	3237383	ethylene receptor, putative, expressed
144	LOC_Os05g08480	5	4626220	4628310	cytokinin-O-glucosyltransferase 1, putative, expressed
145	LOC_Os05g08490	5	4635440	4636365	cytokinin-O-glucosyltransferase 1, putative, expressed
146	LOC_Os05g08570	5	4681460	4684084	OsIAA15 - Auxin-responsive Aux/IAA gene family member, expressed
147	LOC_Os05g09480	5	5329581	5331490	OsIAA16 - Auxin-responsive Aux/IAA gene family member, expressed
148	LOC_Os05g11730	5	6657481	6661493	CGMC_GSK.7 - CGMC includes CDA, MAPK, GSK3, and CLKC kinases, expressed
149	LOC_Os05g14010	5	7802684	7810387	ethylene-responsive protein related, putative, expressed
150	LOC_Os05g14180	5	7950872	7954386	OsIAA17 - Auxin-responsive Aux/IAA gene family member, expressed
151	LOC_Os05g27650	5	16093366	16103367	transposon protein, putative, CACTA, En/Spm sub-class, expressed
152	LOC_Os05g27720	5	16141193	16145937	transposon protein, putative, CACTA, En/Spm sub-class, expressed
153	LOC_Os05g27740	5	16156427	16159660	expressed protein
154	LOC_Os05g27790	5	16184117	16186813	membrane associated DUF588 domain containing protein, putative, expressed
155	LOC_Os05g28090	5	16421457	16423221	expressed protein
156	LOC_Os05g31040	5	18033251	18035399	cytokinin dehydrogenase precursor, putative, expressed
157	LOC_Os05g31280	5	18183823	18185191	GASR5 - Gibberellin-regulated GASA/GAST/Snakin family protein precursor, expressed
158	LOC_Os05g34730	5	20601261	20601854	ethylene-responsive transcription factor ERF020, putative, expressed
159	LOC_Os05g35690	5	21198101	21198992	GASR6 - Gibberellin-regulated GASA/GAST/Snakin family protein precursor, expressed
160	LOC_Os05g39530	5	23196134	23201465	ribonuclease P family protein, putative, expressed
161	LOC_Os05g39990	5	23495606	23497572	expansin precursor, putative, expressed
162	LOC_Os05g41230	5	24149269	24151542	BRASSINOSTEROID INSENSITIVE 1-associated receptor kinase 1 precursor, putative, expressed
163	LOC_Os05g42180	5	24663914	24666109	ethylene-responsive protein related, putative, expressed
164	LOC_Os05g44810	5	26052916	26056268	OsIAA18 - Auxin-responsive Aux/IAA gene family member, expressed
165	LOC_Os05g48590	5	27845887	27850391	OsIAA19 - Auxin-responsive Aux/IAA gene family member, expressed
166	LOC_Os06g01780	6	450940	453734	ethylene-responsive element-binding protein, putative, expressed
167	LOC_Os06g07040	6	3342423	3346318	OsIAA20 - Auxin-responsive Aux/IAA gene family member, expressed
168	LOC_Os06g07070	6	3360524	3363523	BRASSINOSTEROID INSENSITIVE 1-associated receptor kinase 1 precursor, putative, expressed
169	LOC_Os06g08360	6	4062304	4063540	ethylene-responsive element-binding protein, putative, expressed
170	LOC_Os06g09717	6	4960147	4960770	ethylene-responsive transcription factor, putative, expressed
171	LOC_Os06g09790	6	4991219	4992149	ethylene-responsive transcription factor, putative, expressed
172	LOC_Os06g09810	6	4998064	4998687	ethylene-responsive transcription factor, putative, expressed
173	LOC_Os06g11710	6	6202140	6202790	cytokinin-O-glucosyltransferase 2, putative, expressed
174	LOC_Os06g11720	6	6205607	6207653	cytokinin-O-glucosyltransferase 2, putative, expressed
175	LOC_Os06g11860	6	6304588	6306661	ethylene-responsive transcription factor, putative, expressed
176	LOC_Os06g12120	6	6484043	6488553	BRASSINOSTEROID INSENSITIVE 1-associated receptor kinase 1 precursor, putative, expressed
177	LOC_Os06g15620	6	8847702	8848847	GASR7 - Gibberellin-regulated GASA/GAST/Snakin family protein precursor, expressed
178	LOC_Os06g16300	6	9289219	9290219	BRASSINOSTEROID INSENSITIVE 1-associated receptor kinase 1 precursor, putative, expressed
179	LOC_Os06g16330	6	9315991	9323908	BRASSINOSTEROID INSENSITIVE 1-associated receptor kinase 1 precursor, putative, expressed
180	LOC_Os06g21760	6	12572595	12574252	jasmonate O-methyltransferase, putative, expressed
181	LOC_Os06g21820	6	12604816	12606666	jasmonate O-methyltransferase, putative, expressed
182	LOC_Os06g22870	6	13345333	13349182	OsIAA21 - Auxin-responsive Aux/IAA gene family member, expressed
183	LOC_Os06g24850	6	14579528	14580059	OsIAA22 - Auxin-responsive Aux/IAA gene family member, expressed
184	LOC_Os06g36490	6	21431258	21435702	ethylene-responsive element-binding protein, putative, expressed
185	LOC_Os06g37500	6	22192033	22194963	cytokinin dehydrogenase precursor, putative, expressed
186	LOC_Os06g39590	6	23501973	23503493	OsIAA23 - Auxin-responsive Aux/IAA gene family member, expressed
187	LOC_Os06g43690	6	26303837	26312412	WD repeat-containing protein, putative, expressed
188	LOC_Os06g44070	6	26581702	26583748	retrotransposon protein, putative, unclassified, expressed
189	LOC_Os06g44080	6	26585560	26588132	ubiquitin family protein, putative, expressed
190	LOC_Os06g51320	6	31082746	31084111	GASR8 - Gibberellin-regulated GASA/GAST/Snakin family protein precursor, expressed
191	LOC_Os07g03250	7	1299598	1304299	AP2-like ethylene-responsive transcription factor PLETHORA 2, putative, expressed
192	LOC_Os07g06130	7	2984109	2991139	ethylene-insensitive protein, putative, expressed
193	LOC_Os07g06190	7	3016455	3024264	ethylene-insensitive protein 2, putative, expressed
194	LOC_Os07g06300	7	3061699	3069673	ethylene-insensitive protein 2, putative, expressed
195	LOC_Os07g08460	7	4355211	4356575	OsIAA24 - Auxin-responsive Aux/IAA gene family member, expressed
196	LOC_Os07g13634	7	7815442	7832311	cytokinin-N-glucosyltransferase 1, putative, expressed
197	LOC_Os07g13780	7	7903784	7904380	cytokinin-O-glucosyltransferase 2, putative, expressed
198	LOC_Os07g13800	7	7907484	7909408	cytokinin-N-glucosyltransferase, putative, expressed
199	LOC_Os07g13810	7	7911925	7913775	cytokinin-N-glucosyltransferase 1, putative, expressed
200	LOC_Os07g13940	7	7968937	7970412	cytokinin-N-glucosyltransferase 1, putative, expressed
201	LOC_Os07g14610	7	8334369	8335722	IAA-amino acid hydrolase ILR1-like 6 precursor, putative, expressed
202	LOC_Os07g15540	7	9005169	9008499	ethylene receptor, putative, expressed
203	LOC_Os07g22360	7	12551930	12552496	expressed protein
204	LOC_Os07g23990	7	13589491	13604623	tetratricopeptide repeat domain containing protein, putative, expressed
205	LOC_Os07g24010	7	13611075	13611539	hypothetical protein
206	LOC_Os07g24170	7	13728678	13729382	expressed protein
207	LOC_Os07g24190	7	13741284	13747256	CESA3 - cellulose synthase, expressed
208	LOC_Os07g25460	7	14574496	14580334	ankyrin repeat domain containing protein, expressed
209	LOC_Os07g27610	7	16129694	16129954	expressed protein
210	LOC_Os07g27630	7	16134832	16135465	expressed protein
211	LOC_Os07g27680	7	16150946	16151880	expressed protein
212	LOC_Os07g28060	7	16368462	16368840	ethylene receptor, putative
213	LOC_Os07g28890	7	16933763	16938903	ethylene-responsive protein related, putative, expressed
214	LOC_Os07g30330	7	17945639	17947265	cytokinin-O-glucosyltransferase 2, putative, expressed
215	LOC_Os07g30610	7	18113472	18115251	cytokinin-O-glucosyltransferase 2, putative, expressed
216	LOC_Os07g30620	7	18124655	18126401	cytokinin-O-glucosyltransferase 2, putative, expressed
217	LOC_Os07g39660	7	23772512	23772784	hypothetical protein
218	LOC_Os07g40240	7	24125333	24127487	GASR9 - Gibberellin-regulated GASA/GAST/Snakin family protein precursor, expressed
219	LOC_Os07g40630	7	24347897	24351927	BRASSINOSTEROID INSENSITIVE 1 precursor, putative, expressed
220	LOC_Os07g48630	7	29115869	29118679	ethylene-insensitive 3, putative, expressed
221	LOC_Os08g01780	8	468150	473512	OsIAA25 - Auxin-responsive Aux/IAA gene family member, expressed
222	LOC_Os08g07170	8	4011371	4013275	cytokinin-O-glucosyltransferase 2, putative, expressed
223	LOC_Os08g07180	8	4014115	4014648	cytokinin-O-glucosyltransferase 2, putative, expressed
224	LOC_Os08g07760	8	4344171	4350502	BRASSINOSTEROID INSENSITIVE 1-associated receptor kinase 1 precursor, putative, expressed
225	LOC_Os08g12790	8	7576906	7577904	cytokinin inducible protein, putative, expressed
226	LOC_Os08g15230	8	9224161	9228110	heat shock protein-related, putative, expressed
227	LOC_Os08g15296	8	9271631	9272579	photosystem II reaction center protein H, putative, expressed
228	LOC_Os08g17350	8	10613092	10613674	expressed protein
229	LOC_Os08g17410	8	10655416	10658547	BRASSINOSTEROID INSENSITIVE 1 precursor, putative, expressed
230	LOC_Os08g31200	8	19292821	19294909	cytokinin-O-glucosyltransferase 2, putative, expressed
231	LOC_Os08g31580	8	19547321	19549026	ethylene-responsive transcription factor, putative, expressed
232	LOC_Os08g35860	8	22616784	22619732	cytokinin dehydrogenase precursor, putative, expressed
233	LOC_Os08g36170	8	22808465	22814436	cytokinesis negative regulator RCP1, putative, expressed
234	LOC_Os08g38110	8	24143230	24144696	cytokinin-O-glucosyltransferase 1, putative, expressed
235	LOC_Os08g38130	8	24158576	24159852	cytokinin-O-glucosyltransferase 1, putative, expressed
236	LOC_Os08g38160	8	24167787	24169178	cytokinin-O-glucosyltransferase, putative, expressed
237	LOC_Os08g39830	8	25211493	25214797	ethylene-insensitive 3, putative, expressed
238	LOC_Os08g41180	8	26015092	26016312	MBTB31 - Bric-a-Brac, Tramtrack, Broad Complex BTB domain with Meprin and TRAF Homology MATH domain, expressed
239	LOC_Os09g03140	9	1503778	1505356	cytokinin-O-glucosyltransferase 2, putative, expressed
240	LOC_Os09g11380	9	6327584	6336208	expressed protein
241	LOC_Os09g11800	9	6596786	6598134	expressed protein
242	LOC_Os09g12000	9	6759298	6760348	hypothetical protein
243	LOC_Os09g16030	9	9790431	9792207	cytokinin-O-glucosyltransferase 1, putative, expressed
244	LOC_Os09g20350	9	12216432	12218346	ethylene-responsive transcription factor, putative, expressed
245	LOC_Os09g24840	9	14828981	14830528	GASR10 - Gibberellin-regulated GASA/GAST/Snakin family protein precursor, expressed
246	LOC_Os09g31400	9	18882545	18886387	ethylene-insensitive 3, putative, expressed
247	LOC_Os09g35870	9	20641465	20643139	OsIAA26 - Auxin-responsive Aux/IAA gene family member, expressed
248	LOC_Os10g03730	10	1681080	1684278	OsFBX347 - F-box domain containing protein, expressed
249	LOC_Os10g03780	10	1707818	1715027	OsFBX351 - F-box domain containing protein, expressed
250	LOC_Os10g09990	10	5412557	5414334	cytokinin-O-glucosyltransferase 3, putative, expressed
251	LOC_Os10g18490	10	9389128	9389733	cytokinin-O-glucosyltransferase 2, putative, expressed
252	LOC_Os10g18530	10	9399742	9400443	cytokinin-O-glucosyltransferase 2, putative, expressed
253	LOC_Os10g20860	10	10570876	10573989	protease inhibitor/seed storage/LTP family, putative, expressed
254	LOC_Os10g22600	10	11731592	11732917	ethylene-responsive transcription factor, putative, expressed
255	LOC_Os10g34230	10	18270169	18274977	cytokinin dehydrogenase precursor, putative, expressed
256	LOC_Os10g38970	10	20768491	20777359	ethylene-responsive element-binding protein, putative, expressed
257	LOC_Os11g06560	11	3154922	3155463	jasmonate-induced protein, putative
258	LOC_Os11g06610	11	3194290	3195208	jasmonate-induced protein, putative, expressed
259	LOC_Os11g06720	11	3278435	3279425	abscisic stress-ripening, putative, expressed
260	LOC_Os11g06770	11	3307500	3309951	ethylene-responsive transcription factor ERF110, putative, expressed
261	LOC_Os11g10920	11	6030542	6034441	carboxyl-terminal proteinase, putative, expressed
262	LOC_Os11g10990	11	6064996	6066797	heat shock protein DnaJ, putative, expressed
263	LOC_Os11g11410	11	6335893	6342309	OsIAA27 - Auxin-responsive Aux/IAA gene family member, expressed
264	LOC_Os11g11420	11	6348492	6349758	OsIAA28 - Auxin-responsive Aux/IAA gene family member, expressed
265	LOC_Os11g11430	11	6356615	6358507	OsIAA29 - Auxin-responsive Aux/IAA gene family member, expressed
266	LOC_Os11g15130	11	8529190	8531343	jasmonate O-methyltransferase, putative, expressed
267	LOC_Os11g25454	11	14509762	14516345	cytokinin-N-glucosyltransferase 1, putative, expressed
268	LOC_Os11g25720	11	14663220	14675381	cytokinin-N-glucosyltransferase 1, putative, expressed
269	LOC_Os11g31530	11	18426219	18428193	BRASSINOSTEROID INSENSITIVE 1-associated receptor kinase 1 precursor, putative, expressed
270	LOC_Os11g31540	11	18430460	18432558	BRASSINOSTEROID INSENSITIVE 1-associated receptor kinase 1 precursor, putative, expressed
271	LOC_Os11g31550	11	18435551	18438196	BRASSINOSTEROID INSENSITIVE 1-associated receptor kinase 1 precursor, putative, expressed
272	LOC_Os11g31560	11	18443561	18445650	BRASSINOSTEROID INSENSITIVE 1-associated receptor kinase 1 precursor, putative, expressed
273	LOC_Os11g32510	11	19183997	19185177	OsGH3-13 - Auxin-responsive GH3 gene family member, expressed
274	LOC_Os11g39370	11	23431233	23436807	BRASSINOSTEROID INSENSITIVE 1-associated receptor kinase 1 precursor, putative, expressed
275	LOC_Os12g05020	12	2179174	2180895	jasmonate-induced protein, putative, expressed
276	LOC_Os12g06110	12	2857316	2858424	BRASSINOSTEROID INSENSITIVE 1-associated receptor kinase 1 precursor, putative, expressed
277	LOC_Os12g12720	12	7011245	7012771	jasmonate-induced protein, putative, expressed
278	LOC_Os12g16320	12	9333016	9335018	cytokinin inducible protein, putative, expressed
279	LOC_Os12g28520	12	16852381	16852956	abscisic acid-inducible, putative, expressed
280	LOC_Os12g40890	12	25310812	25316229	OsIAA30 - Auxin-responsive Aux/IAA gene family member, expressed
281	LOC_Os12g40900	12	25325549	25327567	OsIAA31 - Auxin-responsive Aux/IAA gene family member, expressed
