# Supplementary material for: Validation of genes affecting rice mesocotyl length through candidate association analysis and identification of the superior haplotypes
Source: Front Plant Sci. 2023 May 30;14:1194119. doi: 10.3389/fpls.2023.1194119 (PMC10267709; doi:10.3389/fpls.2023.1194119)
Supplement: Supplementary file 4 [file DataSheet_2.xlsx]

## Sheet: Table S2
Table S2 The details of mesocotyl length and seeding height for the 331 accessions from Trop panel
Number	Name	Genotype	Origin	Mesocotyl length (cm)	Seeding height (cm)	LOC_Os02g17680	LOC_Os04g56950	LOC_Os06g24850	LOC_Os07g24190	LOC_Os07g40240	LOC_Os12g12720	Number of superior haplotypes
1	American Huangkedao	B018	United States	0.4152	-	Hap1	-	Hap2	Hap3	Hap2	Hap2	1
2	Djanda Mandja	B025	Indonesia	0.9991	-	Hap1	-	Hap1	Hap3	Hap2	-	1
3	Nanoay P.A	B037	Argentina	1.1589	-	-	-	Hap2	-	-	Hap3	1
4	YR 83-23-11	B043	China	2.55667	-	Hap1	Hap1	Hap2	Hap6	Hap2	Hap2	1
5	80 A 97 YR 303-304-1-3	B053	China	1.4476	-	-	-	-	-	Hap2	-	0
6	80050 YR 72136-43	B054	China	2.09112	-	-	-	Hap2	Hap3	Hap2	Hap2	1
7	IRAT 669	B189	Côte D'Ivoire	1.141	-	Hap1	Hap6	Hap2	Hap3	Hap2	Hap7	1
8	SAL BUI BAO	CX106	Viet Nam	2.7191	-	Hap1	-	-	Hap3	Hap2	Hap2	1
9	Giza 14	CX111	Egypt	2.5072	-	Hap1	Hap1	Hap2	Hap3	Hap2	Hap3	3
10	Biniapan	CX113	China	1.75283	-	Hap1	Hap8	Hap2	-	Hap2	Hap2	1
11	MOLOK	CX129	Indonesia	0.4652	-	Hap4	-	Hap2	Hap3	Hap1	-	1
12	AP 423	CX132	India	1.45093	-	Hap1	-	Hap2	Hap3	Hap2	Hap3	2
13	Brazil Nuodao	CX214	Brazil	1.38108	-	Hap1	-	Hap2	Hap3	Hap2	Hap3	2
14	IRAT 13/IRAT 10	CX220	Brazil	0.914375	-	Hap1	Hap1	Hap2	Hap6	Hap2	Hap2	1
15	IAC 47	CX241	China	2.47325	-	Hap1	-	Hap2	Hap3	Hap2	Hap2	1
16	IRAT 104/PALAWAN	CX243	Philippines	2.14817	-	-	Hap1	Hap2	-	-	-	1
17	Kinandang Patong	CX248	Philippines	2.0535	-	Hap1	Hap2	Hap2	Hap3	Hap2	Hap2	2
18	IAC 3	CX262	China	1.5357	-	Hap1	-	Hap2	-	Hap2	Hap2	0
19	DINORADO	CX266	Philippines	2.4811	-	Hap1	-	Hap2	Hap3	Hap2	Hap7	1
20	BD 007	CX352	China	0.9342	-	Hap1	-	Hap1	Hap3	-	Hap3	2
21	Yunlu 102	CX355	China	1.1876	-	-	Hap1	Hap2	Hap3	Hap2	Hap2	2
22	WAB 56-104/CG 14	CX371	Côte D'Ivoire	1.21717	-	Hap1	Hap1	Hap2	Hap3	Hap2	Hap1	2
23	WAB 56-104/CG 14	CX372	Côte D'Ivoire	1.49875	-	-	-	Hap2	Hap3	Hap2	Hap1	1
24	BOTOHAVANA MENA	IRIS_313-10041	Madagascar	3.3148	53	Hap1	-	Hap2	Hap3	Hap2	Hap6	2
25	TSIVIMBININA	IRIS_313-10051	Madagascar	2.23767	44	Hap1	Hap8	Hap2	Hap3	Hap2	Hap2	2
26	REA	IRIS_313-10062	Greece	1.78183	49	Hap1	Hap1	Hap2	Hap3	Hap3	Hap7	2
27	JAERAERYUKDO	IRIS_313-10065	Korea, Republic of	0.731	47	Hap1	Hap2	Hap2	Hap6	Hap2	Hap2	1
28	JEONBUKGUNGWEONNA	IRIS_313-10067	Korea, Republic of	0.9788	42	Hap1	Hap2	Hap2	Hap3	Hap2	Hap6	3
29	CHIYODA WASE	IRIS_313-10071	Japan	0.894417	49	Hap1	Hap2	Hap1	-	Hap2	Hap6	2
30	OWARI MOCHI	IRIS_313-10073	Japan	0.64	47	Hap1	Hap2	Hap1	Hap6	Hap2	Hap6	2
31	RIKU AIKOKU	IRIS_313-10074	Japan	0.3896	43	Hap1	Hap2	Hap1	Hap6	Hap2	Hap2	1
32	SANGOKU	IRIS_313-10075	Japan	0.9861	45	Hap1	Hap2	Hap2	Hap6	Hap2	Hap2	1
33	SHINA MOCHI	IRIS_313-10076	Japan	0.5875	47	Hap1	Hap2	Hap1	Hap3	Hap2	Hap2	2
34	YOSHINO MOCHI	IRIS_313-10078	Japan	0.7435	49	Hap1	Hap2	Hap2	Hap3	Hap2	Hap2	2
35	DANGO MOCHI	IRIS_313-10079	Japan	0.5237	-	-	Hap2	Hap2	Hap3	Hap2	Hap2	2
36	KYUUSHUU	IRIS_313-10082	Japan	0.778725	26	Hap1	Hap2	Hap1	Hap6	Hap2	Hap7	1
37	GAWICHAL	IRIS_313-10094	Korea, Republic of	0.8566	35	Hap1	Hap2	Hap2	Hap3	Hap2	Hap2	2
38	MANONGAZATO	IRIS_313-10099	Madagascar	1.375	39	-	Hap2	Hap1	Hap3	Hap2	Hap2	2
39	KETAN MENAH	IRIS_313-10152	Indonesia	3.09417	23	Hap1	-	Hap2	Hap3	Hap2	-	1
40	CAROLINA WHITE	IRIS_313-10327	Peru	1.49925	-	Hap1	Hap1	Hap2	Hap3	Hap2	Hap2	2
41	FORTUNA COLORADO	IRIS_313-10444	Central America	2.8155	30	Hap1	-	-	-	Hap2	-	0
42	CATIBOS	IRIS_313-10485	Philippines	1.7868	19	Hap1	Hap2	Hap2	Hap3	Hap2	Hap2	2
43	MOROPOTOL	IRIS_313-10489	Philippines	2.37033	22	Hap1	-	Hap2	Hap3	Hap2	Hap2	1
44	HSIANG TSENF TAO	IRIS_313-10507	Chinese Taipei (Taiwan)	0.6372	15	Hap1	Hap2	Hap2	Hap3	Hap2	Hap2	2
45	IACA ESCURO	IRIS_313-10541	Guinea-Bissau	1.013	20	Hap1	Hap3	Hap2	Hap3	Hap2	Hap2	1
46	RL GOPHER	IRIS_313-10552	United States	1.2551	33	Hap1	Hap1	Hap2	Hap3	Hap2	Hap2	2
47	IFUGAO RICE	IRIS_313-10577	Philippines	1.3639	30	Hap1	Hap2	Hap2	Hap3	-	-	2
48	PARAY QIKUG KABAYUH	IRIS_313-10578	Philippines	1.2472	39	Hap1	Hap1	Hap2	-	-	Hap7	1
49	PARAY KINARABAW	IRIS_313-10580	Philippines	1.14625	28	Hap1	Hap1	Hap2	Hap3	Hap2	Hap2	2
50	?/PEY SIQAT	IRIS_313-10581	Philippines	2.9098	45	Hap1	Hap2	Hap2	Hap3	-	-	2
51	QINOGNAS	IRIS_313-10582	Philippines	1.3995	25	-	Hap2	Hap2	-	-	Hap2	1
52	BICCO BRANCO	IRIS_313-10619	Brazil	1.9491	26	Hap1	Hap1	Hap2	Hap3	Hap2	Hap7	2
53	CALORO/BLUE ROSE	IRIS_313-10620	Brazil	1.0361	41	Hap1	Hap2	Hap2	Hap3	Hap2	Hap2	2
54	BUSIYETAN	IRIS_313-10644	Philippines	2.25	36	Hap4	Hap2	Hap2	Hap3	Hap2	Hap2	2
55	LENKIBE-N	IRIS_313-10645	Philippines	1.45925	36	Hap4	Hap2	Hap2	Hap3	Hap2	Hap3	3
56	RACION 1	IRIS_313-10649	Philippines	0.7598	32	Hap4	Hap3	Hap2	Hap3	Hap2	Hap6	2
57	SIKEP BATU	IRIS_313-10689	Indonesia	0.5675	35	Hap4	Hap3	Hap2	Hap3	Hap2	Hap2	1
58	SEREH	IRIS_313-10693	Indonesia	0.7308	39	Hap1	Hap3	Hap2	Hap3	Hap2	-	1
59	PADI ADONG DUMARAT	IRIS_313-10703	Malaysia	2.4139	39	Hap1	Hap3	Hap2	Hap3	Hap2	Hap6	2
60	PADI DARAWAL	IRIS_313-10704	Malaysia	2.3816	46	Hap1	Hap1	Hap2	Hap3	Hap2	-	2
61	BELLE PATNA/B 505 A 1-28-7-1-2	IRIS_313-10708	United States	3.125	38	Hap1	Hap2	Hap2	Hap3	Hap2	Hap2	2
62	PINDE GOGO WIERIE	IRIS_313-10710	Suriname	0.5645	29	Hap1	Hap3	Hap2	Hap3	Hap2	Hap7	1
63	7 AC	IRIS_313-10711	Liberia	1.07195	24	Hap1	Hap1	Hap2	Hap3	Hap2	Hap2	2
64	KOTO OURA S 5	IRIS_313-10712	Côte D'Ivoire	1.7545	27	Hap1	Hap6	Hap2	Hap3	Hap2	Hap2	1
65	GODAWEL	IRIS_313-10722	Sri Lanka	1.2688	25	Hap1	-	Hap2	Hap3	Hap2	Hap7	1
66	NANIBRE	IRIS_313-10730	Côte D'Ivoire	1.4914	31	Hap1	Hap2	Hap1	Hap3	Hap2	Hap2	2
67	KETAN PAPAH AREN	IRIS_313-10740	Indonesia	1.1974	37	Hap1	Hap3	Hap2	Hap3	Hap2	Hap2	1
68	KETAN PELERN	IRIS_313-10741	Indonesia	0.9663	35	Hap1	Hap3	Hap2	-	Hap2	Hap2	0
69	SERAJU	IRIS_313-10743	Indonesia	1.726	19	Hap1	Hap2	Hap1	Hap3	Hap2	Hap3	3
70	SIPON	IRIS_313-10744	Indonesia	2.1037	36	Hap4	Hap3	Hap2	-	Hap2	Hap2	0
71	SLOBOK	IRIS_313-10745	Indonesia	1.3451	41	Hap4	Hap2	Hap2	Hap3	Hap2	Hap7	2
72	TJOKRON	IRIS_313-10747	Indonesia	2.3225	45	Hap1	Hap1	Hap1	-	Hap2	Hap2	1
73	BLUEBONNET 50/HO 10	IRIS_313-10752	United States	2.8431	41	Hap1	Hap2	Hap2	Hap3	Hap2	Hap2	2
74	AEN METAN	IRIS_313-10758	Indonesia	2.33875	61	-	Hap2	Hap1	Hap3	Hap2	Hap3	3
75	ANDEL	IRIS_313-10759	Indonesia	1.9599	50	Hap1	Hap1	Hap2	Hap3	Hap2	Hap6	3
76	BALIK SEMAH	IRIS_313-10761	Indonesia	0.5092	52	Hap4	-	Hap2	Hap3	Hap2	Hap2	1
77	DJALAWARA	IRIS_313-10766	Indonesia	0.6544	34	Hap4	Hap3	Hap2	Hap3	Hap2	Hap2	1
78	GANDAMANA	IRIS_313-10770	Indonesia	0.424025	-	Hap1	Hap3	Hap2	Hap3	Hap2	Hap2	1
79	HAWARA DJEDAH	IRIS_313-10773	Indonesia	0.5466	38	Hap1	Hap3	Hap2	-	Hap2	Hap2	0
80	KABADOKA	IRIS_313-10776	Indonesia	3.2701	52	Hap4	Hap1	Hap1	Hap3	Hap2	Hap7	2
81	KETAN LALER	IRIS_313-10780	Indonesia	0.8528	30	Hap1	Hap3	Hap2	Hap3	Hap2	Hap2	1
82	KETAN MLANTING	IRIS_313-10781	Indonesia	0.35225	34	Hap4	Hap3	Hap1	Hap3	-	Hap7	1
83	KETAN OSOG	IRIS_313-10783	Indonesia	0.5747	29	Hap1	-	Hap2	Hap3	Hap1	Hap2	1
84	KETAN SAPI	IRIS_313-10784	Indonesia	0.613	34	Hap4	-	Hap2	-	Hap2	Hap2	0
85	KETAN SLAWI	IRIS_313-10785	Indonesia	2.31098	35	Hap1	Hap3	Hap1	Hap3	Hap2	Hap2	1
86	LEMUNGSIR	IRIS_313-10788	Indonesia	0.881167	36	Hap4	Hap3	Hap2	Hap3	Hap1	Hap2	1
87	LENGGANG GENUK BULU	IRIS_313-10789	Indonesia	0.9577	37	Hap4	-	Hap2	Hap3	Hap2	Hap2	1
88	MELIK	IRIS_313-10793	Indonesia	0.7582	38	Hap1	-	Hap1	Hap3	Hap2	Hap6	2
89	MENDUNGAN	IRIS_313-10794	Indonesia	2.1597	38	Hap1	-	Hap1	Hap3	Hap2	Hap7	1
90	MLATI	IRIS_313-10795	Indonesia	2.6	39	Hap1	Hap1	Hap1	Hap3	Hap2	Hap6	3
91	MOLOG	IRIS_313-10796	Indonesia	1.72287	42	Hap1	Hap1	Hap1	Hap3	Hap2	Hap3	3
92	NOGO BELE 2	IRIS_313-10798	Indonesia	1.4817	34	Hap1	Hap1	Hap1	Hap3	Hap2	Hap3	3
93	PAE ONGGA	IRIS_313-10799	Indonesia	3.3021	34	Hap1	-	-	Hap3	Hap2	-	1
94	PALOTAN MELATI	IRIS_313-10800	Indonesia	0.712625	26	Hap4	Hap3	Hap1	Hap3	Hap1	Hap2	1
95	PARE BUWUN	IRIS_313-10801	Indonesia	2.2017	39	-	-	-	Hap3	Hap2	Hap2	1
96	PULO	IRIS_313-10805	Indonesia	0.5113	31	Hap4	Hap3	Hap1	Hap3	Hap2	Hap2	1
97	RANTE	IRIS_313-10808	Indonesia	0.673	41	Hap1	Hap3	Hap2	Hap3	Hap2	Hap7	1
98	SAMPANG KUNING	IRIS_313-10809	Indonesia	0.425	32	Hap4	-	Hap1	Hap3	Hap2	Hap7	1
99	SIDJERO GUNDIL	IRIS_313-10816	Indonesia	2.9187	38	Hap4	Hap3	Hap1	Hap3	Hap2	Hap2	1
100	SLAMET	IRIS_313-10817	Indonesia	1.01	40	Hap1	Hap1	Hap2	Hap3	Hap2	Hap2	2
101	BINARITOS	IRIS_313-10827	Philippines	1.791	48	Hap1	Hap1	Hap2	Hap3	Hap2	Hap2	2
102	IKOGAN	IRIS_313-10828	Philippines	2.3033	36	Hap1	Hap1	Hap2	Hap3	Hap2	Hap2	2
103	INAMBOG	IRIS_313-10829	Philippines	2.0786	36	Hap1	Hap2	Hap1	Hap3	Hap2	Hap2	2
104	INAPORAONAN	IRIS_313-10830	Philippines	3.0439	34	Hap1	-	Hap2	Hap3	Hap2	Hap2	1
105	MALANDI 2	IRIS_313-10831	Philippines	1.2675	35	Hap1	-	Hap1	Hap3	Hap2	Hap2	1
106	MALASAY	IRIS_313-10832	Philippines	3.5522	42	Hap1	Hap1	Hap2	Hap3	Hap2	-	2
107	KETAN NANGKA	IRIS_313-10841	Indonesia	0.6736	46	Hap4	-	-	Hap3	Hap2	Hap2	1
108	T Q QI QINYUHAYUHA	IRIS_313-10918	Philippines	0.7614	-	Hap4	Hap2	-	Hap3	Hap2	Hap2	2
109	PINIDWA QAN QIPUGO PINGKITAN	IRIS_313-10919	Philippines	0.6921	21	Hap4	-	Hap2	Hap3	-	Hap7	1
110	PINIDWA QAN QIPUGO QELEK	IRIS_313-10920	Philippines	0.863725	20	Hap4	-	Hap2	Hap3	Hap2	-	1
111	PAKWALAN	IRIS_313-10931	Philippines	1.3313	23	Hap4	-	Hap2	Hap3	Hap2	Hap2	1
112	KETAN GUNDIL	IRIS_313-10936	Indonesia	0.9783	17	Hap4	-	Hap2	Hap3	Hap1	Hap2	1
113	BULAK	IRIS_313-10945	Indonesia	0.5223	19	Hap1	-	Hap1	Hap3	Hap2	Hap3	2
114	MANGGE	IRIS_313-10946	Indonesia	2.93045	20	Hap1	-	Hap1	Hap3	Hap2	Hap6	2
115	TEKALAK	IRIS_313-10949	Indonesia	2.9302	19	Hap1	Hap2	Hap2	Hap3	Hap2	Hap3	3
116	ASE PULU BOLONG	IRIS_313-10950	Indonesia	0.9124	18	Hap1	Hap1	Hap2	Hap3	Hap1	-	2
117	KILANG MEDU	IRIS_313-10952	Indonesia	2.0547	19	Hap4	Hap8	Hap2	Hap3	Hap2	Hap2	2
118	PADI ABUNG KUNING	IRIS_313-10953	Indonesia	1.8668	18	Hap1	-	Hap2	Hap3	Hap2	-	1
119	PUTUS TOLO	IRIS_313-10956	Indonesia	0.479708	12	Hap4	-	Hap1	Hap3	Hap2	Hap2	1
120	RANGKAI KEPEL	IRIS_313-10957	Indonesia	2.674	13	Hap1	-	Hap2	Hap3	Hap2	Hap3	2
121	RENIK BELITI	IRIS_313-10958	Indonesia	1.4524	15	Hap1	-	Hap2	Hap3	Hap2	Hap6	2
122	SITABO TABO	IRIS_313-10959	Indonesia	2.4793	22	Hap1	Hap8	Hap2	Hap3	Hap2	Hap2	2
123	SUNGKAI	IRIS_313-10960	Indonesia	3.1395	18	Hap1	Hap1	Hap2	Hap3	Hap2	Hap2	2
124	GINATOS	IRIS_313-10991	Philippines	3.363	32	Hap1	-	Hap2	Hap3	Hap2	-	1
125	PILIT TAPUL	IRIS_313-10992	Philippines	0.701	32	Hap1	Hap2	Hap1	Hap3	Hap2	Hap7	2
126	LANNAB	IRIS_313-10993	Philippines	0.7566	38	Hap1	Hap2	Hap2	Hap3	Hap2	Hap7	2
127	PANGETAN	IRIS_313-10994	Philippines	0.4267	28	Hap4	Hap3	Hap2	Hap3	Hap2	Hap2	1
128	LANDEO	IRIS_313-10999	Indonesia	1.8598	23	Hap1	Hap2	Hap2	Hap3	Hap2	Hap3	3
129	PAEDAI SOBUDI	IRIS_313-11001	Indonesia	1.5519	28	Hap1	Hap1	Hap1	Hap3	Hap2	Hap2	2
130	PAE MEETO	IRIS_313-11003	Indonesia	2.83557	29	Hap1	-	Hap2	Hap3	Hap2	-	1
131	PAE SANGGULA	IRIS_313-11004	Indonesia	3.2554	26	Hap1	Hap1	Hap1	Hap3	Hap2	Hap2	2
132	PULU LOTONG	IRIS_313-11005	Indonesia	0.6909	21	Hap1	Hap1	Hap2	Hap3	Hap1	Hap2	2
133	PULUT BONGO	IRIS_313-11007	Indonesia	0.401	29	Hap4	Hap3	Hap1	Hap3	Hap2	Hap2	1
134	PULUT CENRANA	IRIS_313-11008	Indonesia	1.41525	31	Hap1	-	Hap2	Hap3	Hap2	Hap2	1
135	PULUT HALAPA	IRIS_313-11009	Indonesia	1.669	29	Hap1	Hap2	Hap2	Hap3	Hap2	Hap2	2
136	BUKU	IRIS_313-11044	Malaysia	0.96	28	Hap1	Hap3	-	Hap3	Hap1	Hap2	1
137	D 1-147	IRIS_313-11103	Liberia	1.4702	44	Hap1	Hap1	Hap2	Hap3	Hap2	Hap2	2
138	D 3-102	IRIS_313-11104	Liberia	1.5052	30	Hap1	Hap1	Hap2	Hap3	Hap2	Hap2	2
139	D 3-130	IRIS_313-11105	Liberia	1.3005	30	-	-	Hap2	Hap3	Hap2	-	1
140	D 4-193	IRIS_313-11106	Liberia	2.0097	34	-	-	Hap2	-	-	Hap7	0
141	ZANTON	IRIS_313-11107	Liberia	1.6145	29	Hap1	-	Hap1	Hap3	Hap2	-	1
142	B 106	IRIS_313-11109	Liberia	1.8399	33	-	-	Hap2	Hap3	Hap2	-	1
143	KAYELI KUNING	IRIS_313-11117	Indonesia	2.9209	33	-	-	Hap2	Hap3	Hap2	Hap6	2
144	GBRA	IRIS_313-11121	Liberia	0.541375	43	-	-	-	Hap3	-	-	1
145	HYB 5-2-1-1-4	IRIS_313-11159	Côte D'Ivoire	0.53975	39	-	-	-	Hap3	Hap2	-	1
146	SADU	IRIS_313-11161	Liberia	2.0863	38	Hap1	Hap8	Hap1	-	Hap2	-	1
147	NIAW KHAMIN	IRIS_313-11248	Thailand	2.1765	35	-	-	Hap2	-	-	-	0
148	CICIH KAPUK	IRIS_313-11311	Indonesia	0.887	25	Hap1	Hap3	Hap2	Hap3	Hap2	Hap6	2
149	PADI RENDAH	IRIS_313-11313	Indonesia	2.33565	26	Hap1	Hap1	Hap2	-	-	-	1
150	PELAU	IRIS_313-11314	Indonesia	0.7562	47	Hap1	Hap1	Hap2	Hap3	Hap2	Hap6	3
151	PADI BURIH	IRIS_313-11328	Malaysia	2.1207	44	-	Hap8	Hap2	Hap3	Hap2	Hap7	2
152	PADI JALAI BELA	IRIS_313-11329	Malaysia	1.8905	50	Hap1	-	Hap2	Hap3	-	-	1
153	LAWA AN	IRIS_313-11337	Philippines	1.9428	22	Hap1	Hap8	Hap2	Hap3	Hap2	-	2
154	MINANOK	IRIS_313-11340	Philippines	2.34307	49	Hap4	Hap8	Hap1	Hap3	Hap2	-	2
155	IS 3 (MAN DALOA)	IRIS_313-11376	Côte D'Ivoire	1.5734	40	-	-	Hap2	Hap3	Hap2	-	1
156	CADIDIT (GLUT)	IRIS_313-11379	Philippines	2.5742	60	-	Hap2	Hap2	Hap3	Hap2	Hap7	2
157	CA ONG (WHITE)	IRIS_313-11380	Philippines	2.4883	40	-	-	Hap2	-	Hap2	-	0
158	CINA/LATISAIL	IRIS_313-11396	Indonesia	1.7101	28	-	-	Hap2	Hap3	Hap2	Hap2	1
159	TAMBU	IRIS_313-11397	Indonesia	3.0031	25	-	-	-	-	Hap2	Hap2	0
160	SINAPLED	IRIS_313-11424	Philippines	3.3848	45	Hap1	Hap2	Hap1	Hap3	-	-	2
161	CHATAO	IRIS_313-11426	Brazil	1.47497	49	-	-	Hap2	Hap3	Hap2	Hap3	2
162	GEM OU BRAZIL	IRIS_313-11427	Brazil	2.0259	45	Hap1	-	Hap2	-	Hap2	Hap7	0
163	MARANHAO BRANCO	IRIS_313-11428	Brazil	1.4089	52	Hap1	Hap1	Hap2	Hap3	Hap2	Hap3	3
164	MIUDO ROXO	IRIS_313-11429	Brazil	1.3993	50	Hap1	Hap2	Hap2	Hap3	Hap2	-	2
165	FORTUNA BLANCO	IRIS_313-11434	Colombia	2.0761	36	Hap1	Hap2	Hap2	Hap3	Hap2	Hap6	3
166	MOMINEUPLEU	IRIS_313-11435	Côte D'Ivoire	1.0683	35	Hap1	Hap1	Hap2	Hap3	Hap2	Hap6	3
167	SAKAZELE	IRIS_313-11436	Côte D'Ivoire	1.0414	37	Hap1	Hap1	Hap2	Hap3	Hap2	Hap2	2
168	NIRA PRIETO	IRIS_313-11439	Cuba	2.3022	41	Hap1	-	Hap2	Hap3	Hap2	Hap6	2
169	NALA	IRIS_313-11441	Philippines	0.816525	31	Hap1	Hap2	Hap2	Hap3	Hap2	Hap2	2
170	CARAWI	IRIS_313-11464	Philippines	1.327	56	Hap1	Hap1	Hap2	Hap3	Hap2	Hap2	2
171	DINORADO	IRIS_313-11465	Philippines	1.0283	56	Hap1	Hap1	Hap2	Hap3	-	Hap2	2
172	KINTOMAN (TOD DOY)	IRIS_313-11473	Philippines	0.8105	42	Hap4	Hap2	Hap2	Hap3	Hap2	Hap2	2
173	VANKALI	IRIS_313-11479	India	1.6043	40	Hap4	Hap1	Hap2	Hap3	Hap1	Hap7	2
174	ANENOE	IRIS_313-11495	Indonesia	3.81582	26	Hap1	Hap2	Hap1	Hap3	Hap2	Hap7	2
175	BALU PRIA	IRIS_313-11496	Indonesia	0.8289	38	Hap4	-	Hap2	Hap3	Hap1	-	1
176	PADI HEDENG (REKET HEDENG)	IRIS_313-11498	Indonesia	1.07933	31	Hap4	-	Hap1	Hap3	Hap2	Hap2	1
177	PADI UDANG	IRIS_313-11499	Indonesia	4.0368	43	Hap1	Hap2	Hap1	Hap3	Hap2	Hap3	3
178	WAGASAN (RED)	IRIS_313-11511	Philippines	2.6234	30	Hap4	Hap2	Hap2	Hap3	Hap2	-	2
179	IS 222	IRIS_313-11524	Côte D'Ivoire	1.2196	21	Hap1	Hap6	Hap2	Hap3	Hap2	Hap2	1
180	IS 107	IRIS_313-11526	Côte D'Ivoire	1.6649	24	Hap1	Hap6	Hap2	Hap3	Hap2	Hap2	1
181	IS 243	IRIS_313-11527	Côte D'Ivoire	1.9481	31	Hap1	-	Hap2	Hap3	Hap2	Hap3	2
182	J 6 IR 438 (WC 694)	IRIS_313-11537	Philippines	0.799375	45	Hap1	-	Hap2	Hap3	Hap2	Hap2	1
183	TEXAS PATNA/R SBR	IRIS_313-11539	United States	1.60427	-	Hap1	-	Hap2	Hap3	Hap2	Hap2	1
184	YS 68	IRIS_313-11540	Guinea	2.2027	48	Hap1	-	Hap2	Hap3	Hap2	Hap2	1
185	YAH YAW	IRIS_313-11611	Thailand	3.47377	38	Hap1	Hap1	Hap2	Hap3	Hap2	Hap6	3
186	MANYALOJOPOIHUN	IRIS_313-11658	Sierra Leone	2.076	38	Hap1	Hap6	Hap2	Hap3	Hap2	Hap2	1
187	TOBOHUN	IRIS_313-11659	Sierra Leone	1.8455	21	Hap1	-	Hap1	Hap3	Hap2	Hap6	2
188	WULE DASIMA	IRIS_313-11660	Liberia	1.4396	39	Hap1	Hap2	Hap1	Hap3	Hap2	Hap7	2
189	BURI BURING	IRIS_313-11673	Philippines	2.06492	43	Hap1	Hap1	Hap2	Hap3	Hap2	Hap6	3
190	BULILISING	IRIS_313-11736	Philippines	4.0935	29	Hap1	Hap1	Hap2	Hap3	Hap2	Hap2	2
191	NAKPUI	IRIS_313-11739	Ghana	1.14142	40	Hap1	Hap1	Hap2	Hap3	Hap2	Hap6	3
192	A 2-257	IRIS_313-11755	Liberia	1.4219	37	Hap1	Hap6	Hap2	Hap3	Hap2	Hap2	1
193	BENGALI VAKAHANA 1448	IRIS_313-11756	Madagascar	0.7194	42	Hap1	Hap1	Hap2	Hap3	Hap2	Hap2	2
194	K 2 C 45	IRIS_313-11759	Côte D'Ivoire	1.1079	39	Hap1	Hap6	Hap2	Hap3	Hap2	Hap2	1
195	VARIRANGAHY	IRIS_313-11790	Madagascar	0.4386	40	Hap4	Hap3	Hap2	Hap3	Hap2	Hap2	1
196	VONBOANGY	IRIS_313-11792	Madagascar	0.956	42	Hap1	-	Hap2	Hap3	Hap2	Hap2	1
197	DUNA AL	IRIS_313-11851	Philippines	1.5672	36	Hap4	Hap2	Hap2	Hap3	Hap2	Hap2	2
198	KOMPIT	IRIS_313-11903	Indonesia	1.47917	27	Hap1	Hap1	Hap2	Hap3	Hap2	Hap7	2
199	SULUS BALOK	IRIS_313-11906	Indonesia	2.1526	44	Hap1	Hap1	Hap1	Hap3	Hap2	Hap2	2
200	TINAROH	IRIS_313-11907	Indonesia	1.38722	48	Hap1	Hap1	Hap2	Hap3	Hap1	Hap2	2
201	BUAGKOG	IRIS_313-11913	Philippines	0.9367	42	Hap1	Hap1	Hap2	Hap3	Hap2	Hap3	3
202	IB 95	IRIS_313-11915	Ghana	1.18258	-	Hap1	Hap2	Hap1	Hap6	Hap2	Hap7	1
203	DAYRON MARANGRAS	IRIS_313-11928	Philippines	3.627	28	Hap1	-	Hap1	Hap3	Hap2	Hap2	1
204	GILINGAN MARANGRAS	IRIS_313-11929	Philippines	2.87988	30	Hap1	Hap1	Hap1	Hap3	Hap2	Hap2	2
205	BUNTU DOMBA 1	IRIS_313-11970	Indonesia	4.2556	25	Hap1	Hap2	Hap2	Hap3	Hap2	Hap3	3
206	PARE LAMBAN BINGKA	IRIS_313-11971	Indonesia	1.6257	-	Hap4	Hap1	Hap2	Hap3	Hap2	Hap2	2
207	PINUTYUKAN	IRIS_313-11995	Philippines	2.7358	-	Hap1	Hap1	Hap2	Hap3	Hap2	Hap3	3
208	PADI HANGIR	IRIS_313-12006	Malaysia	1.5853	-	Hap1	-	Hap2	Hap3	Hap1	Hap2	1
209	FRENSI GBOI	IRIS_313-12018	Sierra Leone	1.2292	-	Hap1	Hap6	Hap2	Hap3	Hap2	-	1
210	63-83/MOROBEREKAN	IRIS_313-12021	Nigeria	1.4377	-	-	Hap6	Hap2	Hap3	-	Hap2	1
211	P T Q QINDONAAL	IRIS_313-12031	Philippines	1.2518	-	Hap4	Hap2	Hap2	-	Hap2	Hap2	1
212	TINOLDO MARANGRAS	IRIS_313-12051	Philippines	1.517	-	Hap1	Hap1	Hap2	Hap3	Hap2	Hap3	3
213	PULUT KETAN	IRIS_313-12068	Indonesia	0.8118	-	Hap1	Hap1	Hap2	Hap3	Hap2	Hap2	2
214	PULUT MAS	IRIS_313-12069	Indonesia	2.46997	-	Hap1	Hap1	Hap2	Hap3	Hap2	Hap7	2
215	BABELIONG	IRIS_313-12070	Malaysia	2.739	-	Hap4	Hap3	Hap2	Hap3	Hap2	Hap2	1
216	KASIGNAYAN	IRIS_313-12073	Philippines	2.00513	-	Hap1	Hap2	Hap2	Hap3	Hap2	Hap3	3
217	GINAYANGGANG	IRIS_313-12144	Philippines	1.8021	-	Hap1	Hap1	Hap2	Hap3	Hap2	Hap2	2
218	SEMENDANG	IRIS_313-12241	Indonesia	2.3085	-	Hap1	Hap2	Hap2	Hap3	Hap2	Hap7	2
219	PINAHULA	IRIS_313-12244	Philippines	3.2611	-	Hap1	Hap2	Hap2	Hap3	Hap2	Hap2	2
220	BATIBATIKAN	IRIS_313-12271	Philippines	1.1056	-	Hap1	Hap1	Hap2	Hap3	Hap2	Hap2	2
221	MALAGKIT (ITIM)	IRIS_313-12272	Philippines	2.75846	-	Hap1	Hap2	Hap2	Hap3	Hap2	Hap2	2
222	RAMADITRA	IRIS_313-12279	Madagascar	1.2212	-	Hap1	Hap1	Hap2	Hap3	Hap2	Hap6	3
223	SALAZANA	IRIS_313-12281	Madagascar	2.0021	-	Hap1	Hap1	Hap2	Hap3	Hap2	Hap2	2
224	PADI MIAT (KECIL)	IRIS_313-12285	Malaysia	3.6322	-	Hap1	Hap1	Hap2	Hap3	Hap2	Hap2	2
225	IDSA 6 (IRAT 216)/IAC 164	IRIS_313-15905	Côte D'Ivoire	1.6905	-	Hap1	Hap8	Hap2	Hap3	Hap2	-	2
226	INIA TACUARI	IRIS_313-15907	Uruguay	1.00283	-	Hap1	-	Hap2	Hap3	Hap2	-	1
227	L 202/LEMONT	IRIS_313-15910	United States	1.68023	-	Hap1	-	Hap2	Hap3	Hap2	Hap2	1
228	62667	IRIS_313-7838	SENEGAL	2.3716	-	Hap1	Hap1	Hap2	Hap3	Hap2	Hap2	2
229	BODA 148-3	IRIS_313-7850	MADAGASCAR	1.3654	-	Hap1	Hap3	Hap2	Hap3	Hap2	Hap2	1
230	CIRAD 403	IRIS_313-7863	Unknown	1.2091	-	Hap1	Hap1	Hap2	Hap3	Hap2	Hap2	2
231	CNA-7\BO\1\1>33-13-6-1	IRIS_313-7866	COLOMBIA	2.1445	-	Hap2	Hap1	Hap1	Hap3	Hap2	Hap1	3
232	CT 11242-3-3-M-1-1-M/CT 11891-3-3-3-M	IRIS_313-7868	COLOMBIA	1.5228	-	Hap1	Hap1	Hap2	-	Hap2	Hap7	1
233	EH IA CHIU	IRIS_313-7883	INDONESIA	2.09127	26	Hap1	Hap1	Hap2	Hap3	Hap2	Hap2	2
234	KETAN LAJUNG (GOGO)	IRIS_313-7885	INDONESIA	1.6667	57	Hap1	Hap2	Hap1	Hap3	Hap2	Hap7	2
235	IR 47697-4-4-1/CT 6727-5-6-1	IRIS_313-7902	PHILIPPINES	1.5431	-	Hap1	Hap1	Hap2	Hap3	Hap2	Hap3	3
236	IR 62759-8/IR 63381-174	IRIS_313-7907	PHILIPPINES	1.55158	-	Hap2	Hap1	Hap2	Hap3	Hap2	Hap1	3
237	IR 60080-46 A/IR 62752-7	IRIS_313-7909	PHILIPPINES	1.8142	-	-	Hap1	Hap2	Hap3	Hap2	Hap2	2
238	IRAT 13/MOROBEREKAN	IRIS_313-7912	IVORY COAST	1.9873	-	Hap1	Hap6	Hap2	Hap3	Hap2	Hap2	1
239	IRAT 13/DOURADO PRECOCE	IRIS_313-7914	IVORY COAST	1.119	-	Hap1	-	Hap2	Hap3	Hap2	Hap2	1
240	RS 25/IAC 25	IRIS_313-7922	French Guiana	1.37037	-	Hap1	Hap1	Hap2	Hap3	Hap2	Hap2	2
241	IRAT 112/APURA	IRIS_313-7924	BOLIVIA	1.72983	-	Hap1	Hap1	Hap2	Hap3	Hap1	Hap1	2
242	MITSANGANAHIJERY	IRIS_313-7959	MADAGASCAR	2.88867	-	Hap1	Hap1	Hap2	Hap3	Hap2	Hap2	2
243	VARY LAVA 90	IRIS_313-7992	MADAGASCAR	2.7716	-	Hap1	Hap1	Hap2	Hap3	Hap2	Hap2	2
244	VARY LAVA DE BETAFO	IRIS_313-7993	MADAGASCAR	1.5248	-	Hap1	Hap1	Hap2	Hap3	Hap2	Hap2	2
245	VARY MADINIKA 3566	IRIS_313-7994	MADAGASCAR	1.8544	-	Hap1	Hap8	Hap2	Hap3	Hap2	Hap2	2
246	IRAT 104/PALAWAN	IRIS_313-8003	PHILIPPINES	3.83375	-	Hap1	Hap1	Hap2	Hap3	Hap2	Hap2	2
247	IR 60080-46 A/IR 63371-38	IRIS_313-8010	PHILIPPINES	1.8713	-	Hap1	Hap1	Hap2	-	Hap2	Hap1	1
248	GOLFO	IRIS_313-8044	ITALY	1.2208	-	Hap1	-	Hap2	Hap3	Hap2	Hap2	1
249	PLUS	IRIS_313-8046	ITALY	4.1843	-	Hap1	Hap2	Hap2	Hap3	Hap2	Hap2	2
250	79 UPLA	IRIS_313-8057	ARGENTINA	1.41742	-	Hap2	Hap3	Hap2	Hap3	Hap2	Hap2	2
251	91 UPLA	IRIS_313-8058	ARGENTINA	2.7743	-	Hap2	Hap2	Hap2	Hap3	Hap2	Hap2	3
252	77 UPLA	IRIS_313-8060	ARGENTINA	2.6774	-	Hap1	Hap3	Hap2	Hap3	Hap2	Hap7	1
253	75 UPLA	IRIS_313-8061	ARGENTINA	0.698	-	Hap1	Hap3	Hap2	Hap3	Hap2	Hap3	2
254	80 UPLA	IRIS_313-8062	ARGENTINA	1.44037	-	Hap1	Hap2	Hap2	Hap3	Hap2	-	2
255	104 UPLA	IRIS_313-8063	ARGENTINA	1.2948	-	Hap1	-	Hap2	Hap3	Hap2	-	1
256	32 UPLA	IRIS_313-8064	ARGENTINA	2.4826	-	Hap1	Hap1	Hap2	Hap3	Hap2	Hap6	3
257	SAMBA	IRIS_313-8065	ITALY	2.5877	-	Hap1	Hap2	Hap2	-	Hap3	-	1
258	TEXAS PATNA/R SBR	IRIS_313-8072	UNITED STATES	2.2002	-	Hap1	Hap1	Hap2	Hap3	Hap2	Hap3	3
259	DELLA/KULU	IRIS_313-8074	AUSTRALIA	1.9533	-	Hap1	Hap3	Hap2	Hap3	Hap2	Hap2	1
260	CENTURY PATNA/CALROSE/BLUEBELLE	IRIS_313-8076	AUSTRALIA	1.05446	-	Hap1	-	Hap2	Hap3	Hap2	Hap2	1
261	REXORO/FORTUNA	IRIS_313-8102	UNITED STATES	2.9655	-	Hap1	Hap2	Hap2	Hap3	Hap2	Hap2	2
262	L 202*2/DM 2	IRIS_313-8173	UNITED STATES	1.89175	-	Hap1	Hap1	Hap2	Hap3	Hap2	-	2
263	LEMONT/LEMONT*3/DELLA X 2	IRIS_313-8180	UNITED STATES	1.5469	-	Hap1	Hap2	Hap2	Hap3	Hap2	Hap2	2
264	NEWBONNET/KATY	IRIS_313-8183	UNITED STATES	3.5574	-	Hap4	Hap2	Hap2	Hap3	Hap2	Hap3	3
265	GLADIO	IRIS_313-8185	ITALY	1.33937	-	Hap1	Hap3	Hap2	Hap3	Hap2	Hap2	1
266	CYPRESS/PELDE (ACC 65721)	IRIS_313-8186	UNITED STATES	1.0057	-	Hap1	-	Hap2	Hap3	Hap2	Hap2	1
267	M 7/79 H 4310//M 7/R 1588/3/82-Y-52/REXMONT/83-Y-45	IRIS_313-8192	UNITED STATES	2.1078	-	Hap1	Hap1	Hap2	Hap3	Hap2	Hap2	2
268	NEWBONNET/LEMONT	IRIS_313-8193	UNITED STATES	1.9234	-	Hap1	Hap2	Hap2	Hap3	Hap2	Hap2	2
269	NEWREX/BELLEMONT	IRIS_313-8202	UNITED STATES	0.9295	-	Hap1	Hap1	Hap2	Hap3	Hap2	-	2
270	ALEXANDROS	IRIS_313-8209	GREECE	1.9515	-	Hap1	Hap1	Hap2	Hap3	Hap3	Hap2	2
271	GRAAL	IRIS_313-8213	FRANCE	1.5236	-	Hap1	Hap2	Hap2	Hap3	Hap3	Hap2	2
272	IR 47310-94-4-3-1/IR 44962-7-6-2-2	IRIS_313-8232	Philippines	2.297	40	-	-	Hap2	Hap3	Hap2	Hap1	1
273	K 2 C 14	IRIS_313-8277	Côte D'Ivoire	2.1917	37	Hap1	Hap6	Hap2	Hap3	Hap2	Hap2	1
274	SAWAH	IRIS_313-8279	Malaysia	2.8095	35	Hap1	Hap1	Hap2	Hap3	Hap2	Hap2	2
275	BONNET 73/CI 9722//STARBONNET/TETEP/LEBONNET	IRIS_313-8285	United States	2.0207	51	Hap1	Hap2	Hap2	Hap3	Hap2	Hap3	3
276	BEUREUM MEULIT	IRIS_313-8314	Indonesia	0.848	52	Hap4	Hap3	-	Hap3	-	Hap2	1
277	STG 698228/STG 73 L 690	IRIS_313-8339	United States	1.96473	26	Hap1	Hap2	Hap2	Hap3	Hap2	Hap2	2
278	BLICCA	IRIS_313-8356	Philippines	2.6143	45	Hap4	Hap2	Hap2	Hap3	Hap2	Hap6	3
279	PURAK SIRIBA	IRIS_313-8381	Malaysia	2.2686	36	-	Hap1	Hap2	Hap3	Hap2	Hap6	3
280	RIKUTO NORIN MOCHI 20	IRIS_313-8400	Japan	0.7403	16	Hap1	-	Hap1	Hap6	Hap2	Hap2	0
281	BOCAO	IRIS_313-8431	Philippines	2.3237	41	Hap4	Hap2	Hap2	Hap3	Hap2	Hap2	2
282	BONNET 73/STG 697717	IRIS_313-8434	United States	1.9756	28	Hap1	Hap2	Hap2	Hap3	Hap2	Hap2	2
283	KENDINGA 5 (H)	IRIS_313-8439	Malaysia	2.2383	40	Hap1	Hap1	Hap2	Hap3	Hap2	Hap6	3
284	OS 4	IRIS_313-8523	Nigeria	1.2392	31	Hap1	-	Hap2	Hap3	Hap2	Hap3	2
285	ONOY	IRIS_313-8572	Philippines	3.4409	21	Hap1	-	Hap2	Hap3	Hap2	Hap2	1
286	BANJANG	IRIS_313-8626	Malaysia	2.72146	44	Hap1	Hap1	Hap2	Hap3	Hap2	Hap2	2
287	IMPROVED BLUE ROSE/FORTUNA	IRIS_313-8627	United States	2.02671	21	Hap1	Hap2	Hap2	Hap3	Hap2	Hap6	3
288	TRES MESES	IRIS_313-8694	Brazil	1.8305	21	Hap1	Hap2	Hap2	Hap3	Hap2	Hap3	3
289	SD 120	IRIS_313-8745	Haiti	2.33046	21	Hap1	Hap1	Hap2	Hap3	Hap2	Hap6	3
290	IS 448	IRIS_313-8768	Côte D'Ivoire	1.6817	21	Hap1	Hap1	Hap2	Hap3	Hap2	Hap2	2
291	YS 75	IRIS_313-8769	Guinea	1.807	44	Hap1	Hap8	Hap1	Hap3	Hap2	Hap2	2
292	UNKNOWN (JAPANESE)	IRIS_313-8778	United States	0.541025	22	Hap1	-	Hap2	Hap3	Hap2	Hap6	2
293	REXORO/SINAMPAGA	IRIS_313-8803	United States	1.98342	18	Hap1	Hap2	Hap2	Hap3	Hap2	Hap2	2
294	PADI SEPAH	IRIS_313-8865	Indonesia	2.96055	22	Hap1	Hap1	Hap1	Hap3	Hap2	Hap6	3
295	BERTONE	IRIS_313-8876	France	1.4438	18	-	Hap1	Hap2	Hap3	Hap1	Hap2	2
296	LEKATAN	IRIS_313-8894	Malaysia	1.6973	30	-	Hap1	Hap2	Hap3	Hap2	Hap6	3
297	CALIFORNIA BELLE	IRIS_313-8923	United States	2.10385	37	Hap1	Hap2	Hap2	Hap3	Hap2	Hap3	3
298	LASAT PUTIH	IRIS_313-8955	Malaysia	1.5998	45	Hap1	Hap1	Hap2	Hap3	Hap2	Hap2	2
299	REXORO/FORTUNA	IRIS_313-8960	United States	2.6473	21	Hap1	Hap2	Hap2	Hap3	Hap2	Hap6	3
300	BLUEBELLE/BELLE PATNA DAWN	IRIS_313-8976	United States	2.14357	21	Hap1	Hap2	Hap2	Hap3	Hap2	Hap2	2
301	ANGKARONG	IRIS_313-9050	Malaysia	3.481	-	Hap1	Hap2	Hap2	Hap3	Hap2	Hap2	2
302	LAYANDABU	IRIS_313-9129	Indonesia	4.0106	19	Hap1	Hap1	-	Hap3	Hap2	Hap2	2
303	ARC 6044	IRIS_313-9201	India	1.4465	60	Hap1	-	Hap1	Hap6	Hap2	Hap2	0
304	RIMBUN	IRIS_313-9239	Indonesia	3.2725	48	Hap1	-	Hap1	Hap3	Hap2	Hap2	1
305	CHIRGUA 1 1 22	IRIS_313-9267	Venezuela	1.786	20	-	-	Hap2	Hap3	Hap2	Hap6	2
306	KORR	IRIS_313-9297	Liberia	2.1098	33	Hap1	Hap6	Hap1	-	Hap2	Hap2	0
307	KETAN DONGGO	IRIS_313-9301	Indonesia	1.1667	36	Hap4	-	Hap2	Hap3	Hap2	Hap2	1
308	SKYBONNET/L 201	IRIS_313-9363	United States	3.78285	-	Hap1	Hap1	Hap2	Hap3	Hap2	Hap2	2
309	PULUTAN	IRIS_313-9375	Malaysia	2.9471	40	Hap1	Hap1	Hap2	Hap3	Hap2	Hap2	2
310	KINANDANG BUSIKSIK	IRIS_313-9389	Philippines	1.71833	39	Hap1	-	Hap2	Hap3	Hap2	Hap2	1
311	INGSA BELANAK	IRIS_313-9405	Indonesia	1.1563	51	Hap1	Hap3	Hap2	Hap3	Hap2	Hap2	1
312	AGUYOD	IRIS_313-9423	Philippines	3.0873	41	Hap1	Hap1	Hap2	Hap3	Hap2	Hap7	2
313	CENTURY PATNA 231/HO 12-1-1	IRIS_313-9452	United States	3.8411	40	Hap1	Hap2	Hap2	Hap3	Hap2	Hap2	2
314	SAHULO FACHE SOYO	IRIS_313-9470	Indonesia	1.8039	28	Hap1	Hap2	Hap1	Hap3	Hap2	Hap6	3
315	REXARK ROGUE/CP 231 CI 9122	IRIS_313-9491	United States	4.3842	44	Hap1	Hap2	Hap2	Hap3	Hap2	Hap2	2
316	WANICA	IRIS_313-9519	Suriname	2.06221	19	Hap1	-	Hap2	Hap3	Hap2	Hap2	1
317	VEGOLD CI 9556/B 505 A 1-28-7-1-2	IRIS_313-9550	United States	2.1605	23	Hap1	Hap2	Hap2	Hap3	Hap2	Hap2	2
318	LIMBAYAN	IRIS_313-9558	Malaysia	2.6339	38	Hap1	-	Hap2	Hap3	Hap2	Hap2	1
319	PAMPANGON (H)	IRIS_313-9568	Malaysia	2.8663	44	Hap1	Hap1	Hap2	Hap3	Hap2	Hap2	2
320	INITLOG DALAG	IRIS_313-9616	Philippines	2.0834	38	Hap1	Hap8	Hap2	-	Hap2	Hap2	1
321	SIFARASI	IRIS_313-9691	Indonesia	3.14662	30	Hap1	Hap1	Hap1	Hap3	Hap2	Hap6	3
322	LOHAMBITRO	IRIS_313-9742	Madagascar	2.7907	45	Hap1	Hap1	Hap2	Hap3	Hap2	Hap2	2
323	VARY MALADY	IRIS_313-9745	Madagascar	1.5412	44	Hap1	-	Hap2	Hap3	Hap2	Hap2	1
324	RIKUTO TAUKI MOCHI 27	IRIS_313-9789	Japan	0.780833	17	Hap1	Hap2	Hap1	Hap6	Hap2	Hap2	1
325	KAHEI	IRIS_313-9800	Japan	3.30192	29	Hap1	Hap2	Hap1	Hap3	Hap2	Hap2	2
326	GOGOWIERIE	IRIS_313-9851	Suriname	1.14142	26	Hap1	Hap3	Hap2	Hap3	Hap2	Hap6	2
327	BIKYAT	IRIS_313-9897	Philippines	4.22982	25	Hap1	Hap2	Hap2	Hap3	Hap2	Hap2	2
328	DEO KITAN	IRIS_313-9928	Philippines	0.8375	40	Hap4	-	Hap1	Hap3	Hap2	Hap6	2
329	GOBYERNO	IRIS_313-9929	Philippines	3.4066	41	Hap1	Hap1	Hap2	Hap3	Hap2	Hap2	2
330	PANNITHI	IRIS_313-9949	Sri Lanka	0.2053	57	Hap1	-	Hap2	Hap3	Hap1	Hap7	1
331	FUJIKURA/SHENSHO	IRIS_313-9995	Korea, Republic of	2.4915	41	Hap1	Hap2	Hap1	Hap6	Hap2	Hap2	1
