# Supplementary material for: Validation of genes affecting rice mesocotyl length through candidate association analysis and identification of the superior haplotypes
Source: Front Plant Sci. 2023 May 30;14:1194119. doi: 10.3389/fpls.2023.1194119 (PMC10267709; doi:10.3389/fpls.2023.1194119)
Supplement: Supplementary file 5 [file DataSheet_3.xlsx]

## Sheet: Table S3
Table S3 The details of mesocotyl length and seeding height for the 472 accessions from Indx panel
Number	Name	Genotype	Origin	Mesocotyl length (cm)	Seeding height (cm)	LOC_Os02g17680	LOC_Os04g56950	LOC_Os06g24850	LOC_Os07g24190	LOC_Os07g40240	LOC_Os12g12720	Number of superior haplotypes
1	Tianhandao	B007	Viet Nam	0.4131	-	Hap4	Hap7	Hap1	Hap2	Hap1	Hap1	1
2	CO 22	B011	India	0.967225	-	Hap5	-	Hap1	-	Hap1	Hap3	1
3	Sri Lanka 1	B013	Sri Lanka	0.4671	-	Hap3	-	Hap1	Hap2	Hap1	-	1
4	Seln 244A6-20	B021	Australia	0.0819	-	-	Hap1	Hap1	Hap4	Hap1	Hap1	2
5	Padi Ladang Ase Polo Komek	B026	Indonesia	0.8861	-	-	Hap1	Hap1	Hap1	Hap1	Hap3	2
6	IR 747-B2-6-3*2/AI NAN TSAO 1	B028	Philippines	0.1089	-	-	Hap1	Hap1	Hap2	Hap1	Hap4	1
7	Jaibattey	B030	India	2.8919	-	Hap2	-	Hap1	Hap2	Hap1	-	1
8	American Rice	B035	United States	1.1938	-	Hap3	Hap7	Hap1	Hap1	Hap1	Hap1	1
9	LUNG SHENG 1/63-104	B039	Côte D'Ivoire	1.2487	-	Hap1	-	-	-	-	-	0
10	K 24	B040	Uganda	1.3783	-	Hap1	-	Hap1	Hap1	Hap1	Hap4	1
11	Santiannuo	B044	Japan	1.3494	-	-	Hap1	Hap1	-	-	Hap4	1
12	GZ 1368-5-4	B051	Egypt	1.0489	-	-	-	Hap1	Hap1	Hap1	Hap4	1
13	BRC 25-146-2-1	B176	Bangladesh	0.9269	-	Hap3	Hap4	Hap2	Hap2	Hap1	-	1
14	P1790-5-1M-4-5M-1B-3M-B	B180	Colombia	1.4588	-	Hap3	-	Hap1	Hap2	Hap1	Hap1	1
15	CHANH 148	B184	Viet Nam	0.0935	-	Hap4	-	Hap1	Hap1	Hap1	-	1
16	SLK 2-18-2	B185	Lao PDR	0.0611	-	Hap1	-	Hap1	Hap2	Hap1	-	1
17	RP 1570-44-1	B187	India	0.395	-	-	-	Hap1	Hap4	Hap1	Hap8	2
18	C.MEDIO 7	B193	Cuba	1.0116	-	Hap3	-	-	-	Hap1	Hap1	0
19	PMS 10B	B195	India	0.9239	-	-	-	Hap1	Hap1	Hap1	Hap1	1
20	SHEN NUNG 89-366/KETAN LUMBU	CX117	Philippines	0.3498	-	-	-	Hap1	Hap1	Hap1	Hap4	1
21	Huagengxian 74	CX12	China	0.5853	-	Hap4	-	Hap1	Hap2	Hap1	Hap8	2
22	IR 69939//IR 57515/IR 57515-PMI 8-1-1-SRN 1	CX124	Philippines	1.5016	-	Hap2	-	Hap1	Hap1	Hap1	Hap1	1
23	Gajale	CX128	Nepal	1.28505	-	Hap2	Hap7	Hap1	Hap1	Hap1	Hap1	1
24	Hta 7204	CX144	China	1.3309	-	Hap7	-	Hap1	Hap1	Hap1	Hap1	1
25	CO 43	CX146	India	0.9074	-	Hap3	-	Hap1	Hap1	Hap1	Hap1	1
26	MR 84	CX156	Malaysia	0.0519	-	Hap1	Hap1	Hap1	Hap3	Hap1	Hap3	2
27	SLG 1	CX182	Japan	0.4774	-	Hap1	-	Hap1	Hap1	Hap1	Hap5	2
28	BR 11	CX2	Bangladesh	0.2324	-	Hap1	-	Hap1	Hap1	Hap1	Hap4	1
29	Zhongyouzao 81	CX221	China	0.4316	-	Hap4	Hap1	Hap1	Hap1	Hap1	Hap1	1
30	Bala	CX228	India	0.787	-	-	-	-	Hap1	Hap1	-	1
31	IR 50560//IR 21848/IR 21848-65-3	CX231	Philippines	0.8961	-	Hap2	Hap1	Hap1	Hap2	Hap1	Hap1	1
32	IR 12979-24-1 (BROWN)/UPL RI 5	CX232	Philippines	0.3949	-	-	-	Hap1	Hap2	Hap1	Hap1	1
33	IR 56551//IR 41389/IR 41389-20-1	CX233	Philippines	1.31917	-	Hap3	Hap5	Hap1	Hap2	Hap1	Hap1	1
34	UPL RI 5/IR 12979-24-1 (BROWN)	CX235	Philippines	0.5386	-	Hap3	Hap1	Hap1	Hap1	Hap1	Hap1	1
35	Carijo	CX240	Brazil	2.3423	-	Hap3	Hap3	Hap1	Hap1	Hap1	Hap1	1
36	IRAT 10/IRAT 13	CX247	Indonesia	0.3467	-	Hap6	-	Hap1	Hap1	Hap1	-	2
37	PADISENEMOK	CX263	China	0.880375	-	-	Hap1	Hap1	Hap1	Hap1	Hap4	3
38	MONOLAYA	CX265	United States	1.0203	-	-	Hap9	Hap1	Hap1	Hap1	Hap4	1
39	ARROZVERMELHO	CX268	China	1.2352	-	Hap1	-	Hap1	Hap3	Hap1	Hap4	2
40	Khazar	CX27	Iran, Islamic Republic Of	0.2698	-	-	-	Hap1	Hap1	Hap1	-	0
41	IR 24/TKM 6 (ACC 237)	CX274	Philippines	0.9492	-	Hap2	Hap1	Hap1	Hap2	Hap1	Hap1	0
42	IR 6863//IR 2061/IR 2061-213-2	CX278	Philippines	1.3359	-	-	-	-	-	-	-	1
43	D 11	CX288	China	0.6802	-	Hap1	Hap1	Hap1	Hap1	Hap1	Hap4	1
44	IR 19661-131-1-2/IR 15795-199-3-3	CX296	Philippines	0.4848	-	Hap9	Hap1	Hap1	Hap1	Hap1	Hap4	2
45	LX 2007	CX303	China	0.4842	-	-	-	Hap1	Hap1	Hap1	Hap1	2
46	Luyin 46	CX304	China	1.62075	-	Hap3	-	Hap1	Hap1	Hap1	Hap1	2
47	BG 300	CX34	Sri Lanka	0.3451	-	Hap2	Hap1	Hap1	-	Hap1	-	1
48	Hua 565	CX341	China	0.2243	-	Hap2	Hap1	Hap1	Hap1	Hap1	Hap1	1
49	SAGC-4	CX346	China	0.4815	-	Hap1	Hap5	Hap1	Hap1	Hap1	Hap8	2
50	BG 94-1	CX35	Sri Lanka	0.0948	-	-	-	Hap1	Hap2	Hap1	-	0
51	Babaomi	CX51	China	0.5854	-	-	-	Hap1	Hap1	Hap1	-	1
52	Zhongjian 100	CX548	China	0.7418	-	Hap1	-	Hap1	Hap1	Hap1	Hap1	1
53	MR 167	CX69	Malaysia	1.0967	-	-	Hap7	Hap1	-	-	-	1
54	X 23	CX84	Viet Nam	0.6834	-	Hap4	-	Hap1	Hap1	Hap1	Hap1	1
55	GARURA	IRIS_313-10007	Nepal	1.23	44	-	Hap1	Hap1	Hap1	Hap1	Hap5	1
56	BOHOTO BALOOCHESTAN	IRIS_313-10016	Iran, Islamic Republic Of	0.3113	25	Hap4	Hap1	Hap1	Hap1	Hap1	Hap1	0
57	RIZ INDETERMINE	IRIS_313-10034	Niger	0.952417	56	Hap1	Hap1	Hap1	Hap2	Hap1	Hap4	1
58	BANTA TIMA	IRIS_313-10045	Gambia	2.7039	40	Hap3	Hap1	Hap1	Hap1	Hap1	Hap1	0
59	MOVE (MOKOLE)	IRIS_313-10048	Benin	0.9807	52	Hap7	Hap1	Hap1	Hap1	Hap1	Hap1	1
60	TSIMATAHOPAOSA	IRIS_313-10050	Madagascar	1.53115	57	Hap3	Hap1	Hap1	Hap2	Hap1	Hap3	0
61	TOC 5430	IRIS_313-10054	Panama	0.710375	35	Hap5	Hap1	Hap1	Hap1	Hap1	Hap1	1
62	TAMASHIRO HIKARI	IRIS_313-10077	Japan	0.5994	54	Hap6	Hap1	Hap1	Hap2	Hap1	Hap5	1
63	DALSUNG 41	IRIS_313-10103	Korea, Republic of	0.422	-	Hap1	Hap1	Hap2	Hap1	Hap1	Hap3	0
64	EX FOILAEIN (NAPUTO)	IRIS_313-10113	Mozambique	2.2834	-	Hap3	Hap1	Hap1	Hap1	Hap1	Hap1	2
65	TAICHUNG NATIVE 1/TKM 6	IRIS_313-10148	India	0.515	46	Hap9	Hap1	Hap1	Hap4	Hap1	Hap4	1
66	PICO NEGRO	IRIS_313-10158	Ecuador	1.3766	23	-	-	Hap2	Hap1	Hap1	Hap1	0
67	IR 4432-53-33/PTB 33//IR 2071/IR 36	IRIS_313-10167	Philippines	0.809	25	Hap5	Hap1	Hap1	Hap1	Hap1	Hap1	0
68	MEIFENG 9	IRIS_313-10168	China	0.36625	31	Hap4	Hap1	Hap1	Hap1	Hap1	Hap1	1
69	DA GANG ZHAN	IRIS_313-10177	China	1.5562	48	Hap1	Hap1	Hap1	Hap2	Hap3	Hap4	1
70	GUI HUA ZAO	IRIS_313-10179	China	1.4108	56	Hap4	Hap1	Hap1	Hap2	Hap1	Hap4	1
71	EPEAL 102	IRIS_313-10220	Brazil	0.608425	-	Hap4	Hap1	Hap1	Hap1	Hap1	Hap1	1
72	BA BAI GU	IRIS_313-10221	China	2.344	-	Hap1	Hap1	Hap1	Hap1	Hap3	Hap1	1
73	TONG GU HONG	IRIS_313-10226	China	0.8465	-	Hap4	Hap1	Hap1	Hap1	-	Hap1	2
74	IR 55018//KHAO DAWK MALI/KHAO DAWK MALI 105	IRIS_313-10235	Philippines	2.9187	-	-	Hap1	Hap1	Hap2	Hap1	Hap1	2
75	ORYZICA 1//P 1897-15-1-4-1-1B/COSTA RICA	IRIS_313-10257	Nicaragua	0.2246	27	-	Hap1	Hap1	-	Hap1	Hap1	0
76	IR 22/SIGADIS (AICRIP)	IRIS_313-10260	Paraguay	0.594225	36	Hap1	Hap5	Hap1	Hap1	Hap1	Hap1	1
77	CICA 7/2940/COSTA RICA	IRIS_313-10263	Mexico	1.0208	32	Hap4	Hap1	Hap1	-	Hap1	Hap1	3
78	P 5269//P 2060/P 2060-F4-2-5	IRIS_313-10268	Venezuela	0.9175	25	Hap2	Hap1	Hap1	Hap1	Hap1	Hap1	1
79	J 104/CENTURY PATNA	IRIS_313-10271	Cuba	0.5552	36	Hap6	Hap1	Hap1	Hap1	Hap1	Hap1	2
80	ORYZICA 1/63-B3/CAMPONI	IRIS_313-10275	Guatemala	1.2789	29	Hap5	Hap1	Hap1	-	Hap1	Hap1	0
81	IR 1541-102-6-3/IR 2147	IRIS_313-10279	Dominican Republic	1.505	23	-	Hap1	Hap1	Hap1	Hap1	Hap1	1
82	INTI/PNA 386-F4-341-1	IRIS_313-10285	Peru	1.26415	34	Hap2	-	Hap1	Hap1	-	Hap1	1
83	IR 17584//IR 5853/IR 5853-118	IRIS_313-10294	Philippines	0.312125	19	Hap9	-	Hap1	Hap2	Hap1	Hap1	1
84	CT 7769//CT 5746/CT 5746-18-11-4-1-3X	IRIS_313-10300	Colombia	0.7032	34	Hap5	Hap7	Hap1	Hap1	Hap1	Hap1	1
85	IRGA 793/P 1790-5-1M-4-5M-1B-3M-1B	IRIS_313-10301	Brazil	1.153	39	Hap3	Hap1	Hap1	Hap1	Hap1	Hap1	1
86	IR 8/IR 12-178-2-3	IRIS_313-10307	Ecuador	0.3899	25	Hap5	Hap1	Hap1	Hap1	Hap1	Hap1	1
87	CICA 4//CICA 9/CICA 7	IRIS_313-10314	Ecuador	0.3279	20	Hap3	Hap1	Hap1	Hap1	Hap1	Hap1	1
88	MACHIQUE/D 52-37///ZENITH/NIRA//D 85-42/CP SLO	IRIS_313-10318	Guyana	1.3183	29	Hap9	Hap1	Hap1	-	Hap1	Hap1	0
89	IR 8/APURA///	IRIS_313-10325	Suriname	0.424958	30	-	Hap1	Hap1	-	Hap1	Hap1	0
90	PELITA I-1/W 1257/ARC 5756/IR 36	IRIS_313-10332	Indonesia	0.424125	35	Hap3	Hap1	Hap1	Hap1	Hap1	Hap1	1
91	ITA 117 (TOX 356-1-1-1)/B 1050 C-MR-18-2	IRIS_313-10337	Indonesia	1.0603	49	Hap3	Hap5	Hap1	Hap1	Hap1	Hap1	2
92	BR 113-66-1-1-33-2-1/BR 51-282-8-HR 45	IRIS_313-10340	Bangladesh	1.2369	49	Hap3	Hap1	Hap1	Hap2	Hap1	Hap1	1
93	NIZERSAIL/MALA-J15//NIZERSAIL/BR 51-282-8-HR 9/BR 4	IRIS_313-10341	Bangladesh	0.224292	40	-	Hap7	Hap1	Hap1	Hap1	Hap1	2
94	IR 4630-22-2-5-1-3/NONA BOKRA//DAMODAR/IR 9764-45-2-2	IRIS_313-10348	India	0.2057	34	Hap3	-	Hap1	Hap1	Hap1	Hap1	1
95	IR 10206-29-2-1/SUAKOKO (SEL)	IRIS_313-10349	India	1.5249	40	Hap2	Hap1	Hap1	Hap1	Hap1	Hap1	1
96	CT 8799//P 5166/P 5166-F2-26-1-1X	IRIS_313-10352	Colombia	0.886	31	Hap3	Hap4	Hap1	Hap1	-	Hap1	1
97	WX 817/POKKALI	IRIS_313-10353	Korea, Republic of	0.0434	28	Hap8	Hap1	Hap1	Hap1	Hap1	-	1
98	IR 27529//IR 13292/IR 13292-5	IRIS_313-10355	Philippines	0.61	32	Hap4	Hap1	Hap1	Hap2	Hap1	Hap1	1
99	IR 50404//NONA BOKRA/POKKALI	IRIS_313-10357	Philippines	1.19738	34	Hap2	Hap1	Hap1	Hap1	Hap1	Hap1	2
100	IR 9764-45-2-2/BKNFR 76106-16-0-1	IRIS_313-10359	Philippines	0.403875	43	Hap1	Hap1	Hap1	Hap1	Hap1	Hap8	2
101	IR 55017//IR 21836/IR 21836-90	IRIS_313-10360	Philippines	0.4638	39	Hap6	Hap1	Hap1	Hap2	Hap1	Hap1	1
102	IR 37255-21-3-3-2/TCCP 266-2-49-B-B-3	IRIS_313-10361	Philippines	0.1433	33	Hap2	Hap1	Hap1	Hap2	Hap1	Hap4	1
103	IR 56*4/O BRACHYANTHA	IRIS_313-10366	Philippines	1.1139	31	Hap5	Hap1	Hap1	Hap1	Hap1	Hap1	0
104	IR 74/G HEENATI	IRIS_313-10371	Philippines	0.5412	40	Hap1	Hap1	Hap1	Hap1	Hap1	Hap8	1
105	IR 68592//IR 43524/IR 43524-55-1-3	IRIS_313-10374	Philippines	0.969375	33	Hap2	Hap1	Hap1	Hap2	Hap1	Hap5	1
106	IR 53650-2B-10-1-2-1/KETAN GONDOMONO	IRIS_313-10375	Philippines	2.116	50	-	Hap1	Hap1	Hap1	Hap1	Hap8	1
107	OG 6707-38/2*IR 55423-01 (NSIC RC 9)	IRIS_313-10394	Philippines	0.9961	36	Hap3	Hap1	Hap1	Hap1	Hap1	Hap1	2
108	OG 6653-33/2*IR 69502-6-SRN 3-UBN 1-B	IRIS_313-10396	Philippines	1.5264	34	Hap2	Hap1	Hap1	Hap2	Hap1	-	1
109	BR IRGA 412/ORYZICA 1	IRIS_313-10399	Colombia	0.1151	36	Hap3	Hap1	Hap1	-	Hap1	Hap1	2
110	IRGA 490/ECIA 31-18-11	IRIS_313-10403	Colombia	2.21975	41	Hap2	Hap1	Hap1	Hap1	Hap1	Hap1	1
111	AC 168/AC 272	IRIS_313-10404	India	0.8479	45	Hap4	Hap1	Hap1	Hap3	Hap1	Hap4	1
112	RR 272-17-829	IRIS_313-10412	Indonesia	0.8399	35	Hap3	Hap1	Hap1	Hap2	Hap1	Hap1	2
113	PA MERR 108 A/BG 90-2	IRIS_313-10421	Sierra Leone	1.9228	49	Hap5	-	Hap1	Hap1	Hap1	Hap4	0
114	529 C-MD-10-3-6/IR 3646-8-1-2	IRIS_313-10423	Myanmar	1.11705	37	Hap3	-	Hap1	Hap1	Hap1	Hap1	2
115	TP MIL 53	IRIS_313-10433	Philippines	2.24375	20	Hap3	Hap5	Hap1	Hap1	Hap1	Hap1	2
116	CASIBON	IRIS_313-10441	Philippines	1.0884	24	-	Hap1	Hap1	Hap2	Hap1	-	0
117	PULUTNANGKA 16	IRIS_313-10480	Indonesia	1.7444	28	Hap3	Hap1	Hap1	Hap1	Hap1	Hap1	1
118	MAGSIING	IRIS_313-10510	Philippines	1.8317	36	Hap4	Hap1	Hap1	Hap1	Hap1	Hap1	1
119	LUBANG PUTI	IRIS_313-10513	Unknown	1.1997	34	Hap2	Hap1	Hap1	Hap2	Hap1	Hap3	2
120	CAMPENA	IRIS_313-10514	Philippines	1.6198	40	Hap7	Hap1	Hap1	Hap1	Hap1	Hap1	1
121	TEXAS PATNA/R (76889-160)	IRIS_313-10516	United States	0.6517	19	Hap7	Hap1	Hap1	Hap1	Hap1	Hap1	0
122	KHAYANGYA D 34-181	IRIS_313-10518	Myanmar	1.1523	24	Hap5	Hap1	Hap1	Hap1	Hap1	Hap3	1
123	ERAVAPANDI	IRIS_313-10523	India	0.3325	30	Hap3	Hap1	Hap1	Hap1	Hap1	Hap1	1
124	C 34-13	IRIS_313-10547	Myanmar	0.3074	34	Hap4	Hap1	Hap1	Hap2	Hap1	Hap1	2
125	?/?	IRIS_313-10550	Indonesia	2.5856	26	Hap3	Hap4	Hap1	Hap1	Hap1	Hap1	1
126	221 B 36-1-1-1-1	IRIS_313-10565	Indonesia	3.5111	27	Hap3	Hap4	Hap1	Hap1	Hap1	Hap1	1
127	221 C 391-1-3-3	IRIS_313-10566	Indonesia	2.605	36	Hap3	Hap4	Hap1	Hap1	Hap1	Hap1	1
128	KOTHMALLI KARUPPAN	IRIS_313-10572	Nigeria	3.8022	27	-	Hap3	Hap1	Hap2	-	Hap8	2
129	KAILUNDO	IRIS_313-10574	Sierra Leone	1.8437	31	Hap2	Hap1	Hap1	Hap1	Hap1	Hap1	2
130	KAYANGYA D 402	IRIS_313-10575	Myanmar	1.2392	35	-	Hap1	Hap1	-	Hap1	Hap3	0
131	MATHOLUWA	IRIS_313-10609	Sri Lanka	3.1653	31	Hap6	Hap1	Hap1	Hap1	Hap1	Hap1	1
132	HAM MOON	IRIS_313-10614	Hong Kong	2.3868	30	Hap4	Hap1	Hap1	-	Hap1	Hap5	0
133	PHOU SAO LUAM NHANG	IRIS_313-10651	Lao PDR	0.9533	34	Hap4	Hap1	Hap1	Hap1	Hap1	Hap3	1
134	Ea houm	IRIS_313-10655	Lao PDR	1.5685	42	Hap8	Hap3	Hap1	Hap1	Hap1	Hap1	0
135	ARC 6218	IRIS_313-10666	India	1.7452	43	Hap4	-	Hap1	Hap1	Hap1	Hap5	1
136	ARC 7255	IRIS_313-10668	India	2.2412	37	Hap6	Hap1	Hap1	-	Hap1	Hap1	1
137	ARC 10581	IRIS_313-10671	India	1.4375	66	Hap2	Hap3	Hap1	Hap1	Hap1	-	2
138	ARC 10846	IRIS_313-10674	India	1.6006	40	Hap6	Hap1	Hap1	Hap1	Hap1	Hap5	2
139	ARC 10905	IRIS_313-10675	India	2.0653	52	Hap5	Hap1	Hap1	Hap1	Hap1	Hap5	0
140	PADI PULOT MELAYANG	IRIS_313-10705	Malaysia	0.8653	39	-	Hap1	Hap1	-	Hap1	-	1
141	HEENDIKWEE	IRIS_313-10720	Sri Lanka	0.3767	32	-	Hap1	Hap1	Hap2	Hap1	-	0
142	ERNEST	IRIS_313-10725	Senegal	1.1506	37	Hap5	Hap1	Hap1	Hap2	Hap1	Hap1	1
143	OUSSANTHIABA	IRIS_313-10728	Senegal	0.838	39	Hap3	Hap1	Hap1	Hap1	Hap1	Hap3	1
144	MOTANGE PAHELLO LAULE	IRIS_313-10733	Nepal	2.8759	34	Hap4	Hap1	Hap1	Hap2	Hap1	Hap5	1
145	LUA DUC	IRIS_313-10748	Viet Nam	1.3777	34	-	Hap1	Hap1	Hap2	Hap1	Hap4	1
146	KH 998	IRIS_313-10754	India	0.7036	27	Hap3	Hap4	Hap1	Hap1	Hap1	Hap4	2
147	GAJA BARU	IRIS_313-10769	Indonesia	1.2687	43	Hap3	Hap4	Hap1	Hap1	Hap1	Hap1	1
148	HEGAR MANAH	IRIS_313-10774	Indonesia	3.098	50	-	Hap4	Hap1	Hap1	Hap1	Hap1	1
149	INDEL	IRIS_313-10775	Indonesia	2.6739	54	Hap5	Hap4	Hap1	Hap1	Hap1	Hap1	1
150	SEMPOR	IRIS_313-10811	Indonesia	0.343025	40	Hap3	Hap5	Hap1	Hap1	Hap1	Hap3	1
151	KEMA 5	IRIS_313-10825	Philippines	0.7759	27	-	Hap1	Hap1	Hap1	Hap1	Hap1	1
152	ARC 6015	IRIS_313-10847	India	2.561	43	Hap2	Hap1	Hap1	Hap1	Hap1	Hap5	0
153	ARC 10894	IRIS_313-10858	India	1.9748	46	Hap5	Hap1	Hap1	Hap1	Hap1	Hap5	1
154	ARC 10939	IRIS_313-10859	India	1.50982	43	Hap5	Hap3	Hap1	Hap1	Hap1	Hap5	1
155	ARC 12559	IRIS_313-10885	India	1.2211	55	Hap2	-	Hap1	Hap2	Hap1	Hap1	0
156	ARC 12690	IRIS_313-10887	India	2.7226	55	Hap2	-	Hap1	Hap1	Hap1	Hap3	1
157	T Q QI HAYUQBABA	IRIS_313-10917	Philippines	1.5254	24	Hap2	Hap1	Hap1	Hap1	Hap1	Hap5	1
158	Khao phae hom	IRIS_313-10921	Lao PDR	2.1746	54	Hap1	-	Hap1	Hap1	Hap1	Hap5	2
159	ATH HAGARI JARAHAN PADDY	IRIS_313-10924	Nepal	3.14792	68	Hap2	-	Hap1	Hap3	Hap1	Hap3	0
160	BENGAWAN/SIGADIS (AICRIP)	IRIS_313-10941	Indonesia	2.2527	21	Hap3	Hap4	Hap1	Hap1	Hap1	Hap1	1
161	HURANG ARISO LUTA	IRIS_313-10966	Brazil	2.8954	28	Hap1	Hap1	Hap1	Hap2	Hap1	Hap4	0
162	PANI TORONG	IRIS_313-10978	Bangladesh	2.7971	30	Hap2	Hap1	Hap1	Hap1	Hap1	Hap8	1
163	BOROJYOT	IRIS_313-10983	Bangladesh	1.7467	35	Hap2	Hap1	Hap1	Hap2	Hap1	Hap1	2
164	BALIBUD	IRIS_313-10990	Philippines	1.6043	32	Hap2	-	Hap1	Hap1	Hap1	Hap1	1
165	BAKASI	IRIS_313-10996	Indonesia	2.04862	29	Hap3	Hap3	Hap1	Hap4	Hap1	Hap1	1
166	SUNAR	IRIS_313-11011	Indonesia	0.2968	26	-	Hap1	Hap1	Hap1	-	Hap1	0
167	Chao hai	IRIS_313-11071	Lao PDR	1.6803	-	Hap5	Hap9	Hap1	Hap1	Hap1	Hap3	2
168	Non hai	IRIS_313-11078	Lao PDR	0.0641	37	-	-	Hap1	-	Hap1	Hap1	2
169	KHAO HAE	IRIS_313-11085	Lao PDR	2.1453	36	Hap5	Hap1	Hap1	Hap2	Hap1	Hap1	2
170	KHAO NONE	IRIS_313-11091	Lao PDR	2.14525	44	-	-	Hap1	-	-	-	2
171	KALAGNON	IRIS_313-11097	Philippines	1.3332	40	Hap4	Hap3	Hap1	Hap1	Hap1	Hap1	2
172	Y 115	IRIS_313-11101	Liberia	1.7027	39	-	-	Hap1	Hap1	Hap1	Hap3	2
173	ANBAW	IRIS_313-11126	Myanmar	1.1639	33	Hap2	Hap1	Hap1	Hap3	Hap1	Hap1	1
174	GOKAUNG	IRIS_313-11128	Myanmar	0.4081	39	-	-	Hap1	Hap2	Hap1	-	1
175	HAORU	IRIS_313-11129	Myanmar	0.5682	25	-	-	Hap1	Hap2	Hap1	Hap1	1
176	HTAWPATT	IRIS_313-11130	Myanmar	0.4534	26	-	-	-	Hap2	-	Hap1	2
177	KALAI	IRIS_313-11131	Myanmar	0.1663	38	-	-	Hap1	-	Hap1	Hap1	1
178	KALALAN	IRIS_313-11132	Myanmar	0.6308	32	-	Hap7	Hap1	-	-	Hap1	0
179	MANSAT 3	IRIS_313-11134	Myanmar	2.9025	30	-	Hap1	Hap1	Hap2	-	Hap3	2
180	NGALONGYI	IRIS_313-11137	Myanmar	0.2383	43	-	-	Hap1	Hap1	Hap1	Hap1	1
181	NWACHI MANINE	IRIS_313-11139	Myanmar	1.3762	47	Hap4	-	Hap1	Hap1	Hap1	Hap3	1
182	SHWENI	IRIS_313-11141	Myanmar	0.6302	42	Hap6	-	Hap1	-	Hap1	Hap1	1
183	TANBAUNG	IRIS_313-11143	Myanmar	0.6573	47	-	-	-	Hap2	Hap1	Hap1	2
184	TAUNGDI	IRIS_313-11144	Myanmar	2.2024	40	Hap4	-	-	Hap2	-	Hap1	1
185	THEEDAT NGASEIN	IRIS_313-11146	Myanmar	1.4398	31	-	-	Hap1	Hap2	Hap1	Hap1	1
186	TYB 11	IRIS_313-11147	Myanmar	0.3312	39	Hap4	-	Hap1	Hap2	-	Hap1	2
187	SXC 216	IRIS_313-11176	India	3.1691	55	-	-	-	-	Hap1	-	2
188	DELI POCONG	IRIS_313-11177	Indonesia	2.3131	46	-	Hap4	Hap1	-	Hap1	Hap1	0
189	AC 71/IR 532-1-33	IRIS_313-11197	India	2.3082	52	Hap8	-	Hap1	Hap1	Hap1	Hap1	2
190	SYNTHETIC SATIVA	IRIS_313-11199	India	0.9822	21	Hap5	-	Hap3	Hap1	Hap1	Hap1	1
191	KARTIKHAMA	IRIS_313-11204	Bangladesh	1.9404	62	-	Hap1	Hap1	Hap1	Hap1	-	1
192	KUMRI	IRIS_313-11206	Bangladesh	1.3296	63	-	-	Hap1	Hap2	Hap1	-	1
193	PARIJAT	IRIS_313-11208	Bangladesh	0.0273	56	Hap6	Hap7	Hap1	Hap2	Hap1	-	0
194	SADAJIRA (DEEP STRAW) 16-194	IRIS_313-11225	Bangladesh	0.0356	58	Hap8	-	Hap1	-	Hap1	Hap1	0
195	LIGUNGTUNG	IRIS_313-11234	Philippines	2.3525	40	Hap3	Hap1	Hap1	Hap1	Hap1	-	1
196	PINILING DANIEL	IRIS_313-11235	Philippines	1.4828	51	-	-	Hap1	Hap2	Hap1	Hap1	1
197	AMPAT/B 527	IRIS_313-11239	Indonesia	0.7067	40	Hap3	Hap4	Hap1	Hap1	Hap1	Hap1	2
198	VIJAYA/PTB 10	IRIS_313-11240	India	0.6451	35	Hap6	Hap1	Hap1	Hap2	Hap1	Hap1	1
199	GEB 24/SIGADIS/IR 8	IRIS_313-11245	India	0.7649	35	-	Hap1	Hap1	Hap1	Hap1	Hap4	0
200	IR 22/IR 3265	IRIS_313-11249	Philippines	1.1385	28	-	-	Hap1	Hap3	Hap1	-	2
201	ARC 7056	IRIS_313-11255	India	1.3995	54	-	-	Hap1	Hap1	Hap1	-	2
202	ARC 12411	IRIS_313-11256	India	2.7675	41	Hap8	Hap4	Hap1	Hap1	Hap1	-	1
203	ARC 12757	IRIS_313-11257	India	2.5976	51	-	Hap1	Hap1	-	Hap1	-	1
204	ARC 13591	IRIS_313-11260	India	1.0918	53	Hap5	Hap1	-	-	Hap1	Hap1	1
205	ARC 13785	IRIS_313-11261	India	0.4877	52	Hap6	Hap7	Hap1	-	Hap1	Hap1	1
206	ARC 13888 BROWN SPOTS ON STRAW	IRIS_313-11262	India	1.2921	49	-	Hap1	Hap1	Hap1	Hap1	Hap1	1
207	ARC 13919	IRIS_313-11263	India	0.6467	25	-	Hap1	Hap1	Hap1	Hap1	Hap1	2
208	ARC 13934	IRIS_313-11264	India	1.0154	50	Hap4	-	Hap1	Hap2	Hap1	Hap5	1
209	ARC 14347	IRIS_313-11266	India	1.8187	57	Hap5	Hap1	Hap1	Hap1	Hap1	Hap5	1
210	ARC 14632	IRIS_313-11269	India	2.0063	53	Hap1	Hap1	Hap1	-	-	-	2
211	ARC 14860	IRIS_313-11273	India	2.3634	47	Hap5	Hap4	Hap1	Hap1	Hap1	Hap1	1
212	ARC 14975	IRIS_313-11275	India	0.901833	54	Hap2	-	Hap1	Hap1	Hap1	Hap5	0
213	ARC 15063	IRIS_313-11276	India	2.9183	55	-	-	Hap3	-	-	-	1
214	ARC 15455	IRIS_313-11279	India	3.2465	54	-	-	Hap1	Hap5	Hap1	-	1
215	ARC 15486	IRIS_313-11280	India	1.1714	42	Hap3	Hap3	Hap1	Hap1	Hap1	Hap1	2
216	ARC 15743	IRIS_313-11283	India	3.5672	55	Hap2	-	Hap1	-	Hap1	Hap3	1
217	ARC 18001	IRIS_313-11284	India	0.9493	52	Hap6	-	Hap3	-	Hap1	Hap3	2
218	ARC 18325	IRIS_313-11286	India	0.9956	32	Hap4	-	Hap1	-	Hap1	-	1
219	ARC 18371	IRIS_313-11287	India	1.5704	49	Hap4	-	Hap1	Hap1	Hap1	Hap5	1
220	ARC 18434	IRIS_313-11288	India	1.5817	59	-	-	Hap1	-	Hap1	Hap8	1
221	ARC 10120	IRIS_313-11292	India	0.5903	47	Hap2	-	Hap1	-	Hap1	-	0
222	ARC 12800	IRIS_313-11296	India	1.8693	67	-	-	Hap1	Hap1	Hap1	-	1
223	ARC 14299	IRIS_313-11299	India	0.9013	49	-	-	Hap1	-	-	Hap5	0
224	ARC 14899	IRIS_313-11302	India	1.3699	-	-	Hap1	Hap1	Hap4	Hap1	Hap1	1
225	ARC 15097	IRIS_313-11303	India	1.0451	68	-	Hap1	Hap1	-	Hap1	-	2
226	ARC 15163	IRIS_313-11304	India	3.55812	34	Hap6	Hap1	Hap1	-	-	-	2
227	ARC 15373	IRIS_313-11305	India	2.0465	54	-	-	Hap1	Hap1	Hap1	-	1
228	ARC 15385	IRIS_313-11306	India	0.8112	51	Hap2	Hap5	Hap1	Hap1	-	-	1
229	ARC 15387	IRIS_313-11307	India	1.8419	55	-	Hap7	Hap1	Hap1	-	Hap5	0
230	ARC 15862	IRIS_313-11309	India	2.2795	54	Hap6	Hap1	Hap1	Hap1	-	Hap5	2
231	BLM 70	IRIS_313-11325	Philippines	0.3897	40	-	-	Hap1	Hap2	-	Hap1	1
232	IRRISAIL/IR 5-114-3	IRIS_313-11326	Bangladesh	0.3414	32	-	-	Hap3	Hap1	Hap1	Hap1	2
233	LOBANG (WHITE)	IRIS_313-11338	Philippines	1.3348	57	Hap2	-	Hap1	Hap2	Hap1	Hap3	2
234	WAGWAG	IRIS_313-11345	Philippines	1.9443	59	-	-	Hap1	Hap2	Hap1	Hap3	1
235	WAGWAG RAOIS	IRIS_313-11347	Philippines	1.77975	53	-	-	Hap1	-	-	Hap1	1
236	?/?	IRIS_313-11355	India	0.4248	34	-	-	Hap1	Hap5	Hap1	Hap4	3
237	KHIRPULI	IRIS_313-11364	India	0.6266	52	-	-	Hap1	Hap2	-	-	0
238	LANJALI	IRIS_313-11365	India	3.3626	38	Hap6	Hap4	Hap1	Hap1	Hap1	Hap1	1
239	AMARILLO	IRIS_313-11377	Philippines	1.5843	44	-	-	-	-	Hap1	Hap1	2
240	CHIEM NGAN	IRIS_313-11383	Viet Nam	0.083625	49	Hap4	-	Hap1	-	Hap1	-	2
241	CHIEM TONG NHAT 1	IRIS_313-11384	Viet Nam	0.0673	-	-	-	Hap1	-	Hap1	Hap3	1
242	IR 8455 (40031)//IR 2061/IR 2061-628-1-6-4	IRIS_313-11385	Philippines	1.3272	29	Hap4	Hap4	Hap1	-	Hap1	Hap1	1
243	Origin of INDO NO 13030	IRIS_313-11394	Indonesia	2.2471	58	Hap4	-	Hap1	Hap1	Hap1	Hap1	1
244	RAYDHAN 1	IRIS_313-11399	Bangladesh	0.4475	28	-	Hap7	Hap1	Hap2	Hap1	Hap1	1
245	SUITE JORA	IRIS_313-11402	Bangladesh	1.6952	62	-	-	Hap1	Hap1	Hap1	Hap5	1
246	AEB 368 RIP P TYPE ADT	IRIS_313-11403	India	0.331875	59	Hap6	Hap1	Hap1	Hap1	Hap1	Hap1	1
247	C 28	IRIS_313-11410	Myanmar	1.5529	55	Hap6	-	Hap3	Hap1	Hap1	Hap1	1
248	KARUNJEERAGA SAMBA	IRIS_313-11414	India	0.8335	33	-	-	Hap1	-	-	Hap1	2
249	C 22/SERATUS MALAM	IRIS_313-11423	Philippines	1.2555	36	Hap3	-	Hap1	Hap1	Hap1	-	1
250	CNT 3176/W 1256/RD 2	IRIS_313-11438	Mexico	3.1048	46	Hap5	Hap4	Hap1	Hap2	Hap1	Hap1	1
251	ARC 18502	IRIS_313-11442	India	0.4937	55	Hap8	Hap1	Hap1	-	Hap1	Hap1	1
252	ARC 18533	IRIS_313-11443	India	2.98957	47	Hap4	Hap1	Hap1	Hap1	Hap1	Hap5	2
253	TUNAGANNAPNANG	IRIS_313-11447	India	2.2448	55	Hap5	Hap1	Hap1	Hap2	Hap1	Hap5	3
254	KODIA PHUL	IRIS_313-11449	India	2.7812	41	-	-	Hap1	-	Hap1	-	0
255	KATSIYAM TABAO	IRIS_313-11463	Philippines	1.956	64	Hap5	-	Hap1	Hap2	Hap1	Hap3	1
256	CULALANSI	IRIS_313-11471	Philippines	1.2613	44	Hap5	Hap1	Hap1	Hap1	Hap1	Hap1	1
257	ARC 15480	IRIS_313-11490	India	2.37425	-	Hap2	Hap1	Hap1	Hap1	Hap1	Hap1	1
258	AR 133	IRIS_313-11493	India	0.3011	54	Hap8	Hap1	Hap1	Hap1	Hap1	Hap1	2
259	K 15591-4	IRIS_313-11506	India	1.6413	41	Hap3	Hap1	Hap1	Hap3	Hap1	Hap1	1
260	BG 94-1/POKKALI	IRIS_313-11510	Sri Lanka	0.0714	32	-	Hap1	Hap1	Hap1	Hap1	-	1
261	OYAK PAKANG	IRIS_313-11512	Philippines	2.15598	31	Hap5	Hap1	Hap1	-	Hap1	Hap1	2
262	BKN BR 1031-78-5-4	IRIS_313-11515	Philippines	1.8423	28	Hap7	Hap1	Hap1	Hap1	Hap1	Hap1	1
263	PELITA I 2/IR 1529//IR 442/RIKUTO NORIN 21	IRIS_313-11516	Philippines	0.6431	18	Hap3	Hap1	Hap1	Hap1	Hap1	Hap1	0
264	TAN NONG	IRIS_313-11521	Viet Nam	2.5173	31	Hap4	Hap1	Hap1	Hap1	Hap1	Hap3	1
265	SS 381	IRIS_313-11523	Senegal	1.8036	61	Hap2	Hap1	Hap1	Hap1	Hap1	Hap1	1
266	HOE PHAR THAE	IRIS_313-11541	Myanmar	2.6836	-	Hap7	-	Hap1	Hap1	Hap1	Hap5	0
267	LINPAN CHAW	IRIS_313-11544	Myanmar	0.1621	40	Hap3	-	Hap1	Hap1	Hap1	Hap1	0
268	MOE GAUNG PYU	IRIS_313-11545	Myanmar	0.64425	60	Hap3	-	Hap1	Hap1	Hap1	Hap1	0
269	NGA CHAN HMWE	IRIS_313-11546	Myanmar	1.6831	53	Hap2	Hap9	Hap1	Hap1	Hap1	Hap5	1
270	SHWE SABA	IRIS_313-11547	Myanmar	0.6396	43	Hap5	Hap5	Hap1	Hap1	Hap1	Hap3	1
271	TAUNG LWIN	IRIS_313-11548	Myanmar	0.63725	43	Hap1	-	Hap1	Hap1	Hap1	Hap5	1
272	TAUNGYA SABA	IRIS_313-11549	Myanmar	1.77325	64	Hap9	Hap1	Hap1	Hap1	-	Hap1	1
273	PA WOON	IRIS_313-11555	Sierra Leone	0.0995	74	-	-	Hap1	Hap1	Hap1	Hap1	1
274	16598/IR 29	IRIS_313-11570	China	1.2585	37	-	Hap1	Hap1	-	Hap1	Hap4	1
275	GAO LIANG ZAO	IRIS_313-11573	China	0.997525	40	Hap2	Hap3	Hap1	Hap1	Hap1	-	2
276	JIANG HUI DAO	IRIS_313-11576	China	1.8223	28	Hap1	Hap1	Hap1	Hap1	Hap3	Hap1	1
277	TAI ZHOU XIAN	IRIS_313-11580	China	1.1113	40	Hap1	-	Hap1	Hap1	Hap3	Hap4	1
278	BHAINSA MUNDARIYA	IRIS_313-11596	India	1.0006	29	-	-	-	Hap1	Hap1	-	1
279	UPRH 265	IRIS_313-11621	India	0.4133	26	Hap3	Hap4	Hap1	Hap2	Hap1	Hap1	1
280	NCS 349	IRIS_313-11639	India	0.5971	34	-	Hap1	Hap1	Hap5	Hap1	Hap4	0
281	B 3913 B 16-20 ST 28	IRIS_313-11656	Indonesia	1.73525	29	Hap3	-	Hap1	Hap1	Hap1	Hap1	1
282	CUN GU NUO	IRIS_313-11664	China	0.9011	37	Hap7	-	Hap1	Hap1	Hap1	Hap3	1
283	LONG GE 33	IRIS_313-11666	China	0.2931	41	Hap2	Hap1	Hap1	Hap1	Hap1	Hap4	0
284	V 41 A/FEN 151-2/NONG YIN 32	IRIS_313-11669	China	0.1277	-	Hap8	Hap1	Hap1	Hap4	Hap1	Hap4	1
285	CHING CH'UNG	IRIS_313-11693	Chinese Taipei (Taiwan)	1.4117	41	Hap4	Hap1	Hap1	Hap1	Hap3	Hap5	1
286	CHING LIU	IRIS_313-11694	Chinese Taipei (Taiwan)	0.2496	39	-	Hap1	Hap1	Hap3	Hap3	Hap4	1
287	CHAMPION	IRIS_313-11714	Guyana	1.5724	30	Hap1	Hap1	Hap1	-	-	Hap3	1
288	JATI MANI	IRIS_313-11717	Indonesia	1.8668	26	Hap3	Hap4	Hap1	Hap1	Hap1	Hap1	2
289	KABERI	IRIS_313-11722	Bangladesh	0.2419	25	Hap5	Hap1	Hap1	Hap2	Hap1	Hap4	1
290	MEI LIU ZAO 5	IRIS_313-11729	China	1.0613	29	Hap1	Hap1	Hap1	Hap1	Hap1	Hap8	0
291	QING ER XIAO 2	IRIS_313-11730	China	0.5955	29	Hap1	Hap1	Hap1	Hap5	Hap1	Hap1	0
292	QING TAI AI	IRIS_313-11731	China	0.6318	30	Hap4	Hap1	Hap1	Hap1	Hap1	Hap8	0
293	YI LI ZHONG	IRIS_313-11735	China	0.4244	38	Hap4	Hap1	Hap1	Hap1	Hap1	Hap8	1
294	UGAGA	IRIS_313-11740	Ghana	2.8669	36	Hap2	Hap1	Hap1	Hap2	Hap1	Hap3	1
295	AI JIAO AO FAN ZI	IRIS_313-11744	China	1.6477	48	Hap4	Hap1	Hap1	Hap1	-	Hap4	1
296	E 4197	IRIS_313-11747	China	2.2695	31	Hap4	Hap1	Hap1	Hap1	Hap1	Hap1	0
297	GAO JIAO YING GAN ZHAN	IRIS_313-11748	China	0.538792	54	Hap4	-	Hap1	Hap1	-	Hap1	0
298	L 10595	IRIS_313-11750	China	3.46721	33	Hap4	Hap1	Hap1	Hap1	Hap1	Hap3	2
299	L 10833	IRIS_313-11751	China	2.37867	32	Hap1	Hap1	Hap1	Hap1	Hap1	Hap3	1
300	TAICHUNG NATIVE 1/MOROBEREKAN	IRIS_313-11763	Cameroon	0.4321	38	-	Hap1	Hap1	Hap2	Hap1	Hap8	1
301	MAMA TABALI	IRIS_313-11783	Gambia	1.8386	-	Hap2	-	Hap1	Hap1	Hap1	Hap1	1
302	FAN WU	IRIS_313-11801	China	1.5447	36	Hap4	Hap1	Hap1	Hap1	Hap1	Hap1	0
303	R 582	IRIS_313-11807	Colombia	0.4113	37	Hap2	Hap1	Hap1	Hap1	Hap1	Hap1	0
304	R 762	IRIS_313-11808	Colombia	0.3317	39	Hap5	Hap1	Hap1	Hap1	Hap1	Hap1	1
305	KARILETYONE	IRIS_313-11816	Myanmar	1.9355	-	-	Hap5	Hap1	Hap2	Hap1	Hap1	0
306	KHAOSAING	IRIS_313-11817	Myanmar	2.6416	35	-	Hap1	Hap1	Hap1	Hap1	-	1
307	LETYONE	IRIS_313-11818	Myanmar	2.14138	-	-	Hap1	Hap1	Hap2	Hap1	Hap1	2
308	E NOI NAH	IRIS_313-11835	Thailand	1.3395	50	-	Hap1	Hap1	Hap1	Hap1	Hap3	2
309	MURGI BRINJ	IRIS_313-11889	Pakistan	1.6728	34	Hap4	Hap5	Hap1	Hap1	Hap1	Hap8	2
310	KHAU DANH	IRIS_313-11893	Viet Nam	1.7067	51	-	Hap1	Hap1	Hap1	Hap1	Hap3	1
311	LOC TRANG MUON	IRIS_313-11894	Viet Nam	0.8645	49	Hap9	Hap1	Hap1	Hap2	Hap1	Hap4	1
312	MAHA CHAI	IRIS_313-11899	Thailand	1.7221	59	Hap2	Hap1	Hap1	Hap1	Hap1	Hap1	1
313	YU HE HONG	IRIS_313-11910	China	0.8916	50	Hap4	Hap5	Hap1	Hap1	-	Hap8	1
314	GI TAH	IRIS_313-11920	Thailand	0.8106	-	Hap4	Hap1	Hap1	Hap1	Hap1	Hap1	1
315	KANATO	IRIS_313-11934	Philippines	2.2351	31	Hap5	-	Hap1	-	Hap1	-	4
316	KUNJUKUNJU	IRIS_313-11937	India	1.2276	24	Hap4	Hap1	Hap1	Hap2	Hap1	Hap8	2
317	GNASSOUMADOUGOU	IRIS_313-11938	Burkina Faso	0.981275	32	Hap2	Hap1	Hap1	Hap1	Hap1	Hap1	0
318	MALOBA	IRIS_313-11940	Burkina Faso	2.8245	43	Hap2	Hap1	Hap1	Hap1	Hap1	Hap1	1
319	BIE LEI	IRIS_313-11947	China	2.2878	59	Hap7	Hap1	Hap1	Hap2	Hap3	Hap3	1
320	DAW LUEY 4-3	IRIS_313-11957	Thailand	0.7513	-	-	Hap1	Hap1	Hap1	Hap1	-	1
321	TANG DU GU	IRIS_313-11967	China	1.9472	32	Hap4	Hap1	Hap1	Hap2	-	Hap4	1
322	MAMORIAKA	IRIS_313-11977	Madagascar	1.0965	35	Hap7	Hap1	-	Hap1	Hap1	Hap1	1
323	LI TOU ZHAN	IRIS_313-11985	China	1.2465	-	Hap4	Hap1	Hap1	Hap2	Hap3	Hap4	2
324	IR 9538/IR 9575	IRIS_313-11987	Philippines	1.30929	-	Hap2	Hap1	Hap1	Hap4	Hap1	Hap1	1
325	POTOQOIN	IRIS_313-11988	Sierra Leone	0.1535	-	Hap3	Hap1	Hap1	Hap1	Hap1	-	0
326	JIA GEN	IRIS_313-12007	China	3.0795	-	Hap4	Hap1	Hap1	Hap2	-	Hap3	1
327	YU TOU ZHONG	IRIS_313-12011	China	0.6045	-	Hap4	Hap3	Hap1	Hap1	-	Hap1	1
328	EX AUBERGE (TOS 8749)	IRIS_313-12016	Egypt	0.2929	-	Hap4	Hap1	Hap2	Hap1	Hap1	Hap3	1
329	EX SANDEMA (TOS 10635)	IRIS_313-12017	Ghana	2.9074	-	Hap6	Hap1	Hap1	Hap2	Hap1	Hap3	0
330	Chao bong	IRIS_313-12028	Lao PDR	1.6641	-	Hap4	Hap1	Hap1	Hap3	Hap1	Hap3	0
331	SHAN KAUK HNYIN	IRIS_313-12050	Myanmar	0.6675	-	Hap5	Hap1	Hap1	Hap1	Hap1	Hap3	2
332	ADUKKAN	IRIS_313-12052	India	1.12553	-	Hap2	Hap1	Hap1	Hap1	Hap1	Hap8	1
333	FACAGRO 406	IRIS_313-12053	Burundi	1.9393	-	Hap3	Hap4	Hap1	Hap1	Hap1	Hap3	1
334	AI JIAO ZI	IRIS_313-12057	China	1.8869	-	Hap4	Hap1	Hap2	Hap4	-	Hap1	1
335	UNNAMED	IRIS_313-12067	Philippines	2.184	-	Hap3	Hap1	Hap1	Hap1	Hap1	Hap1	2
336	KYAUK KYI	IRIS_313-12072	Myanmar	0.5033	-	Hap4	Hap1	Hap1	Hap1	-	Hap1	2
337	DAU NGHA THAI BINH	IRIS_313-12078	Viet Nam	0.3498	-	Hap9	Hap1	Hap1	Hap5	Hap1	Hap1	1
338	KARUEL	IRIS_313-12093	Nepal	1.81535	-	Hap5	-	Hap1	Hap3	Hap1	Hap3	1
339	YADU BARA	IRIS_313-12138	Bhutan	2.7367	-	Hap5	Hap1	Hap1	Hap3	Hap1	Hap3	1
340	AM BEUS	IRIS_313-12146	Cambodia	1.694	-	Hap5	Hap1	Hap1	Hap1	Hap1	Hap4	0
341	JHINUWA DHAN	IRIS_313-12180	Nepal	2.6178	-	Hap5	Hap1	Hap1	Hap3	Hap1	Hap3	1
342	NYAULI	IRIS_313-12182	Nepal	1.284	-	-	Hap1	Hap1	Hap3	Hap1	Hap5	1
343	AE NOUA	IRIS_313-12185	Lao PDR	1.15755	-	-	Hap1	Hap1	Hap1	Hap1	Hap1	1
344	BAO DAM	IRIS_313-12186	Lao PDR	1.8856	-	Hap4	Hap1	Hap2	Hap1	Hap1	Hap3	1
345	CHAM LEK	IRIS_313-12187	Lao PDR	3.4148	-	Hap7	Hap1	Hap1	-	Hap1	Hap3	1
346	CHAO KHAV GNAO	IRIS_313-12190	Lao PDR	0.8794	-	-	Hap1	Hap1	Hap1	Hap1	Hap1	1
347	SALA	IRIS_313-12207	Lao PDR	1.23927	-	-	Hap1	Hap1	Hap1	Hap1	Hap3	1
348	CHAM TON	IRIS_313-12210	Viet Nam	2.2587	-	Hap7	Hap1	Hap1	Hap2	Hap1	Hap1	2
349	CHAO KHIE KHUAY	IRIS_313-12220	Lao PDR	1.3059	-	Hap2	Hap1	Hap1	Hap3	Hap1	-	0
350	TE SAN AI 2	IRIS_313-12232	China	0.5496	-	Hap4	Hap1	Hap1	Hap1	Hap1	Hap1	1
351	MAYATAUNG	IRIS_313-12268	Myanmar	2.559	-	Hap7	Hap1	Hap1	Hap3	Hap1	Hap5	1
352	IR 262-24-3/TKM 6	IRIS_313-12269	Myanmar	1.6414	-	Hap6	Hap1	Hap1	Hap2	-	Hap1	2
353	TOAM JUM	IRIS_313-12270	Myanmar	2.2122	-	Hap5	Hap1	Hap1	Hap1	Hap1	Hap5	1
354	MAGU	IRIS_313-12275	China	0.7984	-	Hap4	Hap1	Hap1	-	Hap3	Hap1	1
355	MAKALIOKA	IRIS_313-12280	Madagascar	1.1202	-	Hap3	Hap1	Hap1	Hap2	Hap1	Hap3	1
356	TSY MILA RO	IRIS_313-12282	Madagascar	0.8447	39	Hap7	Hap1	Hap1	Hap1	Hap1	Hap3	1
357	VARY 5000 FOTSY	IRIS_313-12283	Madagascar	2.9581	-	Hap2	Hap1	Hap1	Hap1	Hap1	Hap3	2
358	JON JAN	IRIS_313-12290	Myanmar	2.348	-	Hap2	Hap1	Hap1	Hap1	Hap1	-	2
359	NGA CHEKH FAT	IRIS_313-12291	Myanmar	0.658	-	Hap5	Hap5	Hap1	Hap1	Hap1	Hap1	1
360	LOUK PASOM	IRIS_313-12297	Lao PDR	1.0336	-	Hap5	Hap5	Hap1	Hap1	Hap1	-	1
361	NGAM KON DAM	IRIS_313-12300	Lao PDR	0.8866	-	Hap2	Hap1	Hap1	Hap3	Hap1	Hap1	1
362	LG 10178	IRIS_313-12301	Lao PDR	2.1324	-	Hap4	Hap1	Hap1	Hap1	Hap1	Hap3	1
363	LC 49	IRIS_313-12303	Lao PDR	1.0444	-	Hap1	Hap5	Hap1	Hap4	Hap1	Hap3	1
364	CHAO DO	IRIS_313-12329	Lao PDR	1.6659	-	-	-	Hap1	Hap1	Hap1	Hap1	1
365	NA XENG	IRIS_313-12354	Lao PDR	0.9323	-	Hap2	Hap1	Hap1	Hap2	Hap1	Hap1	1
366	NA XENG	IRIS_313-12355	Lao PDR	1.158	-	Hap2	Hap1	Hap1	Hap2	Hap1	Hap3	1
367	IR 9965-48-2/TUANHUANGZHAN	IRIS_313-15897	China	0.440542	-	-	Hap9	Hap1	Hap1	Hap1	-	2
368	PELITA I-1	IRIS_313-15898	Indonesia	0.9569	-	Hap3	-	Hap1	-	Hap1	-	3
369	CHERIVIRUPPU	IRIS_313-15899	India	0.1582	-	-	-	Hap1	Hap1	Hap1	-	1
370	SAMBHA MAHSURI	IRIS_313-15900	India	0.5061	-	Hap3	-	Hap1	Hap1	Hap1	Hap1	2
371	AGAMI MI/IR 68003-45-2-2	IRIS_313-15906	Philippines	1.6173	-	Hap1	-	Hap1	Hap1	-	Hap1	0
372	ANGIFOTSY 685	IRIS_313-7638	MADAGASCAR	1.621	-	-	Hap1	-	Hap1	Hap1	Hap8	0
373	B 6144	IRIS_313-7641	INDONESIA	1.6195	-	Hap3	Hap3	Hap1	Hap1	Hap1	Hap1	1
374	P 5618//COLOMBIA 1/M 312 A-74-2-8-8	IRIS_313-7665	COLOMBIA	0.8471	-	Hap3	Hap1	Hap1	Hap1	Hap1	Hap1	1
375	DANAU LAUT TAWAR	IRIS_313-7668	INDONESIA	1.9384	-	Hap1	Hap1	Hap1	Hap1	Hap1	Hap3	2
376	H 15-23-DA	IRIS_313-7681	MALI	2.9634	-	Hap7	Hap1	Hap1	Hap1	Hap1	Hap4	2
377	IR 579-48-1-2 (NILO 11)/IR 747-B2-6-3	IRIS_313-7684	PHILIPPINES	0.771	30	Hap4	Hap1	Hap1	Hap2	Hap1	Hap1	2
378	IR 22/KULU	IRIS_313-7690	PHILIPPINES	2.2727	39	-	-	Hap1	Hap1	Hap1	-	1
379	B 2997 C-TB-60-3-3/UPL RI 5	IRIS_313-7696	Philippines	1.8816	-	Hap3	Hap1	Hap1	Hap1	Hap1	Hap1	1
380	B 2997 C-TB-60-3-3/IRAT 144	IRIS_313-7698	PHILIPPINES	1.9699	-	Hap3	Hap1	Hap1	Hap1	Hap1	Hap1	2
381	UPL RI 5/BR 319-1	IRIS_313-7699	PHILIPPINES	2.0482	-	Hap3	Hap4	Hap1	Hap1	Hap1	Hap1	0
382	KOGONI 91-1	IRIS_313-7719	MALI	1.2913	-	Hap7	Hap1	Hap1	Hap1	Hap1	Hap1	1
383	SALUMPIKIT	IRIS_313-7769	PHILIPPINES	3.1555	-	Hap8	Hap1	Hap1	Hap3	Hap1	Hap1	1
384	SOM CAU 70 A	IRIS_313-7778	VIET NAM	0.5529	-	-	Hap3	Hap1	Hap2	Hap1	Hap4	1
385	GEB 24/TAICHUNG NATIVE 1	IRIS_313-7780	INDIA	1.5471	22	Hap2	Hap1	Hap1	Hap3	Hap1	Hap1	1
386	TSIPALA 1231	IRIS_313-7792	Madagascar	3.5578	-	Hap2	-	Hap1	Hap1	Hap1	Hap1	1
387	C 22/IR 26//C 22/OS 4	IRIS_313-7797	PHILIPPINES	0.9254	-	Hap3	Hap1	Hap1	Hap1	Hap1	Hap1	0
388	WAS 174-B-3-5	IRIS_313-7809	SENEGAL	1.3316	-	Hap3	Hap1	Hap1	Hap1	Hap1	Hap1	1
389	ORIONE	IRIS_313-8068	ITALY	1.0132	-	Hap3	Hap5	Hap1	Hap1	Hap1	Hap1	0
390	ARIANA	IRIS_313-8069	Romania	1.1235	-	-	Hap1	Hap1	Hap1	Hap1	Hap1	1
391	GIZA 175/MILYANG 49 (SUJUNGBYEO)	IRIS_313-8212	EGYPT	0.3858	-	-	-	Hap1	Hap5	Hap1	Hap4	0
392	MERLE	IRIS_313-8215	FRANCE	1.0745	-	Hap6	Hap1	-	Hap3	Hap1	Hap4	1
393	CULT 340/KANNAGI	IRIS_313-8265	India	0.8282	32	Hap7	Hap1	Hap1	Hap2	Hap1	Hap8	1
394	AVO 742	IRIS_313-8288	Madagascar	0.637425	58	-	Hap1	Hap2	Hap2	Hap1	Hap8	0
395	ARC 15091	IRIS_313-8332	India	2.0318	36	Hap2	Hap1	Hap1	Hap3	Hap1	Hap5	2
396	BAT DO	IRIS_313-8341	VIET NAM	0.9319	31	-	Hap1	Hap1	Hap2	Hap1	Hap1	1
397	MENTIK TJERE BELUT	IRIS_313-8368	Indonesia	0.5388	40	Hap3	Hap4	Hap1	Hap1	Hap1	Hap1	0
398	GENE	IRIS_313-8383	Philippines	1.3766	52	Hap2	-	Hap1	-	Hap1	Hap1	0
399	ARC 10812	IRIS_313-8386	India	1.4372	47	Hap2	Hap1	Hap1	Hap1	Hap1	Hap1	1
400	JIN JUN DAO	IRIS_313-8405	China	1.83304	34	-	-	Hap2	Hap1	-	Hap4	1
401	SOM NGHE AN	IRIS_313-8409	Viet Nam	1.2044	46	Hap1	-	Hap1	Hap5	-	Hap4	1
402	FEI GAI 122	IRIS_313-8412	China	0.6648	16	-	Hap1	Hap1	Hap2	Hap1	Hap1	1
403	ARC 18202	IRIS_313-8414	India	2.53342	55	Hap5	Hap1	Hap1	Hap1	Hap1	Hap5	1
404	IRRIBINI	IRIS_313-8437	Bangladesh	0.2112	-	-	Hap1	Hap1	Hap2	Hap1	Hap1	2
405	ARC 18597	IRIS_313-8453	India	2.2332	57	-	Hap1	Hap1	Hap1	Hap1	Hap1	2
406	ARC 18175	IRIS_313-8458	India	0.1375	51	-	Hap5	Hap1	Hap1	-	Hap1	0
407	ARC 11901	IRIS_313-8585	India	2.5878	53	Hap2	Hap1	Hap1	Hap1	Hap1	Hap5	1
408	ARC 12884	IRIS_313-8603	India	1.482	56	Hap2	Hap1	Hap1	Hap1	Hap1	Hap3	3
409	BALASURIYA A	IRIS_313-8699	Sri Lanka	0.4973	44	-	Hap1	Hap1	Hap1	Hap1	Hap1	1
410	BAZAIL	IRIS_313-8717	Bangladesh	2.1347	47	Hap2	Hap5	Hap1	Hap1	Hap1	-	2
411	NIAO YAO	IRIS_313-8743	Chinese Taipei (Taiwan)	1.128	40	Hap4	Hap9	Hap1	Hap1	-	Hap4	0
412	BAIANG 6	IRIS_313-8846	Indonesia	3.48375	20	Hap2	Hap4	Hap1	Hap1	Hap1	Hap1	1
413	PAGAIYAHAN	IRIS_313-8880	Chinese Taipei (Taiwan)	1.7675	25	Hap4	-	Hap2	Hap2	Hap3	-	1
414	LU MAO ZHAN	IRIS_313-8889	China	2.35513	46	Hap4	Hap1	Hap1	Hap1	-	Hap4	1
415	E 2040	IRIS_313-8914	China	0.5723	31	Hap2	Hap1	Hap1	Hap1	Hap1	Hap1	1
416	ARC 18061	IRIS_313-8935	India	2.0727	60	-	Hap1	Hap1	-	-	-	1
417	ARC 11524	IRIS_313-8946	India	1.90125	53	Hap4	Hap1	Hap1	Hap1	Hap1	Hap3	1
418	ARC 12576	IRIS_313-8967	India	3.6075	60	-	Hap1	Hap1	Hap2	Hap1	Hap1	1
419	ARC 18112	IRIS_313-8982	India	2.5845	54	Hap2	Hap1	Hap1	Hap1	Hap1	Hap3	0
420	ARC 10754	IRIS_313-8986	India	2.182	50	Hap2	-	Hap1	Hap1	Hap1	Hap3	0
421	ARC 14064	IRIS_313-8994	India	4.60377	54	Hap1	Hap1	Hap1	Hap1	Hap1	Hap5	1
422	PING SHAN TA TSWEN KU	IRIS_313-9017	China	2.4742	20	Hap3	Hap5	Hap1	Hap1	Hap1	Hap1	2
423	CR 60-10	IRIS_313-9023	India	0.4675	24	Hap4	-	Hap1	Hap2	Hap1	Hap1	1
424	SINNA SITHIRA KALI	IRIS_313-9091	Sri Lanka	1.0639	49	Hap3	-	-	-	Hap1	Hap5	2
425	RAYADA 16-08	IRIS_313-9108	Bangladesh	1.5773	64	Hap1	-	Hap1	Hap1	Hap1	-	1
426	?/?	IRIS_313-9114	Thailand	0.5124	23	-	Hap1	Hap1	Hap1	Hap1	-	1
427	KHAO MON	IRIS_313-9182	Myanmar	2.2468	57	Hap5	Hap1	Hap1	Hap2	Hap1	Hap1	1
428	XI GAN JING REN	IRIS_313-9184	China	0.96225	35	Hap4	Hap9	Hap1	Hap1	Hap3	Hap4	1
429	CODE NO 31323	IRIS_313-9190	India	1.4723	38	Hap2	Hap1	Hap1	Hap1	Hap1	Hap1	1
430	MACAN BINUNDOK	IRIS_313-9243	Philippines	0.8085	52	Hap7	Hap1	Hap1	Hap1	Hap1	Hap3	2
431	GALWAKA HANDERAN	IRIS_313-9256	Sri Lanka	0.0346667	50	-	Hap1	Hap1	Hap1	Hap1	Hap1	2
432	PALEPYU	IRIS_313-9285	Myanmar	1.4635	43	Hap5	Hap1	Hap1	Hap1	Hap1	Hap1	1
433	VEN THAP	IRIS_313-9317	Viet Nam	0.465	38	Hap4	Hap7	Hap1	Hap2	Hap1	Hap4	1
434	ARC 13778	IRIS_313-9347	India	1.0243	52	Hap4	Hap1	Hap1	Hap1	Hap1	Hap1	0
435	NCS 964 C	IRIS_313-9400	India	0.986	37	Hap4	Hap9	Hap1	Hap4	Hap1	Hap1	1
436	PA FADAYA	IRIS_313-9402	Sierra Leone	1.3166	-	Hap8	Hap1	Hap1	Hap1	Hap1	Hap1	1
437	ARC 5840	IRIS_313-9424	India	2.726	46	Hap2	Hap1	Hap1	Hap1	Hap1	Hap5	1
438	ARC 18092	IRIS_313-9427	India	3.2984	59	Hap1	Hap1	Hap1	Hap2	Hap1	Hap1	2
439	RTS 16	IRIS_313-9429	Viet Nam	0.157	24	Hap9	Hap5	Hap1	Hap2	Hap1	Hap4	1
440	PAMAH S 18	IRIS_313-9451	Thailand	0.778	47	-	Hap1	Hap1	Hap1	Hap1	Hap3	2
441	H 6	IRIS_313-9472	Sri Lanka	1.0266	56	-	Hap1	Hap1	Hap1	Hap1	Hap8	1
442	CHNNOR	IRIS_313-9484	India	4.20575	39	Hap5	Hap1	Hap1	-	Hap1	Hap5	1
443	BINUHANGIN	IRIS_313-9503	Philippines	0.7431	34	Hap3	-	Hap1	Hap1	Hap1	Hap1	2
444	RPW 9-4 (SS 1)	IRIS_313-9522	India	0.6132	33	Hap3	Hap1	Hap1	-	-	Hap1	0
445	CHUA DAU	IRIS_313-9555	China	1.8705	21	Hap1	-	Hap1	Hap1	Hap1	Hap1	2
446	ARC 11857	IRIS_313-9560	India	3.6157	57	Hap4	Hap1	Hap1	Hap1	Hap1	Hap5	2
447	NX 3533	IRIS_313-9570	China	1.05883	32	-	Hap1	Hap1	Hap1	Hap1	Hap4	0
448	ASU	IRIS_313-9572	Bhutan	2.1018	51	Hap5	-	Hap1	Hap1	Hap1	-	1
449	B 78-S81	IRIS_313-9574	Brunei Darussalam	0.775675	44	Hap3	Hap1	Hap1	Hap1	Hap1	Hap1	1
450	ARC 15088	IRIS_313-9593	India	3.5844	52	Hap5	Hap1	Hap1	Hap2	Hap1	Hap3	2
451	ASHI BINNI	IRIS_313-9594	Bangladesh	0.1536	41	Hap9	Hap1	Hap1	Hap2	Hap1	Hap1	1
452	E LONG MAH	IRIS_313-9600	Thailand	1.3882	30	-	Hap1	Hap1	Hap1	Hap1	Hap1	0
453	HTA 22	IRIS_313-9602	Thailand	2.659	55	Hap3	Hap4	Hap1	Hap1	Hap1	Hap3	1
454	KHAGARIBIRON	IRIS_313-9604	India	0.5808	36	Hap5	Hap1	Hap2	Hap4	Hap1	Hap4	1
455	ARC 10594	IRIS_313-9609	India	1.8993	40	Hap2	Hap1	Hap1	Hap1	Hap1	Hap5	2
456	PESAGRO 102	IRIS_313-9623	Brazil	0.6286	-	Hap3	Hap1	Hap1	Hap1	Hap1	Hap1	1
457	ARC 15873	IRIS_313-9634	India	3.3097	57	Hap5	Hap1	Hap1	Hap4	Hap1	Hap5	1
458	NAZIRA SAIL	IRIS_313-9696	Bangladesh	1.031	40	Hap3	-	Hap1	Hap2	Hap1	Hap1	1
459	REXORO/REX/BBT 50	IRIS_313-9767	United States	4.1607	53	-	Hap4	Hap2	-	Hap1	Hap1	2
460	LEAD	IRIS_313-9791	Malawi	1.0294	22	Hap4	Hap1	Hap1	Hap4	Hap1	Hap1	2
461	PODIWEE	IRIS_313-9831	Sri Lanka	1.1007	42	Hap2	-	Hap1	-	Hap1	Hap8	0
462	SML AWINI	IRIS_313-9841	Suriname	0.6498	32	-	Hap1	Hap2	-	Hap1	Hap1	1
463	TARI 4659	IRIS_313-9882	Chinese Taipei (Taiwan)	1.8558	20	-	-	Hap1	Hap1	Hap1	Hap4	0
464	JERAK/IR 8	IRIS_313-9924	Korea, Republic of	1.61938	45	Hap3	Hap4	Hap1	Hap1	Hap1	Hap1	1
465	TOURBE	IRIS_313-9926	Chad	1.5946	71	Hap2	Hap1	Hap1	Hap1	Hap1	Hap1	0
466	SOLOMON RED RICE	IRIS_313-9944	Solomon Islands	1.9384	60	-	Hap1	Hap1	Hap2	Hap1	Hap8	1
467	IR 262-43-8-11/NIAW SAN PAHTAWNG	IRIS_313-9953	Mexico	1.22212	37	Hap2	Hap1	Hap1	Hap1	Hap1	Hap1	1
468	KULA KARUPPAN	IRIS_313-9968	Sri Lanka	1.3237	54	Hap2	Hap1	Hap1	Hap1	Hap1	Hap4	2
469	PUTTU NELLU	IRIS_313-9969	Sri Lanka	0.2668	-	Hap2	Hap1	Hap1	Hap2	Hap1	Hap3	2
470	BS 168	IRIS_313-9986	Guinea-Bissau	1.1917	50	-	Hap1	Hap1	Hap1	-	Hap1	0
