# Supplementary material for: Validation of genes affecting rice mesocotyl length through candidate association analysis and identification of the superior haplotypes
Source: Front Plant Sci. 2023 May 30;14:1194119. doi: 10.3389/fpls.2023.1194119 (PMC10267709; doi:10.3389/fpls.2023.1194119)
Supplement: Supplementary file 6 [file DataSheet_4.xlsx]

## Sheet: Table S4
Table S4 The genotype data for 281 candidate gene of accessions from the Trop panel
Name	chrom	pos	B018	B025	B037	B043	B053	B054	B189	CX106	CX111	CX113	CX129	CX132	CX214	CX220	CX241	CX243	CX248	CX262	CX266	CX352	CX355	CX371	CX372	IRIS_313-10041	IRIS_313-10051	IRIS_313-10062	IRIS_313-10065	IRIS_313-10067	IRIS_313-10071	IRIS_313-10073	IRIS_313-10074	IRIS_313-10075	IRIS_313-10076	IRIS_313-10078	IRIS_313-10079	IRIS_313-10082	IRIS_313-10094	IRIS_313-10099	IRIS_313-10152	IRIS_313-10327	IRIS_313-10444	IRIS_313-10485	IRIS_313-10489	IRIS_313-10507	IRIS_313-10541	IRIS_313-10552	IRIS_313-10577
rs1_7352578	1	7352578	A	A	N	G	G	G	G	N	G	G	G	G	G	G	G	N	G	G	A	G	G	G	G	G	G	A	G	G	G	G	G	G	G	G	G	G	G	G	G	A	G	G	N	G	G	G	G
rs1_7354943	1	7354943	T	T	T	TA	T	T	T	T	TA	T	T	TA	T	TA	TA	T	TA	T	T	T	TA	TA	TA	T	T	T	TA	TA	T	TA	TA	TA	T	TA	TA	T	TA	T	T	T	T	T	T	TA	T	T	TA
rs1_7354970	1	7354970	G	G	G	G	G	G	G	G	G	G	G	G	G	G	G	G	G	G	G	G	G	G	G	G	G	G	G	G	G	G	G	G	G	G	G	G	G	G	G	G	G	G	G	G	G	G	G
rs1_7355196	1	7355196	C	C	C	CA	C	C	C	C	CA	C	C	CA	C	CA	CA	C	CA	C	C	C	CA	C	CA	C	C	C	CA	CA	C	CA	CA	CA	C	CA	CA	C	CA	C	C	C	C	C	C	CA	C	C	CA
rs1_7356443	1	7356443	A	A	A	AAT	A	A	A	A	AAT	A	A	AAT	A	AAT	AAT	A	AAT	A	A	A	AAT	AAT	AAT	A	A	A	AAT	AAT	A	AAT	AAT	AAT	AAT	AAT	AAT	A	AAT	A	A	A	A	A	A	AAT	A	A	AAT
rs1_7357170	1	7357170	G	G	G	G	G	G	G	G	G	G	G	G	G	G	G	G	G	G	G	G	G	G	G	G	G	G	G	G	G	G	G	G	G	G	G	G	G	G	G	G	G	G	G	G	G	G	G
rs1_7357540	1	7357540	G	G	G	G	G	G	G	G	G	G	G	G	G	G	G	G	N	G	G	G	G	N	G	G	G	G	G	G	G	G	G	G	G	G	G	G	G	G	G	G	G	G	G	G	G	G	G
rs1_7357675	1	7357675	A	A	A	A	A	A	A	A	A	A	A	A	A	A	A	A	A	A	A	A	AGTGAGAG	A	A	A	A	A	A	A	A	A	A	AGTGAGAG	A	AGTGAGAG	AGTGAGAG	A	AGTGAGAG	A	A	A	A	A	A	AGTGAGAG	A	A	AGTGAGAG
rs1_7357946	1	7357946	G	G	G	G	A	A	A	N	G	A	G	G	A	G	G	G	G	A	G	A	G	G	G	A	A	G	G	G	G	G	G	G	G	G	G	G	G	A	A	G	A	A	N	G	A	A	G
rs1_7358027	1	7358027	G	G	G	A	G	G	G	G	A	G	G	A	G	A	A	N	A	G	G	G	A	A	A	G	G	G	G	G	G	G	G	G	G	G	G	G	G	G	G	G	G	G	G	G	G	G	A
rs1_7358053	1	7358053	A	A	N	A	N	A	A	A	A	A	A	A	A	A	A	N	A	A	A	A	A	A	A	A	A	A	G	G	A	G	G	G	G	G	N	A	G	A	A	A	N	A	A	G	A	A	A
rs1_7358253	1	7358253	G	G	G	G	G	G	G	G	G	G	G	G	G	G	G	G	G	G	G	G	G	G	G	G	G	G	G	G	G	G	G	G	G	G	G	G	G	G	G	G	G	G	G	G	G	G	G
rs1_7358476	1	7358476	G	G	G	G	G	G	G	G	G	G	G	G	G	G	G	G	G	G	G	G	G	G	G	G	G	G	G	G	A	G	G	G	G	G	G	A	G	G	G	G	G	G	G	G	G	G	G
rs1_8125222	1	8125222	A	G	G	G	A	N	G	N	G	G	G	G	G	G	G	G	G	G	G	G	G	G	G	G	G	A	G	G	G	G	G	G	G	G	G	G	G	G	G	A	G	G	G	G	A	A	G
rs1_8125247	1	8125247	G	G	G	G	G	G	G	G	G	G	G	G	G	G	G	G	G	G	G	G	G	G	G	G	G	G	G	G	G	G	G	G	G	G	G	G	G	G	G	G	G	G	G	G	G	G	G
rs1_8125388	1	8125388	G	G	G	G	G	G	G	G	G	G	G	G	G	G	G	G	G	G	G	G	G	G	G	G	G	G	G	G	G	G	G	G	G	G	G	G	G	G	G	G	G	G	G	G	G	G	G
rs1_8125834	1	8125834	G	G	G	G	G	G	G	G	G	G	G	G	G	G	G	G	G	G	G	G	G	G	G	G	G	G	G	G	G	G	G	G	G	G	G	A	G	G	G	G	G	G	G	G	G	G	G
rs1_8125910	1	8125910	A	A	A	A	A	A	A	A	A	A	A	A	A	A	A	A	A	A	A	A	A	A	A	A	A	A	A	A	A	A	A	A	A	A	A	A	A	A	A	A	A	A	A	A	A	A	A
rs1_8126268	1	8126268	G	G	G	G	G	G	G	G	G	G	G	G	G	G	G	G	G	G	G	G	G	G	G	G	G	G	G	G	G	G	G	G	G	G	G	G	G	G	G	G	G	G	G	G	G	G	G
rs1_8126721	1	8126721	G	G	G	G	G	G	G	G	G	G	G	G	G	G	G	G	G	G	G	G	G	G	G	G	G	G	G	G	G	G	G	G	G	G	G	G	G	G	G	G	G	G	G	G	G	G	G
rs1_8128829	1	8128829	C	C	C	C	C	C	C	C	C	C	C	C	C	C	C	C	C	C	C	C	C	C	C	C	C	C	C	C	C	C	C	C	C	C	C	C	C	C	C	C	C	C	C	C	C	C	C
rs1_8128972	1	8128972	AG	AG	AG	AG	AG	AG	AG	AG	AG	AG	AG	AG	AG	AG	AG	AG	AG	AG	AG	AG	AG	AG	AG	AG	AG	AG	AG	AG	AG	AG	AG	AG	AG	AG	AG	AG	AG	AG	AG	AG	AG	AG	AG	AG	AG	AG	AG
rs1_9917610	1	9917610	G	G	G	G	G	G	G	G	G	G	G	G	G	G	G	G	G	G	G	G	G	G	G	G	G	G	G	G	G	G	G	G	G	G	G	G	G	G	G	G	G	G	G	G	G	G	G
rs1_9918213	1	9918213	C	C	C	C	C	C	C	C	C	C	C	C	C	CT	C	C	C	C	C	C	C	C	C	C	C	C	CT	CT	C	CT	CT	C	CT	CT	CT	C	CT	C	C	C	C	C	C	CT	C	C	C
rs1_9920457	1	9920457	C	C	C	C	C	C	C	C	C	C	C	C	C	CCGAGACCAAGGGGGTATTT	C	C	C	C	C	C	C	C	C	C	C	C	C	CCGAGACCAAGGGGGTATTT	C	C	C	C	C	CCGAGACCAAGGGGGTATTT	C	C	C	C	C	C	C	C	C	C	C	C	C
rs1_9920546	1	9920546	CT	CT	CT	CT	CT	CT	CT	CT	CT	CT	CT	CT	CT	CT	CT	CT	CT	CT	CT	CT	CT	CT	CT	CT	CT	CT	CT	CT	CT	CT	CT	CT	CT	CT	CT	CT	CT	CT	CT	CT	CT	CT	CT	CT	CT	CT	CT
rs1_9921934	1	9921934	A	A	A	A	A	A	A	A	A	A	A	A	A	G	A	A	A	A	N	A	A	A	A	A	A	A	G	G	G	G	G	G	N	G	G	A	G	A	A	A	A	A	A	G	A	A	A
rs1_9922454	1	9922454	C	C	C	C	C	C	C	C	C	C	C	C	C	C	C	C	C	C	C	C	C	C	C	C	C	C	C	C	C	C	C	C	C	C	C	C	C	C	C	C	C	C	C	C	C	C	C
rs1_10311568	1	10311568	T	T	T	T	T	T	T	T	T	T	T	T	T	TTG	T	T	T	T	T	T	T	T	T	T	T	T	TTG	TTG	T	TTG	T	TTG	T	T	TTG	T	T	T	T	T	T	T	T	TTG	T	T	T
rs1_10312137	1	10312137	G	G	G	G	G	G	G	G	G	G	G	G	G	G	G	G	G	G	G	G	G	G	G	G	G	G	G	G	G	G	G	G	G	G	G	G	G	G	G	G	G	G	G	G	G	G	G
rs1_10312733	1	10312733	TTGA	TTGA	TTGA	TTGA	TTGA	TTGA	TTGA	TTGA	TTGA	TTGA	TTGA	TTGA	TTGA	T	TTGA	TTGA	TTGA	TTGA	TTGA	TTGA	TTGA	TTGA	TTGA	TTGA	TTGA	TTGA	T	T	T	T	T	T	TTGA	T	T	TTGA	T	TTGA	TTGA	TTGA	TTGA	TTGA	TTGA	T	TTGA	TTGA	TTGA
rs1_10315210	1	10315210	CT	CT	CT	CT	CT	CT	CT	CT	CT	CT	CT	CT	CT	C	CT	CT	CT	CT	CT	CT	CT	CT	CT	CT	CT	CT	CT	C	CT	C	C	C	C	C	CT	CT	C	CT	CT	CT	CT	CT	CT	C	CT	CT	CT
rs1_16658979	1	16658979	G	G	G	G	G	G	G	G	G	G	G	G	G	G	G	G	G	G	G	G	G	G	G	G	G	G	G	G	G	G	G	G	G	G	G	G	G	G	G	G	G	G	G	G	G	N	G
rs1_16659079	1	16659079	A	A	A	A	A	A	A	A	A	A	A	A	A	A	A	N	N	A	A	A	A	A	A	A	A	A	G	G	N	G	G	G	G	N	G	G	G	A	A	A	N	A	A	G	A	A	A
rs1_16659093	1	16659093	G	G	G	G	G	G	G	G	G	G	G	G	G	G	G	G	G	G	G	G	G	G	G	G	G	G	G	G	G	G	G	G	G	G	G	G	G	G	G	G	G	G	G	G	G	G	G
rs1_16659549	1	16659549	G	G	G	G	G	G	G	G	G	G	G	G	G	G	G	G	G	G	G	G	G	G	G	G	G	G	G	G	G	G	G	G	G	G	G	G	G	G	G	G	G	G	G	G	G	G	G
rs1_16659755	1	16659755	C	C	C	C	C	C	C	C	C	C	C	C	C	C	C	C	C	C	C	C	C	C	C	C	C	C	C	CCG	C	CCG	CCG	C	CCG	CCG	CCG	C	C	C	C	C	C	C	C	CCG	C	C	C
rs1_16660809	1	16660809	G	G	G	G	G	G	G	G	G	G	G	G	G	G	G	G	G	G	G	G	G	G	G	G	G	G	G	G	G	G	G	G	N	G	G	G	G	G	G	G	N	G	G	G	G	G	G
rs1_16663333	1	16663333	A	G	N	A	A	A	G	N	A	G	A	A	G	A	A	N	G	A	A	G	A	A	A	G	A	A	G	G	G	G	G	G	G	G	G	G	G	G	G	N	N	A	N	G	G	A	A
rs1_16663760	1	16663760	G	G	G	G	G	G	G	G	G	G	G	G	G	G	G	G	G	G	G	G	G	G	G	G	G	G	G	G	G	G	G	G	G	G	G	G	G	G	G	G	G	G	G	G	G	G	G
rs1_16663835	1	16663835	G	G	N	G	G	G	G	G	G	G	G	G	G	G	G	G	G	G	G	G	G	G	G	G	G	G	A	A	A	A	A	A	A	N	A	A	A	G	G	G	G	G	G	A	G	G	G
rs1_16664308	1	16664308	A	A	A	A	A	A	A	A	A	A	A	A	A	A	A	A	A	A	A	A	A	A	A	A	A	A	G	G	G	G	G	G	G	G	G	G	G	A	A	A	A	A	A	G	A	N	A
rs1_18078718	1	18078718	ATCAT	ATCAT	ATCAT	ATCAT	ATCAT	ATCAT	ATCAT	ATCAT	ATCAT	ATCAT	ATCAT	ATCAT	ATCAT	ATCAT	ATCAT	ATCAT	ATCAT	ATCAT	ATCAT	ATCAT	ATCAT	ATCAT	ATCAT	ATCAT	ATCAT	ATCAT	A	A	ATCAT	A	A	A	ATCAT	A	A	ATCAT	A	ATCAT	ATCAT	ATCAT	ATCAT	ATCAT	ATCAT	ATCAT	ATCAT	ATCAT	ATCAT
rs1_18079200	1	18079200	AG	AG	AG	AG	AG	AG	AG	AG	AG	AG	AG	AG	AG	AG	AG	AG	AG	AG	AG	AG	AG	AG	AG	AG	AG	AG	AG	AG	AG	AG	AG	AG	AG	AG	AG	AG	AG	AG	AG	AG	AG	AG	AG	AG	AG	AG	AG
rs1_18079251	1	18079251	TC	TC	TC	TC	TC	TC	TC	TC	TC	TC	TC	TC	TC	TC	TC	TC	TC	TC	TC	TC	TC	TC	TC	TC	TC	TC	T	T	TC	T	T	T	T	T	T	T	TC	TC	TC	TC	TC	TC	TC	T	TC	TC	TC
rs1_18079537	1	18079537	TA	TA	TA	TA	TA	TA	TA	TA	TA	TA	TA	TA	TA	TA	TA	TA	TA	TA	TA	TA	TA	TA	TA	TA	TA	TA	TA	TA	TA	TA	TA	TA	TA	TA	TA	TA	TA	TA	TA	TA	TA	TA	TA	TA	TA	TA	TA
rs1_18079596	1	18079596	G	G	G	G	G	G	G	G	G	G	G	G	G	G	G	G	G	G	G	G	G	G	G	G	G	G	A	A	G	A	A	A	A	A	A	A	A	G	G	G	N	G	G	A	G	G	G
rs1_18080127	1	18080127	GC	GC	GC	GC	GC	GC	GC	GC	GC	GC	GC	GC	GC	GC	GC	GC	GC	GC	GC	GC	GC	GC	GC	GC	GC	GC	GC	GC	GC	GC	GC	GC	GC	GC	GC	GC	GC	GC	GC	GC	GC	GC	GC	GC	GC	GC	GC
rs1_18080144	1	18080144	G	G	G	G	G	G	G	G	G	G	G	G	G	G	G	G	G	G	G	G	G	G	G	G	G	G	G	G	G	G	G	G	G	G	G	N	G	G	G	G	G	G	G	G	G	G	G
rs1_18080175	1	18080175	A	G	A	A	N	A	G	G	G	G	G	G	G	A	G	A	G	G	G	G	A	G	A	G	G	A	G	G	G	G	G	G	G	G	G	G	G	G	G	G	G	G	N	G	G	G	G
rs1_18080333	1	18080333	G	G	G	G	G	G	G	G	G	G	G	G	G	G	G	G	G	G	G	G	G	G	G	G	G	G	G	G	G	G	G	G	G	G	G	G	G	G	G	G	G	G	G	G	G	G	G
rs1_18080538	1	18080538	G	N	G	G	G	G	G	G	G	G	G	G	G	G	G	N	G	G	G	G	G	G	G	G	G	G	G	G	G	G	G	G	G	G	G	G	G	G	G	G	N	G	G	G	G	G	G
rs1_18080539	1	18080539	G	G	G	G	G	G	G	G	G	G	G	G	G	G	G	G	G	G	G	G	G	G	G	G	G	G	G	G	G	G	G	G	G	G	G	G	G	G	G	G	G	G	G	G	G	G	G
rs1_18080581	1	18080581	A	A	A	A	A	A	A	A	A	A	A	A	A	A	A	A	A	A	A	A	A	A	A	A	A	A	AACCGAT	AACCGAT	A	AACCGAT	A	A	A	A	A	A	A	A	A	A	A	A	A	AACCGAT	A	A	A
rs1_18080705	1	18080705	G	G	G	G	G	G	G	G	G	G	G	G	G	G	G	G	G	G	G	G	G	G	G	G	G	G	G	G	G	G	G	G	G	G	G	G	G	G	G	G	G	G	G	G	G	G	G
rs1_18080722	1	18080722	G	G	G	G	G	G	G	G	G	G	G	G	G	G	G	G	G	G	G	G	G	G	G	G	G	G	G	G	G	G	G	G	G	G	G	G	G	G	G	G	G	G	G	G	G	G	G
rs1_18080781	1	18080781	G	G	G	G	N	G	G	G	G	G	G	G	G	G	G	G	G	G	G	G	G	G	G	G	G	G	G	G	G	G	G	G	G	G	G	G	G	G	G	G	N	G	G	G	G	G	G
rs1_18080857	1	18080857	G	A	G	G	G	G	A	A	A	A	G	A	A	G	A	N	A	G	G	A	G	N	G	N	A	G	G	G	A	G	G	G	G	G	G	G	G	A	A	A	G	G	G	G	A	A	G
rs1_18080871	1	18080871	G	G	G	G	G	G	G	G	G	G	G	G	G	G	G	G	G	G	G	G	G	G	G	G	G	G	G	G	G	G	G	G	G	G	G	G	G	G	G	G	G	G	G	G	G	G	G
rs1_18081105	1	18081105	G	G	G	G	G	G	G	G	G	G	G	G	G	G	G	G	G	G	G	G	G	G	G	G	G	G	A	A	G	A	A	A	A	A	A	A	A	G	G	G	G	G	G	A	G	G	G
rs1_19928174	1	19928174	G	G	G	G	G	G	G	G	G	G	G	G	G	G	G	G	G	G	G	G	G	G	G	G	G	G	G	G	G	G	G	G	G	G	G	G	G	G	G	G	G	G	G	G	G	G	G
rs1_19928213	1	19928213	G	G	G	G	G	G	G	G	G	G	G	G	G	G	G	G	G	G	G	G	G	G	G	G	G	G	G	G	G	G	G	G	G	G	G	G	G	G	G	G	G	G	G	G	G	G	G
rs1_19928398	1	19928398	G	G	G	G	G	G	G	G	G	G	G	G	G	G	G	G	G	G	G	G	G	G	G	G	G	G	G	G	G	G	G	G	G	G	G	G	G	G	A	G	G	G	G	G	G	G	G
rs1_19928462	1	19928462	G	G	G	G	G	G	G	G	G	G	G	G	G	G	G	G	G	G	G	G	G	G	G	G	G	G	G	G	G	G	G	G	G	G	G	G	G	G	G	G	N	G	G	G	G	G	G
rs1_19928572	1	19928572	G	G	G	G	G	G	G	G	G	G	G	G	G	G	G	G	G	G	G	G	G	G	G	G	G	G	N	G	G	N	G	G	G	G	G	G	G	N	G	G	G	G	G	G	G	G	G
rs1_19928795	1	19928795	A	A	A	A	A	A	G	N	G	G	A	N	A	A	G	N	A	A	A	A	A	N	A	A	G	A	G	G	G	G	G	G	G	G	G	G	G	G	G	G	N	A	A	G	A	G	A
rs1_19928842	1	19928842	G	G	G	G	G	G	G	G	G	G	G	N	G	G	G	G	G	G	G	G	G	G	G	G	G	N	G	G	G	G	G	G	G	G	G	G	G	G	G	G	N	G	G	G	G	G	G
rs1_19929129	1	19929129	G	G	G	G	G	G	G	G	G	G	G	G	G	G	G	G	G	G	G	G	G	G	G	G	G	G	G	G	G	G	G	G	G	G	G	G	G	G	G	G	G	G	G	G	G	G	G
rs1_19929199	1	19929199	G	G	G	G	G	G	G	G	G	G	G	G	G	G	G	G	G	G	G	G	G	G	G	G	G	G	G	G	G	G	G	G	G	G	G	G	G	G	G	G	G	G	N	G	G	G	G
rs1_19929282	1	19929282	G	G	G	G	G	G	G	G	G	G	G	G	G	G	G	G	G	G	G	G	G	G	G	G	G	G	G	G	G	G	G	G	G	G	G	G	G	G	G	G	G	G	G	G	G	G	G
rs1_19929361	1	19929361	G	G	G	G	G	G	G	G	G	G	G	G	G	G	G	G	G	G	G	G	G	G	G	G	G	G	G	G	G	G	G	G	G	G	G	G	G	G	G	G	G	G	G	G	G	G	G
rs1_19929666	1	19929666	G	G	G	G	G	G	G	G	G	G	G	G	G	G	G	G	G	G	G	G	G	G	G	G	G	G	G	G	G	G	G	G	G	G	G	G	G	G	A	G	G	G	G	G	G	G	G
rs1_19929955	1	19929955	G	G	G	G	G	G	G	G	G	G	G	G	G	G	G	G	G	G	G	G	G	N	N	G	G	G	G	G	G	G	G	G	G	G	G	G	G	G	G	G	G	G	G	G	G	G	G
rs1_19930335	1	19930335	G	G	N	G	G	G	G	G	G	G	G	G	G	G	G	G	G	G	G	G	G	G	G	G	G	G	G	G	G	G	G	G	G	G	G	G	G	G	G	G	G	G	G	G	G	G	G
rs1_19930787	1	19930787	G	G	G	G	G	G	G	N	A	G	G	N	G	G	A	N	G	G	G	G	G	N	G	G	A	G	G	G	G	G	G	G	G	G	G	G	G	G	G	A	G	G	G	G	G	A	G
rs1_19931303	1	19931303	G	G	G	G	G	G	G	G	G	G	G	G	G	G	G	G	G	G	G	G	G	G	G	G	G	G	G	G	G	G	G	G	G	G	G	G	G	G	G	G	G	G	G	G	G	G	G
rs1_19931488	1	19931488	G	G	G	G	G	G	G	G	G	G	G	G	G	G	G	G	G	G	G	G	G	G	G	G	G	G	G	G	G	G	G	G	G	G	G	G	G	G	G	G	N	G	G	G	G	G	G
rs1_19931741	1	19931741	G	G	G	G	G	G	G	G	G	G	G	G	G	G	G	G	G	G	G	G	G	G	G	G	G	G	G	G	G	G	G	G	G	G	G	G	G	G	G	G	G	G	G	G	G	G	G
rs1_19931989	1	19931989	G	G	G	G	G	G	G	G	G	G	G	G	G	G	G	G	G	G	G	G	G	G	G	N	G	G	G	G	G	G	G	G	G	G	G	G	G	G	G	G	G	G	G	G	G	G	G
rs1_19932091	1	19932091	G	G	G	G	G	G	G	G	G	G	G	G	G	G	G	G	G	G	G	G	G	G	G	N	G	G	G	G	G	G	G	G	G	G	G	G	G	G	G	G	G	G	G	G	G	G	G
rs1_19932093	1	19932093	G	G	N	G	G	G	G	G	G	G	G	G	G	G	G	G	G	G	G	G	G	G	G	N	G	G	G	G	G	G	G	G	G	G	G	G	G	G	G	G	N	G	G	G	G	G	G
rs1_19932201	1	19932201	G	G	G	G	G	G	G	G	G	G	G	G	G	G	G	G	G	G	G	G	G	G	G	G	G	G	G	G	G	G	G	G	G	G	G	G	G	G	G	G	G	G	G	G	G	G	G
rs1_34140661	1	34140661	G	G	G	G	G	G	G	G	G	G	G	G	G	G	G	G	G	G	G	GA	G	G	G	G	G	G	G	G	G	G	G	G	G	G	G	G	G	G	G	G	G	G	G	G	G	G	G
rs1_34141277	1	34141277	G	G	N	G	G	G	G	G	G	G	G	G	N	G	G	G	G	G	G	G	G	G	G	G	G	G	G	G	G	G	G	G	G	G	G	G	G	G	G	G	G	G	G	G	G	G	G
rs1_34141287	1	34141287	G	G	G	G	G	G	G	G	G	G	G	G	G	G	G	G	G	G	G	G	G	G	G	G	G	G	G	G	G	G	G	G	N	G	G	G	G	G	G	G	G	G	G	G	G	G	G
rs1_34141327	1	34141327	G	G	N	G	G	G	G	G	G	G	G	G	G	G	G	G	G	G	G	G	G	G	G	G	G	G	G	G	G	G	G	G	G	G	G	N	G	G	G	G	G	G	G	G	G	G	G
rs1_34141352	1	34141352	G	G	G	G	G	G	G	G	G	G	G	G	G	G	G	G	G	G	G	G	G	G	G	G	G	G	G	G	G	G	G	G	G	G	G	G	G	G	G	G	G	G	G	G	G	G	G
rs1_34141842	1	34141842	A	G	G	G	G	A	G	G	G	G	G	G	G	G	G	G	G	G	G	G	G	G	G	A	G	A	G	G	G	G	G	G	G	G	G	G	G	G	A	G	G	G	G	G	G	G	G
rs1_34142887	1	34142887	G	G	G	G	G	G	G	G	G	G	G	G	G	G	G	N	G	G	G	A	G	G	G	G	G	G	G	G	G	G	G	G	G	G	G	G	G	G	G	G	G	G	G	G	G	G	G
rs1_34142899	1	34142899	G	G	G	G	G	G	G	G	G	G	G	G	G	G	G	G	G	G	G	A	G	G	G	G	G	G	G	G	G	G	G	G	G	G	G	G	G	G	G	G	N	G	G	G	G	G	G
rs1_34142953	1	34142953	G	G	G	G	G	G	G	G	G	G	G	G	G	G	G	G	G	G	G	G	G	G	G	G	G	G	G	G	G	G	G	G	G	G	G	G	G	G	G	G	G	G	G	G	G	G	G
rs1_34142998	1	34142998	GT	GT	GT	GT	GT	GT	GT	GT	GT	GT	GT	GT	GT	GT	GT	GT	GT	GT	GT	G	GT	GT	GT	GT	GT	GT	GT	GT	GT	GT	GT	GT	GT	GT	GT	GT	GT	GT	GT	GT	GT	GT	GT	GT	GT	GT	GT
rs1_34143019	1	34143019	G	G	G	G	G	G	G	G	G	G	G	G	G	G	G	N	G	N	G	A	G	G	G	G	G	G	G	G	G	G	G	G	G	G	G	G	G	G	G	G	G	G	G	G	G	G	G
rs1_34143022	1	34143022	G	G	N	G	G	G	G	G	G	G	G	G	G	G	G	G	G	G	G	G	G	G	G	G	G	G	G	G	G	G	G	G	G	G	G	A	G	G	G	G	N	G	G	G	G	G	G
rs1_34143493	1	34143493	G	G	G	G	G	G	G	G	G	G	G	G	G	G	G	G	G	G	G	G	G	G	G	G	G	G	G	G	G	G	G	G	G	G	G	G	G	G	G	G	N	G	G	G	G	G	G
rs1_34143867	1	34143867	C	C	CA	C	C	C	C	C	C	C	C	C	C	C	C	C	C	C	C	CA	C	C	C	C	C	C	C	C	C	C	C	C	C	C	C	C	C	C	C	C	C	C	C	C	C	C	C
rs1_34143932	1	34143932	G	G	G	A	G	G	G	G	G	G	G	G	A	A	G	A	A	A	G	G	G	A	G	G	G	G	G	G	G	G	G	G	G	G	G	G	G	G	G	G	A	A	A	G	G	G	A
rs1_34143945	1	34143945	GA	GA	GA	GA	GA	GA	GA	GA	GA	GA	GA	GA	GA	GA	GA	GA	GA	GA	GA	GA	GA	GA	GA	GA	GA	GA	GA	GA	GA	GA	GA	GA	GA	GA	GA	GA	GA	GA	GA	GA	GA	GA	GA	GA	GA	GA	GA
rs1_34143954	1	34143954	A	A	G	A	A	A	A	A	A	A	A	A	A	A	A	N	A	A	N	G	A	A	A	A	A	A	A	A	A	A	A	A	A	A	A	G	A	A	A	A	A	A	A	A	A	A	A
rs1_34144089	1	34144089	G	G	N	G	G	G	G	G	G	G	G	G	G	G	G	G	G	G	G	G	G	G	G	G	G	G	G	G	G	G	G	G	G	G	G	A	G	G	G	G	G	G	G	G	G	G	G
rs1_34144200	1	34144200	G	G	N	G	G	G	G	G	G	G	G	G	G	G	G	N	G	G	G	A	G	G	G	G	G	G	G	G	G	G	G	G	G	G	N	G	G	G	G	G	G	G	G	G	G	G	G
rs1_34144903	1	34144903	AGGACGGACC	AGGACGGACC	A	AGGACGGACC	AGGACGGACC	AGGACGGACC	AGGACGGACC	AGGACGGACC	AGGACGGACC	AGGACGGACC	AGGACGGACC	AGGACGGACC	AGGACGGACC	AGGACGGACC	AGGACGGACC	AGGACGGACC	AGGACGGACC	AGGACGGACC	AGGACGGACC	A	AGGACGGACC	AGGACGGACC	AGGACGGACC	AGGACGGACC	AGGACGGACC	AGGACGGACC	AGGACGGACC	AGGACGGACC	AGGACGGACC	AGGACGGACC	AGGACGGACC	AGGACGGACC	AGGACGGACC	AGGACGGACC	AGGACGGACC	A	AGGACGGACC	AGGACGGACC	AGGACGGACC	AGGACGGACC	AGGACGGACC	AGGACGGACC	AGGACGGACC	AGGACGGACC	AGGACGGACC	AGGACGGACC	AGGACGGACC
rs1_34145452	1	34145452	G	G	G	G	G	G	G	G	G	G	G	G	G	G	G	G	G	G	G	G	G	G	G	G	G	G	G	G	G	G	G	G	G	G	G	G	G	G	G	G	G	G	G	G	G	G	G
rs1_34145510	1	34145510	G	G	G	G	G	G	G	G	G	G	N	G	G	G	G	N	G	G	G	A	G	G	G	G	G	G	G	G	G	G	G	G	G	G	G	G	G	G	G	G	G	G	G	G	G	G	G
rs1_34145558	1	34145558	C	C	C	C	C	C	C	C	C	C	C	C	C	C	C	C	C	C	C	CTA	C	C	C	C	C	C	C	C	C	C	C	C	C	C	C	C	C	C	C	C	C	C	C	C	C	C	C
rs1_34145576	1	34145576	G	G	A	G	G	G	G	G	G	G	G	G	G	G	G	G	G	G	G	G	G	G	G	G	G	G	G	G	G	G	G	G	G	G	G	A	G	G	G	G	N	G	G	G	G	G	G
rs1_34145584	1	34145584	G	G	G	G	G	G	G	G	G	G	G	G	G	G	G	G	G	G	G	G	G	G	G	G	G	G	G	G	G	G	G	G	G	G	G	G	G	G	G	G	G	G	G	G	G	G	G
rs1_34145603	1	34145603	G	G	G	G	G	G	G	G	G	G	G	G	G	G	G	N	G	G	G	A	G	G	G	G	G	G	G	G	G	G	G	G	G	G	G	G	G	G	G	G	G	G	G	G	G	G	G
rs1_34145629	1	34145629	G	G	G	G	G	G	G	G	G	G	G	G	G	G	G	G	G	G	G	G	G	G	G	G	G	G	N	G	G	G	G	G	G	G	G	G	G	G	G	G	G	G	G	G	G	G	G
rs1_34145718	1	34145718	G	G	G	G	G	G	G	G	G	G	G	G	G	G	G	G	G	G	G	G	G	G	G	G	G	G	G	G	G	G	G	G	G	G	G	G	G	G	G	G	G	G	G	G	G	G	G
rs1_34145888	1	34145888	G	G	G	G	G	G	G	G	G	G	G	G	G	G	G	G	G	G	G	G	G	G	G	G	G	G	G	G	G	G	G	G	G	G	G	G	G	G	G	G	G	G	G	G	G	G	G
rs1_34146157	1	34146157	ACACG	ACACG	ACACG	ACACG	ACACG	ACACG	ACACG	ACACG	ACACG	ACACG	ACACG	ACACG	ACACG	ACACG	ACACG	ACACG	ACACG	ACACG	ACACG	A	ACACG	ACACG	ACACG	ACACG	ACACG	ACACG	ACACG	ACACG	ACACG	ACACG	ACACG	ACACG	ACACG	ACACG	ACACG	A	ACACG	ACACG	ACACG	ACACG	ACACG	ACACG	ACACG	ACACG	ACACG	ACACG	ACACG
rs1_34378278	1	34378278	G	A	G	G	G	G	A	A	A	A	A	A	G	G	A	G	G	G	G	G	G	G	G	G	A	G	G	A	G	A	G	G	A	A	A	G	A	A	G	A	G	G	G	A	A	A	G
rs1_34378351	1	34378351	G	G	G	G	G	G	G	G	G	G	G	G	G	G	G	G	G	G	G	G	G	G	G	G	G	G	G	G	G	G	G	G	G	G	G	G	G	G	G	G	G	G	G	G	G	G	G
rs1_34378356	1	34378356	AT	AT	AT	A	A	AT	AT	AT	AT	A	AT	AT	A	A	A	A	A	A	A	A	A	A	A	A	AT	A	A	A	A	A	A	A	AT	AT	AT	A	AT	A	AT	AT	A	A	A	A	AT	AT	A
rs1_34378594	1	34378594	C	C	C	C	C	C	C	C	C	C	C	C	C	C	C	C	C	C	C	CT	C	C	C	C	C	C	C	C	C	C	C	C	C	C	C	C	C	C	C	C	C	C	C	C	C	C	C
rs1_34378841	1	34378841	A	A	N	A	N	A	A	A	A	A	A	A	A	A	A	A	A	A	A	G	A	A	A	A	A	A	A	A	A	A	A	A	A	A	A	A	A	A	A	A	A	A	A	A	A	A	A
rs1_34378905	1	34378905	TC	T	TC	TC	TC	TC	TC	T	T	TC	T	T	TC	TC	T	TC	TC	TC	TC	TC	TC	TC	TC	TC	T	TC	TC	T	TC	T	TC	TC	T	T	T	TC	T	T	TC	T	TC	TC	TC	T	T	T	TC
rs1_34379106	1	34379106	AGGT	AGGT	AGGT	AGGT	AGGT	AGGT	AGGT	AGGT	AGGT	AGGT	AGGT	AGGT	AGGT	AGGT	AGGT	AGGT	AGGT	AGGT	AGGT	A	AGGT	AGGT	AGGT	AGGT	AGGT	AGGT	AGGT	AGGT	AGGT	AGGT	AGGT	AGGT	AGGT	AGGT	AGGT	AGGT	AGGT	AGGT	AGGT	AGGT	AGGT	AGGT	AGGT	AGGT	AGGT	AGGT	AGGT
rs1_34380072	1	34380072	T	T	T	T	T	T	T	T	T	T	T	T	T	T	T	T	T	T	T	TA	T	T	T	T	T	T	T	T	T	T	T	T	T	T	T	T	T	T	T	T	T	T	T	T	T	T	T
rs1_34380133	1	34380133	G	G	G	G	G	G	G	G	G	G	G	G	G	G	G	G	G	G	G	G	G	G	G	G	G	G	G	G	G	G	G	G	G	G	G	G	G	G	G	G	G	G	G	G	G	G	G
rs1_34382088	1	34382088	G	G	G	G	G	G	G	G	G	G	G	G	G	G	G	G	G	G	G	G	G	G	G	G	G	G	G	G	G	G	G	G	G	G	G	G	G	G	G	G	G	G	G	G	G	G	G
rs1_34382210	1	34382210	G	G	G	G	G	G	G	G	G	G	G	G	G	G	G	G	G	G	G	G	G	G	G	G	G	G	G	G	G	G	G	G	G	G	G	G	G	G	G	G	G	G	G	G	G	G	G
rs1_39176398	1	39176398	A	A	N	A	A	A	A	A	A	A	A	A	A	A	A	A	A	G	G	N	A	A	A	A	A	A	A	A	A	A	A	A	A	A	A	A	A	A	A	A	N	G	N	A	A	A	A
rs1_39176533	1	39176533	TG	TG	TG	TG	TG	TG	TG	TG	TG	TG	TG	TG	TG	TG	TG	TG	TG	TG	TG	TG	TG	TG	TG	TG	TG	TG	TG	TG	TG	TG	TG	TG	TG	TG	TG	TG	TG	TG	TG	TG	TG	TG	TG	TG	TG	TG	TG
rs1_39176880	1	39176880	G	G	G	G	G	G	G	G	G	G	G	G	G	G	G	G	G	G	G	G	G	G	G	G	G	G	G	G	G	G	G	G	G	G	G	G	G	G	G	G	G	G	G	G	G	G	G
rs1_39178955	1	39178955	A	A	N	A	A	A	A	A	A	A	A	A	A	A	A	A	A	G	N	G	A	A	N	A	A	A	A	A	A	A	A	A	A	A	A	A	A	A	A	A	N	G	N	A	A	A	A
rs1_41299528	1	41299528	G	G	G	G	G	G	G	G	G	G	G	G	G	G	G	G	G	G	G	G	G	G	G	G	G	G	G	G	G	G	G	G	G	G	G	G	G	G	G	G	G	G	G	G	G	G	G
rs1_41299997	1	41299997	C	C	C	C	C	C	C	C	C	C	C	C	C	C	C	C	C	C	C	CA	CA	C	CA	C	C	C	C	C	C	C	C	C	C	C	C	C	C	C	C	C	C	C	C	C	C	C	C
rs1_41300215	1	41300215	G	G	G	G	G	G	G	G	G	G	G	G	G	G	G	G	G	G	G	G	G	G	G	G	G	G	G	G	G	G	G	G	G	G	G	G	G	G	G	G	G	G	G	G	G	G	G
rs1_41300269	1	41300269	AC	AC	AC	AC	AC	AC	AC	AC	AC	AC	AC	AC	AC	AC	AC	AC	AC	AC	AC	A	A	AC	A	AC	AC	AC	AC	AC	AC	AC	AC	AC	AC	AC	AC	AC	AC	AC	AC	AC	AC	AC	AC	AC	AC	AC	AC
rs1_41300440	1	41300440	G	G	G	G	G	G	G	G	G	G	G	G	G	G	G	G	G	G	G	G	G	G	G	G	G	G	G	G	G	G	G	G	G	G	G	G	G	G	G	G	G	G	G	G	G	G	G
rs1_41302959	1	41302959	GA	GA	-	-	GA	GA	GA	GA	GA	GA	GA	GA	GA	GA	GA	GA	GA	GA	GA	GA	GA	GA	GA	GA	GA	GA	GA	GA	GA	GA	GA	GA	GA	GA	GA	GA	GA	GA	GA	GA	GA	GA	GA	GA	GA	GA	GA
rs1_41303659	1	41303659	G	G	G	G	G	G	G	G	G	G	G	G	G	G	G	G	G	G	G	G	G	G	G	G	G	G	G	G	G	G	G	G	G	G	G	G	G	G	G	G	G	G	G	G	G	G	G
rs1_41303751	1	41303751	G	G	G	G	G	G	G	G	G	G	G	G	G	G	G	G	G	G	G	G	G	G	G	G	G	G	G	G	G	G	G	G	G	G	G	G	G	G	N	G	G	G	G	G	G	G	G
rs1_41374478	1	41374478	G	G	N	G	G	G	G	G	G	G	G	G	G	G	G	G	G	G	G	G	G	G	G	G	G	G	G	G	G	G	G	G	G	G	G	G	G	G	G	G	G	G	G	G	G	G	G
rs1_41374523	1	41374523	G	G	G	G	G	G	G	G	G	G	G	G	G	G	G	G	G	G	G	G	G	G	G	G	G	G	G	G	G	G	G	G	G	G	G	G	G	G	G	G	G	G	G	G	G	G	G
rs1_41374549	1	41374549	AT	A	A	A	A	A	AT	AT	A	A	A	AT	A	AT	A	A	A	A	A	AT	A	A	A	AT	AT	A	A	AT	AT	AT	AT	A	A	A	A	A	AT	AT	AT	AT	A	AT	AT	A	AT	AT	AT
rs1_41374550	1	41374550	G	G	G	G	G	N	G	G	G	G	G	G	N	G	G	G	G	G	G	G	G	N	N	G	G	G	N	G	G	G	G	G	G	G	G	G	G	G	G	G	G	G	G	G	G	G	G
rs1_41374551	1	41374551	G	G	G	G	G	G	G	G	G	G	G	G	N	G	G	G	G	G	G	G	G	N	N	G	G	G	G	G	G	G	G	G	G	G	G	G	G	G	G	G	G	G	G	G	G	G	G
rs1_41374600	1	41374600	G	G	G	G	N	N	G	G	G	G	G	G	G	G	G	G	N	G	G	G	G	N	N	G	G	G	G	G	G	G	G	G	G	G	G	G	G	G	G	G	G	G	G	G	G	G	G
rs1_41374608	1	41374608	G	G	G	G	G	N	G	G	G	G	G	G	G	G	G	G	N	G	G	G	G	G	N	G	G	G	G	G	G	G	G	G	G	G	G	G	G	G	G	G	G	G	G	G	G	G	G
rs1_41374653	1	41374653	G	G	N	G	G	G	G	G	G	G	G	G	G	G	G	G	G	G	G	G	G	G	N	G	G	G	G	G	G	G	G	G	G	G	G	G	G	G	G	G	G	G	G	G	G	G	G
rs1_41374664	1	41374664	A	A	N	A	A	A	A	N	A	A	A	A	A	A	A	A	A	A	N	G	G	G	N	A	A	G	A	A	A	A	A	A	A	A	A	A	A	A	A	A	N	A	N	N	A	A	A
rs1_41374698	1	41374698	G	N	G	G	G	N	G	G	G	G	G	G	N	G	N	N	G	G	N	G	N	N	N	G	G	A	G	G	G	G	G	G	G	G	G	G	G	G	G	G	N	G	G	N	G	G	G
rs1_41374752	1	41374752	G	A	G	A	A	G	G	N	G	G	N	G	N	A	A	N	N	A	N	G	N	N	N	A	G	G	A	A	A	N	A	A	A	A	A	A	A	G	G	G	A	A	A	A	A	A	A
rs1_41374762	1	41374762	G	G	G	G	G	G	G	G	G	G	N	N	N	G	G	G	G	G	G	A	N	N	N	G	G	G	G	G	G	G	G	G	G	G	G	G	G	G	G	G	G	G	G	G	G	G	G
rs1_41374781	1	41374781	G	N	G	G	G	G	N	G	G	G	N	N	N	G	G	G	G	G	G	G	G	N	G	G	N	G	G	G	G	G	G	G	G	G	G	G	G	G	N	G	G	G	G	G	N	G	G
rs1_41374782	1	41374782	G	G	G	G	G	G	N	G	G	G	N	N	N	G	G	G	G	G	G	G	G	N	G	G	G	A	G	G	G	N	G	G	G	G	G	G	G	G	G	G	N	G	G	G	G	G	G
rs1_41374783	1	41374783	G	G	G	G	G	G	N	G	G	G	N	N	G	G	G	G	G	G	G	G	G	N	G	G	G	A	G	G	G	N	G	G	G	G	G	G	G	G	G	G	N	G	G	G	G	G	G
rs1_41374895	1	41374895	G	G	G	G	G	G	G	G	G	G	G	G	G	G	G	G	G	G	G	G	G	G	G	G	G	G	G	G	G	G	G	G	G	G	G	G	G	G	G	G	G	G	G	G	G	G	G
rs1_41375087	1	41375087	G	G	G	G	G	G	G	G	G	G	G	G	G	G	G	G	G	G	G	G	G	G	G	G	G	G	G	G	G	G	G	G	G	G	G	G	G	G	G	G	G	G	G	G	G	G	G
rs1_41375211	1	41375211	G	G	G	G	G	G	G	G	G	G	G	G	G	G	G	N	G	G	G	A	A	N	A	G	G	G	G	G	G	G	G	G	G	G	G	G	G	G	G	G	G	G	G	G	G	G	G
rs1_41375811	1	41375811	G	G	G	G	N	G	G	G	G	G	G	G	G	G	G	G	G	G	G	G	G	G	G	G	G	G	G	G	G	G	G	G	N	G	G	G	G	G	G	G	G	G	G	G	G	G	G
rs1_41376024	1	41376024	G	G	G	G	G	G	G	G	G	G	G	G	G	G	G	G	G	G	G	G	G	G	G	G	G	G	G	G	G	G	G	G	G	G	G	G	G	G	G	G	G	G	G	G	G	G	G
rs1_41376725	1	41376725	G	G	G	G	A	G	G	G	G	G	G	G	N	G	A	N	A	G	G	G	G	G	G	G	G	G	G	G	G	G	G	G	G	G	G	G	G	G	G	G	G	G	N	G	G	G	G
rs1_41376796	1	41376796	A	A	A	A	A	A	A	A	A	A	A	A	A	A	A	N	A	A	A	G	G	N	G	A	A	A	A	A	A	A	A	A	A	A	A	A	A	A	A	A	N	A	A	A	A	A	A
rs1_41377235	1	41377235	A	A	A	A	N	A	A	A	A	A	N	A	A	A	A	N	A	A	A	G	G	G	G	A	A	A	A	A	A	A	A	A	A	A	A	A	A	A	A	A	N	A	A	A	A	A	A
rs1_41377236	1	41377236	G	G	G	G	G	G	G	G	G	G	G	G	G	G	G	G	G	G	G	G	G	G	G	G	G	G	G	G	G	G	G	G	G	G	G	G	G	G	G	G	G	G	G	G	G	G	G
rs1_41377242	1	41377242	G	G	G	G	G	G	G	G	G	G	G	G	G	G	G	G	G	G	G	G	G	G	G	G	G	G	G	G	G	G	G	G	G	G	G	G	G	G	G	G	G	G	G	G	G	G	G
rs1_41377256	1	41377256	G	G	G	G	G	G	G	G	G	G	G	G	G	G	G	G	G	G	G	G	G	G	G	G	G	G	G	G	G	G	G	G	G	G	G	G	G	G	G	G	G	G	G	G	G	G	G
rs1_41377273	1	41377273	G	G	G	G	G	G	G	G	G	G	G	G	G	G	G	G	G	G	G	G	G	G	G	G	G	G	G	G	G	G	G	G	G	G	G	G	G	G	G	G	G	G	G	G	G	G	G
rs2_4807251	2	4807251	G	G	G	G	G	G	G	G	G	G	G	G	G	G	G	N	G	G	G	G	G	G	G	G	G	G	G	G	G	G	G	G	G	G	G	G	G	G	G	G	G	G	G	G	G	G	G
rs2_4807458	2	4807458	G	A	G	G	A	A	N	N	G	N	G	N	G	A	G	G	G	G	N	A	G	N	N	G	G	G	A	A	A	A	A	A	A	A	A	A	A	A	G	G	G	G	G	A	G	G	A
rs2_4808140	2	4808140	G	A	G	G	N	A	G	N	G	G	G	G	N	A	G	G	G	G	G	A	G	G	N	G	G	G	A	A	A	A	A	A	N	A	A	A	A	A	G	G	G	G	G	A	G	G	A
rs2_4808146	2	4808146	G	G	G	G	G	G	G	G	G	G	G	G	N	G	G	G	G	G	G	G	G	G	G	G	G	G	G	G	G	N	G	G	G	G	G	G	G	G	G	G	N	G	G	G	G	G	G
rs2_4808454	2	4808454	G	G	G	G	G	G	G	G	G	G	G	G	G	G	G	G	G	G	G	G	G	G	G	G	G	G	G	G	G	G	G	G	G	G	G	G	G	G	G	G	G	G	G	G	G	G	G
rs2_4809973	2	4809973	G	G	G	G	G	G	G	G	G	G	G	G	G	G	G	G	G	G	G	G	G	G	G	G	G	G	G	G	G	N	G	G	G	G	G	G	G	G	G	G	G	G	G	G	G	G	G
rs2_4810216	2	4810216	A	G	A	A	G	G	A	N	A	A	A	A	A	G	A	A	A	A	A	G	A	A	A	A	A	A	G	G	G	G	G	G	G	G	G	G	G	G	A	A	N	A	A	G	A	A	G
rs2_4810395	2	4810395	G	G	G	G	G	G	G	G	G	G	G	G	G	G	G	N	G	G	G	G	G	G	G	G	G	G	G	G	G	G	G	G	G	G	G	G	G	G	G	G	G	G	G	G	G	G	G
rs2_4810474	2	4810474	G	G	G	G	G	G	G	G	G	G	N	G	G	G	G	G	G	G	G	G	G	G	G	G	G	G	G	G	G	G	G	G	G	G	G	G	G	G	G	G	N	G	G	G	G	G	G
rs2_4810563	2	4810563	G	G	G	G	G	G	G	G	G	G	G	G	G	G	G	G	G	G	G	G	G	G	G	G	G	G	G	G	G	G	G	G	G	G	G	G	G	G	N	G	G	G	G	G	G	G	G
rs2_4810572	2	4810572	A	G	A	A	G	G	A	N	A	A	A	A	A	G	A	N	A	A	A	G	A	A	A	A	A	A	G	G	G	G	G	G	G	G	G	G	G	G	N	A	N	A	A	G	A	A	G
rs2_4811069	2	4811069	G	G	G	G	G	G	G	G	G	G	G	G	G	G	G	G	G	G	G	G	G	G	G	G	G	G	G	G	G	G	A	G	G	G	G	G	G	G	G	G	G	G	G	G	G	G	G
rs2_4811556	2	4811556	G	A	G	G	A	A	G	N	G	G	G	G	G	A	G	G	G	N	G	A	G	G	G	G	G	G	A	A	A	A	A	A	A	A	A	A	A	A	G	G	N	G	G	A	G	G	A
rs2_4811566	2	4811566	G	A	G	G	A	A	G	N	G	G	G	G	G	A	G	G	G	G	G	A	G	G	G	G	G	G	A	A	A	A	A	A	A	A	A	A	A	A	G	G	N	G	G	A	G	G	A
rs2_4812371	2	4812371	G	G	N	G	G	G	G	G	G	G	G	G	G	G	G	G	G	G	G	G	G	G	G	G	G	G	G	G	G	G	G	G	G	G	G	G	G	G	G	G	N	G	G	G	G	G	G
rs2_4812440	2	4812440	A	G	N	A	G	G	N	N	A	A	A	A	A	G	A	A	A	A	A	G	A	A	A	A	A	A	G	G	G	N	G	G	G	G	G	G	G	G	A	A	N	A	A	G	A	A	G
rs2_4812566	2	4812566	G	G	G	G	G	G	G	G	G	G	G	G	G	G	G	G	G	G	G	G	G	G	G	G	G	G	G	G	G	G	G	G	G	G	G	G	G	G	G	G	N	G	G	G	G	G	G
rs2_4812592	2	4812592	A	A	A	A	A	A	A	A	A	A	A	A	A	A	A	N	A	A	A	G	A	A	A	A	A	A	A	A	A	A	A	A	A	A	A	A	A	A	A	A	N	A	A	A	A	A	A
rs2_4812623	2	4812623	G	G	G	G	G	G	G	G	G	G	G	G	G	G	G	N	G	G	G	G	G	G	G	G	G	G	G	G	G	G	G	G	G	G	G	G	G	G	G	G	G	G	G	G	G	G	G
rs2_4813058	2	4813058	G	A	G	G	A	A	G	N	G	G	G	G	G	A	G	G	G	G	G	A	G	G	G	G	G	G	A	A	A	A	A	A	A	A	A	A	A	A	G	G	N	G	G	A	G	G	A
rs2_4813106	2	4813106	G	G	G	G	G	G	G	G	G	G	G	G	G	G	G	N	G	G	G	G	G	G	G	G	G	G	G	G	G	G	G	G	G	G	G	G	G	G	G	G	G	G	G	G	G	G	G
rs2_4813132	2	4813132	A	G	N	A	G	G	A	N	A	A	A	A	A	G	A	N	A	N	A	G	A	A	A	A	A	A	N	G	G	N	G	G	N	G	N	G	G	G	A	A	N	A	A	G	A	A	G
rs2_4813146	2	4813146	G	G	G	G	G	G	G	N	A	A	G	A	G	G	A	N	G	G	G	G	G	G	G	G	G	G	G	G	G	G	G	G	G	G	G	G	G	G	G	A	G	G	G	G	A	A	G
rs2_4813332	2	4813332	G	G	G	G	G	G	G	G	G	G	G	G	G	G	G	G	G	G	G	G	G	G	G	G	G	G	G	G	G	G	G	G	G	G	G	G	G	G	G	G	G	G	G	G	G	G	G
rs2_4813701	2	4813701	G	G	G	G	G	G	G	G	G	G	G	G	G	G	G	G	G	G	G	G	G	G	G	G	G	G	G	G	G	G	G	G	G	G	G	G	G	G	G	G	G	G	G	G	G	G	G
rs2_4813802	2	4813802	A	G	A	A	G	G	A	N	A	A	A	A	A	G	A	A	A	A	A	G	A	A	A	A	A	A	G	G	G	G	G	G	G	G	G	G	G	G	N	A	N	A	A	G	A	A	G
rs2_4813845	2	4813845	G	G	G	G	G	G	G	G	G	G	G	G	G	G	G	G	G	G	G	G	G	G	G	G	G	G	G	G	G	G	G	G	G	G	G	G	G	G	G	G	G	G	G	G	G	G	G
rs2_4813883	2	4813883	G	G	G	G	G	G	G	G	G	G	G	G	G	G	G	G	G	G	G	G	G	G	G	G	G	G	G	G	G	G	G	G	G	G	G	G	G	G	G	G	G	G	G	G	G	G	G
rs2_4814022	2	4814022	G	A	G	G	A	A	G	N	G	G	G	G	G	A	G	G	G	G	G	A	G	G	G	G	G	G	A	A	A	A	A	A	A	A	A	A	A	A	G	G	G	G	G	A	G	G	A
rs2_4814152	2	4814152	G	A	G	G	A	A	G	N	G	G	G	G	G	A	G	G	G	G	G	A	G	G	G	G	G	G	A	N	A	A	A	A	A	A	A	A	A	A	G	G	G	G	G	A	G	G	A
rs2_4814303	2	4814303	G	G	G	G	G	G	G	G	G	G	G	G	G	G	G	G	G	G	G	G	G	G	G	G	G	G	G	G	G	G	G	G	G	G	G	G	G	G	G	G	N	G	G	G	G	G	G
rs2_4814766	2	4814766	G	G	G	G	G	G	G	G	G	G	G	G	G	G	G	N	G	G	G	G	G	G	G	G	G	G	G	G	G	G	G	G	G	G	G	G	G	G	G	G	G	G	G	G	G	G	G
rs2_4816139	2	4816139	A	G	N	A	G	G	A	N	A	A	A	A	A	G	A	A	A	A	A	G	A	A	A	A	A	A	G	G	G	G	G	G	G	G	G	G	G	G	A	A	A	A	A	G	A	A	G
rs2_4816221	2	4816221	G	G	G	G	G	G	G	G	G	G	G	G	N	G	G	G	G	G	G	G	G	G	G	G	G	G	G	G	G	G	G	G	G	G	G	G	G	G	G	G	N	G	G	G	G	G	G
rs2_4817483	2	4817483	G	G	G	G	G	G	G	G	G	G	G	G	G	G	G	G	G	G	G	G	G	N	G	G	G	G	G	G	G	G	G	G	G	G	G	G	G	G	G	G	G	G	G	G	G	G	G
rs2_4817638	2	4817638	G	G	G	G	G	G	G	G	G	G	G	G	G	G	N	N	G	N	G	G	G	G	N	G	G	G	G	G	G	G	G	G	G	G	G	G	G	G	G	G	G	G	N	G	G	G	G
rs2_4817659	2	4817659	G	A	G	G	A	A	G	N	G	G	G	G	G	A	N	G	G	N	G	A	G	N	N	G	G	G	A	A	A	A	A	A	A	A	A	A	A	A	G	G	G	N	N	A	G	G	A
rs2_4817972	2	4817972	G	A	G	G	A	A	G	N	G	G	G	G	N	A	G	G	G	G	G	A	G	G	N	G	N	G	A	A	A	A	A	A	A	A	A	A	A	A	G	G	G	G	G	A	G	G	A
rs2_4818116	2	4818116	G	G	G	G	G	G	G	G	G	G	G	G	G	G	G	N	G	G	G	G	G	G	G	G	G	G	G	G	G	G	G	G	G	G	G	G	G	G	G	G	G	G	G	G	G	G	G
rs2_5965093	2	5965093	G	G	G	G	G	G	G	G	G	G	G	G	G	G	G	G	G	G	G	G	G	G	G	G	G	G	G	A	A	G	G	G	A	A	A	A	A	G	G	G	G	G	G	A	G	G	G
rs2_5966051	2	5966051	G	G	G	G	G	G	G	G	G	G	G	G	G	G	G	G	G	G	G	G	G	G	G	G	G	G	G	G	G	G	G	G	G	G	G	G	G	G	G	G	G	G	G	G	G	G	G
rs2_5966238	2	5966238	A	A	N	A	A	A	A	A	A	A	A	A	A	A	A	A	A	A	A	A	A	A	A	A	A	A	A	A	A	A	A	A	A	A	A	A	A	A	A	A	A	A	A	A	A	A	A
rs2_5966414	2	5966414	G	G	G	G	G	G	G	G	G	G	G	G	G	G	G	G	G	G	G	G	G	G	G	G	G	G	G	G	G	G	G	G	G	G	G	G	G	G	G	G	G	G	G	G	G	G	G
rs2_5967753	2	5967753	G	G	G	G	G	G	G	G	G	G	G	G	G	G	G	G	G	G	G	G	G	G	G	G	G	G	G	G	G	G	G	G	G	G	G	G	G	G	G	G	G	G	G	G	G	G	G
rs2_5968659	2	5968659	G	G	G	G	G	G	G	G	G	G	G	G	G	G	G	G	G	G	G	G	G	G	N	G	G	G	G	G	G	G	G	G	G	G	G	G	G	G	G	G	G	G	G	G	G	G	G
rs2_6016753	2	6016753	A	A	A	A	A	A	A	A	A	A	A	A	A	A	A	N	A	A	A	A	A	A	A	A	A	A	A	A	A	A	A	A	A	A	A	A	A	A	A	A	N	A	A	A	A	A	A
rs2_6016864	2	6016864	G	G	G	G	G	G	G	G	G	G	G	G	G	G	G	G	G	G	G	G	G	G	G	G	G	G	G	G	G	G	G	G	G	G	G	G	G	G	G	G	G	G	G	G	G	G	G
rs2_6016931	2	6016931	G	G	G	G	G	G	G	G	G	G	G	G	G	G	G	G	G	G	G	G	G	G	G	G	G	G	G	G	G	G	G	G	G	G	G	G	G	G	G	G	G	G	G	G	G	G	G
rs2_6016949	2	6016949	G	G	G	G	G	G	G	G	G	G	G	G	G	G	G	G	G	G	G	G	G	G	G	G	G	G	G	G	G	G	G	G	G	G	G	G	G	G	G	G	G	G	G	G	G	G	G
rs2_6017070	2	6017070	G	G	G	G	G	G	G	G	G	G	G	G	G	G	G	G	G	G	G	G	G	G	G	G	G	G	G	G	G	G	G	G	G	G	G	G	G	G	G	G	G	G	G	G	G	G	G
rs2_6019012	2	6019012	G	N	G	G	G	G	G	G	G	G	G	G	G	G	G	G	G	G	G	G	G	G	G	G	G	G	G	G	G	G	G	G	G	G	G	G	G	G	G	G	G	G	G	G	G	G	G
rs2_6019016	2	6019016	G	N	G	G	G	G	G	G	G	G	G	G	G	G	G	G	G	G	G	G	G	G	G	G	G	G	G	G	G	G	G	G	G	G	G	G	G	G	G	G	G	G	G	G	G	G	G
rs2_6019049	2	6019049	A	N	N	A	A	A	A	A	A	A	A	A	A	A	A	A	A	A	A	A	A	A	A	A	A	A	A	A	A	A	A	A	A	A	A	A	A	A	A	A	A	A	A	A	A	A	A
rs2_6019127	2	6019127	G	G	G	G	G	G	G	G	G	G	G	G	G	G	G	G	G	G	G	G	G	G	G	G	G	G	G	G	G	G	G	G	G	G	G	G	G	G	G	G	G	G	G	G	G	G	G
rs2_6019173	2	6019173	G	G	G	G	G	G	G	G	G	G	G	G	G	G	G	G	G	G	G	G	G	G	G	G	G	G	G	G	G	G	G	G	G	G	G	G	G	G	G	G	N	G	G	G	G	G	G
rs2_6019520	2	6019520	G	G	G	G	G	G	G	G	G	G	G	G	G	G	G	G	G	G	G	G	G	G	G	G	G	G	G	G	G	G	G	G	G	G	G	G	G	G	G	G	G	G	G	G	G	G	G
rs2_6694272	2	6694272	A	A	N	A	A	A	A	A	A	A	A	A	A	A	A	A	A	A	A	A	A	A	A	A	A	A	A	A	A	A	A	A	A	A	A	A	A	A	A	A	N	A	A	A	A	A	A
rs2_6694330	2	6694330	A	A	N	A	A	A	A	A	A	A	A	N	A	A	A	N	A	A	A	A	A	A	A	A	A	A	A	A	A	A	A	A	A	A	A	A	A	A	A	A	N	A	A	A	A	A	A
rs2_6694663	2	6694663	G	G	G	G	G	G	G	G	G	G	G	G	G	G	G	N	G	G	G	G	G	G	G	G	G	G	G	G	G	G	G	G	G	G	G	G	G	G	G	G	G	G	G	G	G	G	G
rs2_6694697	2	6694697	G	G	G	G	G	G	G	G	G	G	G	G	G	G	G	G	G	G	G	G	G	G	G	G	G	G	G	G	G	G	G	G	G	G	G	G	G	G	G	G	G	G	G	G	G	G	G
rs2_6695394	2	6695394	G	G	G	G	G	G	G	G	G	G	G	G	G	G	G	G	G	G	G	G	G	G	G	G	G	G	G	G	G	G	G	G	G	G	G	G	G	G	G	G	G	G	G	G	G	G	G
rs2_6695397	2	6695397	G	A	G	G	G	G	A	N	G	A	G	G	G	G	G	G	G	G	A	G	G	G	G	G	A	G	A	G	A	A	A	A	G	G	G	G	G	A	G	G	G	G	G	G	G	G	G
rs2_6696255	2	6696255	A	G	A	A	A	A	G	N	A	G	A	A	A	A	A	A	A	A	G	A	A	A	A	A	N	A	G	A	G	G	G	G	A	N	A	A	A	G	A	A	N	A	A	A	A	A	A
rs2_6696272	2	6696272	A	A	A	A	A	A	A	A	A	A	A	A	A	A	A	A	A	A	A	A	A	N	A	A	N	A	A	A	A	A	A	A	A	N	A	A	A	A	A	A	A	A	A	A	A	A	A
rs2_6696302	2	6696302	A	G	N	A	A	A	G	A	A	G	A	A	A	A	A	N	A	A	G	A	A	N	A	A	G	A	G	A	G	G	G	G	A	N	A	A	A	G	A	A	N	A	A	A	A	A	A
rs2_6696380	2	6696380	G	G	G	G	G	G	G	G	G	N	G	G	G	G	G	G	G	G	G	G	G	G	G	G	G	G	G	G	G	G	G	G	G	G	G	G	G	G	G	G	G	G	G	G	G	G	G
rs2_7244659	2	7244659	G	G	G	G	N	G	G	G	G	G	G	G	G	G	G	G	G	G	G	G	G	G	G	G	G	G	G	G	G	G	G	G	G	G	G	G	G	G	G	G	G	G	G	G	G	G	G
rs2_7244899	2	7244899	A	G	A	G	A	A	G	G	G	G	G	G	A	G	G	G	G	G	G	A	G	G	G	A	G	A	G	A	G	G	G	G	A	A	A	A	A	G	G	G	G	G	A	A	G	G	G
rs2_7244908	2	7244908	G	G	G	G	G	G	G	G	G	G	G	G	G	G	G	G	G	G	G	G	G	G	G	G	G	G	G	G	G	G	G	G	G	G	G	G	G	G	G	G	G	G	G	G	G	G	G
rs2_7244956	2	7244956	G	G	G	G	G	G	G	G	G	G	G	G	G	G	G	G	G	G	G	G	A	N	A	G	G	G	G	G	G	G	G	G	G	G	G	G	N	G	G	G	N	G	G	G	G	G	G
rs2_7245075	2	7245075	G	G	G	G	G	G	G	G	G	N	G	G	G	G	G	N	G	G	G	G	G	G	G	G	G	G	G	G	G	G	G	G	G	G	G	G	G	G	G	G	G	G	G	G	G	G	G
rs2_7245684	2	7245684	G	A	G	A	G	G	A	A	A	A	A	A	G	A	A	N	A	A	A	G	G	N	G	G	A	G	A	G	A	A	A	A	G	G	G	G	G	A	A	A	A	A	G	G	A	A	A
rs2_7245860	2	7245860	G	G	N	G	G	G	G	G	G	G	G	G	G	G	G	N	G	G	G	G	A	N	A	G	G	G	G	G	G	G	G	G	G	G	G	G	G	G	G	G	G	G	G	G	G	G	G
rs2_7245885	2	7245885	A	A	N	A	A	A	A	A	A	A	A	A	A	A	A	N	A	A	A	A	G	N	G	A	A	A	A	A	A	A	A	A	A	A	A	A	A	A	A	A	N	A	A	A	A	A	A
rs2_7246602	2	7246602	G	G	G	G	G	G	G	G	G	G	G	G	G	G	G	G	G	G	G	G	G	G	G	G	G	G	G	G	G	G	G	G	G	G	G	G	G	G	G	G	G	G	G	G	G	G	G
rs2_7247527	2	7247527	G	G	G	G	G	G	G	G	G	G	G	G	G	G	G	G	G	G	G	G	G	G	G	G	G	G	G	G	G	G	G	G	G	G	G	G	G	G	G	G	G	G	G	G	G	G	G
rs2_7248107	2	7248107	G	G	G	G	G	G	G	G	G	G	G	G	G	G	G	G	G	G	G	G	G	G	G	G	G	G	G	G	G	G	G	G	G	G	G	G	G	G	G	G	G	G	G	G	G	G	G
rs2_7248812	2	7248812	G	G	G	G	G	G	G	G	G	G	G	G	G	G	G	G	G	G	G	G	G	G	G	G	G	G	G	G	G	G	G	G	G	G	G	G	G	G	G	G	G	G	G	G	G	G	G
rs2_7248837	2	7248837	A	A	A	A	A	A	A	A	A	A	A	A	A	A	A	A	A	A	A	A	G	N	G	A	A	A	A	A	A	A	A	A	A	A	A	A	A	A	A	A	N	A	A	A	A	A	A
rs2_7249010	2	7249010	G	G	G	G	G	G	N	G	G	G	G	G	G	G	G	N	G	G	G	G	A	N	A	G	G	G	G	G	G	G	G	G	G	G	G	G	G	N	G	G	N	G	G	G	G	G	G
rs2_7364279	2	7364279	G	G	G	G	G	G	G	G	G	G	G	G	G	G	G	G	G	G	G	G	G	N	G	G	G	G	G	G	G	G	G	G	G	G	G	G	G	G	G	G	G	G	G	N	G	G	G
rs2_7364604	2	7364604	G	G	G	G	N	G	G	G	G	G	G	G	G	G	G	N	G	G	G	G	G	G	N	G	G	G	G	G	G	G	G	G	G	G	G	G	G	G	G	G	G	G	G	G	G	G	G
rs2_7364650	2	7364650	G	G	N	G	G	G	N	G	G	G	G	G	G	G	A	N	G	G	G	G	G	N	N	G	G	G	N	G	G	G	G	G	G	G	G	G	G	G	G	G	G	G	G	N	G	G	G
rs2_7364896	2	7364896	G	G	G	G	N	G	G	G	G	G	G	G	G	G	G	G	G	G	G	G	G	G	G	G	G	G	G	G	G	G	G	G	G	G	G	G	G	G	G	G	G	G	G	G	G	G	G
rs2_7364978	2	7364978	G	A	G	A	N	A	A	A	A	A	A	A	G	A	A	A	A	A	G	G	G	N	G	G	A	G	A	G	A	A	A	A	G	G	G	G	G	A	A	A	N	A	N	G	A	A	A
rs2_7365278	2	7365278	G	G	G	G	G	G	G	G	G	G	G	G	G	G	G	N	G	G	G	G	G	G	G	G	G	G	G	G	G	G	G	G	G	G	G	G	G	G	G	G	G	G	G	G	G	G	G
rs2_7366501	2	7366501	G	G	G	G	G	G	G	G	G	G	G	G	G	G	G	N	G	G	G	G	G	G	G	G	G	G	G	G	G	G	G	G	G	G	G	G	G	G	G	G	G	G	G	G	G	G	G
rs2_7366535	2	7366535	G	G	N	G	G	G	G	G	G	G	G	G	G	G	G	N	G	G	G	G	G	G	G	G	G	G	G	G	G	G	G	G	G	G	G	G	G	G	G	G	G	N	G	G	G	G	G
rs2_7366555	2	7366555	G	G	G	N	G	G	G	G	G	G	G	G	G	G	G	G	G	G	G	G	N	G	N	G	G	G	G	G	G	G	G	G	G	G	G	G	G	G	G	G	N	G	G	N	G	G	G
rs2_7366921	2	7366921	A	A	A	A	A	A	A	A	A	A	A	A	A	A	A	N	A	A	A	A	G	N	N	A	A	A	A	A	A	A	A	A	A	A	A	A	A	A	A	A	N	A	A	N	A	A	A
rs2_7710652	2	7710652	A	N	A	G	G	G	G	N	G	G	A	G	G	G	G	G	A	G	G	G	G	N	G	A	G	A	A	G	N	A	A	A	G	G	G	A	G	A	G	A	G	G	N	G	G	G	G
rs2_7710771	2	7710771	G	G	G	G	G	G	G	G	G	G	G	G	G	G	G	G	G	G	G	G	G	G	G	G	G	G	G	G	G	G	G	G	G	G	G	G	G	G	G	G	G	G	G	G	G	G	G
rs2_7713864	2	7713864	G	G	N	G	G	G	G	G	G	G	G	G	G	G	G	N	G	G	G	G	A	N	A	G	G	G	G	G	G	G	G	G	G	G	G	G	G	G	G	G	N	G	G	G	G	G	G
rs2_7715379	2	7715379	G	G	G	G	G	G	G	G	G	G	G	G	G	G	G	G	G	G	G	G	G	G	G	G	G	G	G	G	G	G	G	G	G	G	G	G	G	G	G	G	G	G	G	G	G	G	G
rs2_7715858	2	7715858	G	N	G	A	A	A	A	N	A	A	G	A	A	A	A	N	G	A	A	A	G	G	G	G	A	G	G	A	G	G	G	G	A	A	A	G	A	G	A	G	N	A	N	A	A	A	A
rs2_7716493	2	7716493	G	G	G	G	G	G	G	G	G	G	G	G	G	G	G	G	G	G	G	G	G	G	G	G	G	G	G	G	G	G	G	G	G	G	G	G	G	G	G	G	G	G	G	G	G	G	G
rs2_7716550	2	7716550	G	G	G	G	G	G	G	G	G	G	G	G	A	G	G	N	G	A	A	A	G	G	G	G	G	G	G	G	G	G	G	G	G	G	G	G	G	G	G	G	A	A	G	G	G	G	G
rs2_7716602	2	7716602	G	G	G	G	G	G	G	G	G	G	G	G	G	G	G	G	G	G	G	G	G	G	G	G	G	G	G	G	G	G	G	G	G	G	G	G	G	G	G	G	G	G	G	G	G	G	G
rs2_7716663	2	7716663	G	G	G	G	G	G	G	G	G	G	G	G	G	G	G	G	G	G	G	G	G	G	G	G	G	G	G	G	G	G	G	G	G	G	G	G	G	G	G	G	G	G	G	G	G	G	G
rs2_7732601	2	7732601	G	G	G	G	G	G	G	G	G	G	G	G	G	G	G	G	G	G	G	G	G	G	G	G	G	G	G	G	G	G	G	G	G	G	G	G	G	G	G	G	G	G	G	G	G	G	G
rs2_7732619	2	7732619	A	A	A	A	A	A	A	A	A	A	A	A	A	A	A	N	A	A	A	A	G	N	G	A	A	A	A	A	A	A	A	A	A	A	A	A	A	A	A	A	N	A	A	N	A	A	A
rs2_7732987	2	7732987	G	G	G	G	G	G	G	G	G	G	G	G	G	G	G	G	G	G	G	G	G	N	G	G	G	G	G	G	G	G	G	G	G	G	G	G	G	G	G	G	G	G	G	G	G	G	G
rs2_10180427	2	10180427	G	G	G	G	G	G	G	G	G	G	G	G	G	G	G	G	G	G	G	G	G	G	G	G	G	G	G	G	G	G	G	G	G	G	G	G	G	G	G	G	G	G	G	G	G	G	G
rs2_10180444	2	10180444	G	G	G	G	G	G	G	G	G	G	G	G	G	G	G	N	G	G	G	G	G	G	G	G	G	G	G	G	G	G	G	G	G	G	G	G	G	G	G	G	N	G	G	G	G	G	G
rs2_10180486	2	10180486	G	G	G	G	G	G	G	G	G	G	G	G	G	G	G	G	G	G	G	G	G	G	G	G	G	G	G	G	G	G	G	G	G	G	G	G	G	G	G	G	G	G	G	G	G	G	G
rs2_10180789	2	10180789	G	G	G	G	G	G	G	G	G	G	G	G	G	G	G	G	G	G	G	G	A	N	A	G	G	G	G	G	G	G	G	G	G	G	G	G	G	G	G	G	G	G	G	N	G	G	G
rs2_10180873	2	10180873	G	G	G	G	N	G	G	G	G	G	G	G	G	G	G	G	G	G	G	G	G	G	G	G	G	G	G	G	G	G	G	G	G	G	G	G	G	G	G	G	G	G	G	G	G	G	G
rs2_10180980	2	10180980	G	G	G	G	G	G	G	G	G	G	G	G	G	G	G	G	G	G	G	G	A	N	A	G	G	G	G	G	G	G	G	G	G	G	G	G	G	G	G	G	G	G	G	G	G	G	G
rs2_10181040	2	10181040	G	G	N	G	G	G	G	G	G	G	G	G	G	G	G	G	G	G	G	G	A	N	A	G	G	G	G	G	G	G	G	G	G	G	G	G	N	G	G	G	G	G	G	G	G	G	G
rs2_10181116	2	10181116	G	G	N	G	G	G	G	G	G	G	G	G	G	G	G	G	G	G	G	G	G	G	G	G	G	G	G	G	G	G	G	G	G	G	G	G	G	G	G	G	G	G	G	G	G	G	G
rs2_10182113	2	10182113	G	G	G	A	N	G	G	N	A	G	G	A	A	A	A	N	G	G	G	A	G	G	G	G	A	G	G	G	G	G	G	G	G	G	G	G	G	G	G	G	G	G	A	G	A	A	G
rs2_10182155	2	10182155	G	G	G	G	G	G	G	G	G	G	G	G	G	G	G	G	G	G	G	G	A	N	A	G	G	G	G	G	G	G	G	G	G	G	G	G	G	G	G	G	G	G	G	G	G	G	G
rs2_10183207	2	10183207	G	G	G	G	G	G	G	G	G	G	A	G	G	G	G	G	G	G	G	G	G	G	G	G	G	G	G	G	G	G	G	G	G	G	G	G	G	G	A	G	G	G	G	G	G	G	G
rs2_10184270	2	10184270	G	G	G	G	G	G	G	G	G	G	G	G	G	G	G	N	G	G	G	G	G	G	G	G	G	G	G	G	G	G	G	G	G	G	G	G	G	G	G	G	G	G	G	G	G	G	G
rs2_10184456	2	10184456	G	G	G	G	G	G	G	G	G	G	G	G	G	G	G	G	G	G	G	G	G	G	G	G	G	G	G	G	G	G	G	G	G	G	G	G	G	G	G	G	G	G	G	G	G	G	G
rs2_10184554	2	10184554	G	G	N	G	G	G	G	G	G	G	G	G	G	G	G	N	G	G	G	G	A	N	A	G	G	G	G	G	G	G	G	G	G	G	G	G	G	G	G	G	G	G	G	G	G	G	G
rs2_10184587	2	10184587	G	G	G	G	G	G	G	G	G	G	G	G	G	G	G	G	G	G	G	G	G	G	G	G	G	G	G	G	G	G	G	G	G	G	G	G	N	G	G	G	G	G	G	G	G	G	G
rs2_10185226	2	10185226	G	G	G	G	G	G	G	G	G	N	G	G	G	G	G	G	G	G	G	G	G	G	G	G	G	G	G	G	G	G	G	G	G	G	G	G	G	G	G	G	G	G	G	G	G	G	G
rs2_10185346	2	10185346	G	G	G	G	G	G	G	G	G	G	G	G	G	G	G	G	G	G	G	G	G	G	G	G	G	G	G	G	G	G	G	G	G	G	G	G	G	G	G	G	G	G	G	G	G	G	G
rs2_10185378	2	10185378	G	G	G	G	G	G	G	G	G	G	G	G	G	G	G	N	G	G	G	G	G	G	G	G	G	G	G	G	G	G	G	G	G	G	G	G	G	G	G	G	G	G	G	G	G	G	G
rs2_10185379	2	10185379	G	G	G	G	G	G	G	G	G	G	G	G	G	G	G	N	G	G	G	G	A	G	G	G	G	G	G	G	N	G	G	G	G	G	G	G	G	G	G	G	G	G	G	G	G	G	G
rs2_10185428	2	10185428	G	G	G	G	N	G	G	N	G	G	G	G	G	G	A	G	G	G	G	G	G	A	A	G	A	G	G	G	G	G	G	G	G	G	G	G	G	G	G	G	G	G	G	G	A	A	G
rs2_10185862	2	10185862	A	A	A	G	G	A	A	G	G	G	G	G	G	G	G	N	A	A	N	G	G	G	G	A	G	A	G	G	G	G	G	G	G	G	G	G	G	G	G	A	N	A	A	G	G	G	A
rs2_10186062	2	10186062	G	G	G	G	G	G	G	G	G	G	G	G	G	G	G	G	G	G	G	G	G	G	G	G	G	G	G	G	G	G	G	G	G	G	G	G	G	G	G	G	G	G	G	G	G	G	G
rs2_10186178	2	10186178	G	G	G	G	G	G	G	G	G	G	G	G	G	G	G	G	G	G	G	G	A	G	G	G	G	G	G	G	G	G	G	G	G	G	G	G	G	G	G	G	G	G	G	G	G	G	G
rs2_10186212	2	10186212	G	G	G	G	G	G	G	G	G	G	G	G	G	G	G	G	G	G	G	G	G	G	G	G	G	G	G	G	G	G	G	G	G	G	G	G	G	G	G	G	G	G	G	G	G	G	G
rs2_10186284	2	10186284	G	G	G	G	G	G	G	G	G	G	G	G	G	G	G	G	G	G	G	G	A	G	G	G	G	G	G	G	G	G	G	G	G	G	G	G	G	G	G	G	G	G	G	G	G	G	G
rs2_10186299	2	10186299	G	G	N	G	G	G	G	G	G	G	G	G	G	G	G	G	G	G	G	G	G	G	G	G	G	G	G	G	G	G	G	G	G	G	G	G	G	G	G	G	G	G	G	G	G	G	G
rs2_10186396	2	10186396	G	G	G	G	G	G	G	G	G	G	G	G	G	G	G	G	G	G	G	G	A	G	G	G	G	G	G	G	G	G	G	G	G	G	G	G	G	G	G	G	G	G	G	G	G	G	G
rs2_10187010	2	10187010	G	G	G	G	G	G	G	G	G	G	G	G	G	G	G	G	G	G	G	G	G	G	G	G	G	G	G	G	G	G	G	G	G	G	G	G	G	G	G	G	G	G	G	G	G	G	G
rs2_10187060	2	10187060	G	G	G	G	G	G	G	G	G	G	G	G	G	G	G	G	G	G	G	G	A	G	G	G	G	G	G	G	G	G	G	G	G	G	G	G	G	G	G	G	G	G	G	G	G	G	G
rs2_10187250	2	10187250	G	G	N	G	G	G	G	G	G	G	G	G	G	G	G	G	G	G	G	G	G	G	G	G	G	G	G	G	G	G	G	G	G	G	G	G	G	G	G	G	G	G	G	G	G	G	G
rs2_10187296	2	10187296	A	G	N	G	G	A	G	G	G	G	G	G	G	G	G	G	G	G	G	G	G	G	G	A	G	A	G	G	G	G	G	G	G	G	G	G	G	G	G	G	G	G	G	G	G	G	G
rs2_10187829	2	10187829	G	G	N	G	G	G	G	G	G	G	G	G	G	G	G	G	G	G	G	G	G	G	G	G	G	G	G	G	G	G	G	G	G	G	G	G	G	G	G	G	G	G	G	G	G	G	G
rs2_10188029	2	10188029	G	G	G	G	G	G	G	G	G	G	G	G	G	G	G	G	G	G	G	G	A	G	G	G	G	G	G	G	G	G	G	G	G	G	G	G	G	G	N	G	G	G	G	G	G	G	G
rs2_10188702	2	10188702	G	G	N	G	G	G	G	G	G	G	G	G	G	G	G	G	G	G	G	G	A	G	G	G	G	G	G	G	G	G	G	G	G	G	G	G	G	G	G	G	G	G	G	G	G	G	G
rs2_10188764	2	10188764	G	G	N	G	G	G	G	G	G	G	G	G	G	G	G	G	G	G	G	G	A	G	G	G	G	G	G	G	G	G	G	G	G	G	G	G	G	G	G	G	G	G	G	G	G	G	G
rs2_10188869	2	10188869	G	G	G	G	G	G	G	G	G	G	G	G	G	G	G	G	G	G	G	G	A	G	G	G	G	G	G	G	G	G	G	G	G	G	G	G	G	G	G	G	G	G	G	G	G	G	G
rs2_10189163	2	10189163	G	G	N	G	G	G	G	G	G	G	G	G	G	G	G	N	G	G	G	G	A	G	G	G	G	G	G	G	G	G	G	G	G	G	N	G	G	N	G	G	G	G	G	G	G	G	G
rs2_10189717	2	10189717	G	G	G	G	G	G	G	G	G	G	G	G	G	G	G	G	G	G	G	G	G	N	G	G	G	G	G	G	G	G	G	G	G	G	G	G	G	G	G	G	G	G	G	G	G	G	G
rs2_10189779	2	10189779	G	G	G	G	N	G	G	G	G	G	A	G	G	G	G	G	G	G	G	G	G	G	G	G	G	G	G	G	G	G	G	G	G	G	G	G	G	G	G	G	N	G	G	G	G	G	G
rs2_10633707	2	10633707	G	G	G	G	G	G	G	G	G	G	G	G	G	G	G	G	G	G	G	G	G	G	G	G	G	G	G	G	G	G	G	G	G	G	G	G	G	G	G	G	N	G	G	G	G	G	G
rs2_10633988	2	10633988	G	G	N	G	G	G	G	G	G	G	G	G	G	G	G	G	G	G	G	G	G	G	G	G	G	G	G	G	G	G	G	G	G	G	G	G	G	G	G	G	G	G	G	G	G	G	G
rs2_10634017	2	10634017	G	G	G	G	G	G	G	G	G	G	G	G	G	G	G	G	G	G	G	G	G	G	G	G	G	G	G	G	G	G	G	G	G	G	G	G	G	G	G	G	G	G	G	G	G	G	G
rs2_10634035	2	10634035	G	G	G	G	G	G	G	G	G	G	G	G	G	G	G	G	G	G	G	G	G	G	G	G	G	G	G	G	G	N	G	G	G	G	G	G	G	G	G	G	G	G	G	G	G	G	G
rs2_10634102	2	10634102	G	G	G	G	G	G	G	G	G	G	G	G	G	G	G	G	G	G	G	G	G	G	G	G	G	G	G	G	G	G	G	G	G	G	G	G	G	G	G	G	G	G	G	G	G	G	G
rs2_10634134	2	10634134	G	G	G	G	G	G	G	G	G	G	G	G	G	G	G	G	G	G	G	G	G	G	G	G	G	G	G	G	G	G	G	G	G	G	G	G	G	G	G	G	G	G	G	G	G	G	G
rs2_10634136	2	10634136	G	G	G	G	G	G	G	G	G	G	G	G	G	G	G	G	G	G	G	G	G	G	G	G	G	G	G	G	G	G	G	G	G	G	G	G	G	G	G	G	G	G	G	G	G	G	G
rs2_10634169	2	10634169	G	G	G	G	G	G	G	G	G	G	G	G	G	G	G	G	G	G	G	G	G	G	G	G	G	G	G	G	G	G	G	G	G	G	G	G	G	G	G	G	G	G	G	G	G	G	G
rs2_10634246	2	10634246	G	G	G	G	G	G	G	G	G	G	G	G	G	G	G	G	G	G	G	G	G	G	G	G	G	G	G	G	G	G	G	G	G	G	G	G	G	G	G	G	G	G	G	G	G	G	G
rs2_10634434	2	10634434	G	G	N	G	G	G	G	G	G	G	G	G	G	N	G	G	G	G	G	G	G	G	G	G	G	G	G	G	G	G	G	G	G	G	G	G	G	G	G	G	G	G	G	G	G	G	G
rs2_10635096	2	10635096	G	G	G	G	A	G	G	N	G	G	G	G	G	G	A	N	G	G	G	G	G	N	A	G	A	G	G	G	G	G	G	G	G	G	G	G	G	G	G	G	G	G	G	G	A	A	G
rs2_10635221	2	10635221	G	G	G	G	G	G	G	G	G	G	G	G	G	G	G	G	G	G	G	G	G	G	G	G	G	G	G	G	G	G	G	G	G	G	G	G	G	G	G	G	G	G	G	G	G	G	G
rs2_10635252	2	10635252	G	G	G	G	G	G	G	G	G	G	G	G	G	G	G	G	G	G	G	G	G	G	G	G	G	G	G	G	G	G	G	G	G	G	G	G	G	G	G	G	G	G	G	G	G	G	G
rs2_10636007	2	10636007	G	A	N	G	G	G	G	G	G	G	G	G	G	G	G	G	G	G	G	G	G	G	G	G	G	G	G	G	G	G	G	G	G	G	G	G	G	G	G	G	N	G	G	G	G	G	G
rs2_10636113	2	10636113	G	N	N	G	G	G	G	G	G	G	G	G	G	G	G	G	G	G	G	G	G	G	G	G	G	G	G	G	G	G	G	G	G	G	G	G	G	G	G	G	N	G	G	G	G	G	G
rs2_10636122	2	10636122	G	G	N	G	G	G	G	G	G	G	G	G	G	G	G	G	G	G	G	G	G	G	G	G	G	G	G	G	G	G	G	G	G	G	G	G	G	G	G	G	N	G	G	G	G	G	G
rs2_10636183	2	10636183	G	G	G	G	G	G	G	G	G	G	G	G	G	G	G	G	G	G	G	G	G	G	G	G	G	G	G	G	G	G	G	G	G	G	G	G	G	G	G	G	G	G	G	G	G	G	G
rs2_10636203	2	10636203	G	G	G	G	G	G	G	G	G	G	G	G	G	G	G	G	G	G	G	G	G	G	G	G	G	G	G	G	G	G	G	G	G	G	G	G	G	G	G	G	N	G	G	G	G	G	G
rs2_10636622	2	10636622	A	G	N	G	G	A	A	G	G	G	G	G	G	G	G	G	A	G	G	G	G	G	G	A	G	A	G	G	G	G	G	G	G	G	G	N	G	G	G	A	G	G	G	G	G	G	G
rs2_10637056	2	10637056	G	G	G	G	G	G	G	G	G	G	G	G	G	G	G	G	G	G	G	G	G	G	G	G	G	G	G	G	G	G	G	G	G	G	G	G	G	G	G	G	G	G	G	G	G	G	G
rs2_10637730	2	10637730	A	G	A	G	G	A	A	G	G	G	G	G	N	G	G	G	A	G	N	A	A	G	G	A	G	A	G	G	A	G	G	G	G	G	G	A	G	G	G	A	G	G	A	G	G	G	A
rs2_10639781	2	10639781	G	A	G	G	G	G	G	G	G	G	G	G	G	G	G	G	G	G	G	G	G	G	G	G	G	G	G	G	G	G	G	G	G	G	G	G	G	G	G	G	G	G	G	G	G	G	G
rs2_10640731	2	10640731	G	G	G	G	G	G	G	G	G	G	G	G	G	G	G	G	G	G	G	G	G	G	G	G	G	G	G	G	G	G	G	G	G	G	G	G	G	G	G	G	G	G	G	G	G	G	G
rs2_10640770	2	10640770	G	G	G	G	G	G	G	G	G	G	G	G	G	G	G	G	G	G	G	G	G	G	G	G	G	G	G	G	G	G	G	G	G	G	G	G	G	G	G	G	G	G	G	G	G	G	G
rs2_10640800	2	10640800	G	A	N	G	G	G	G	G	G	G	G	G	G	G	G	G	G	G	G	G	G	G	G	G	G	G	G	G	G	G	G	G	G	G	G	G	G	G	G	G	N	G	G	G	G	G	G
rs2_10640879	2	10640879	G	A	G	G	G	G	G	G	G	G	G	G	G	G	G	G	G	G	G	G	G	G	G	G	G	G	G	G	G	G	G	G	G	G	G	G	G	G	G	G	G	G	G	G	G	G	G
rs2_10640916	2	10640916	G	G	G	G	G	G	G	G	G	G	G	G	G	G	G	G	G	G	G	G	G	G	G	G	G	G	G	G	G	G	G	G	G	G	G	G	G	G	G	G	N	G	G	G	G	G	G
rs2_10640946	2	10640946	G	A	G	G	G	G	G	G	G	G	G	G	G	G	G	G	G	G	G	G	G	G	G	G	G	N	G	G	G	G	G	G	G	G	G	G	G	G	G	G	G	G	G	G	G	G	G
rs2_10640951	2	10640951	G	G	G	G	G	G	G	G	G	G	G	G	G	G	G	G	G	G	G	G	G	G	G	G	G	G	G	G	G	G	G	G	G	G	G	G	G	G	G	G	G	G	G	G	G	G	G
rs2_10640988	2	10640988	G	N	G	G	G	G	G	G	G	G	G	G	G	G	G	G	G	G	G	G	G	G	G	G	G	N	G	G	G	G	G	G	G	G	G	G	G	G	G	G	N	G	G	G	G	G	G
rs2_10641088	2	10641088	G	G	G	G	G	G	G	G	G	G	G	G	G	G	G	G	G	G	G	G	G	G	G	G	G	G	G	G	G	G	G	G	G	G	G	G	G	G	G	G	G	G	G	G	G	G	G
rs2_10641120	2	10641120	G	G	G	A	G	G	G	G	G	G	G	G	G	G	G	G	G	A	G	G	G	G	G	G	G	G	G	G	G	G	G	G	G	G	G	G	G	G	G	G	N	A	G	G	G	G	G
rs2_10641158	2	10641158	G	G	G	G	G	G	G	G	G	G	G	G	G	G	G	G	G	G	G	G	G	G	G	G	G	G	G	G	G	G	G	G	G	G	G	G	N	G	G	G	G	G	G	G	G	G	G
rs2_10641203	2	10641203	G	N	N	G	G	G	G	G	G	G	G	G	G	G	G	G	G	G	G	G	G	G	G	G	G	G	G	G	G	G	G	G	G	G	G	G	G	G	G	G	G	G	G	G	G	G	G
rs2_10641234	2	10641234	G	G	G	G	G	G	G	G	G	G	G	G	G	G	G	G	G	G	G	G	G	G	G	G	G	G	G	G	G	G	G	G	G	G	G	G	G	G	G	G	G	G	G	G	G	G	G
rs2_10641504	2	10641504	G	G	G	G	G	G	G	G	G	G	G	G	G	G	G	G	G	G	G	G	G	G	G	G	G	G	G	G	G	G	G	G	G	G	G	G	G	G	G	G	G	G	G	G	G	G	G
rs2_10641700	2	10641700	G	G	G	G	G	G	G	G	G	G	G	G	G	G	G	G	G	G	G	G	G	G	G	G	G	G	G	G	G	G	G	G	G	G	G	G	G	G	G	G	G	G	G	G	G	G	G
rs2_10641715	2	10641715	G	G	G	G	G	G	G	G	G	G	G	G	G	G	G	G	G	G	G	G	G	G	G	G	G	G	G	G	G	G	G	G	G	G	G	G	G	G	G	G	N	G	G	G	G	G	G
rs2_10641747	2	10641747	G	G	G	G	G	G	G	G	G	G	G	G	G	G	G	G	G	G	G	G	G	G	G	G	G	G	G	G	G	G	G	G	G	G	G	G	G	G	G	G	N	G	G	G	G	G	G
rs2_10641774	2	10641774	G	G	G	G	G	G	G	G	G	G	G	G	G	G	G	G	G	G	G	G	G	G	G	G	G	G	G	G	G	G	G	G	G	G	G	G	G	G	G	G	G	G	G	G	G	G	G
rs2_10641985	2	10641985	G	G	G	G	G	G	G	G	G	G	G	G	G	G	G	G	G	G	G	G	G	G	G	G	G	G	G	G	G	G	G	G	G	G	G	G	G	G	G	G	G	G	G	G	G	G	G
rs2_10642008	2	10642008	G	A	G	G	G	G	G	G	G	G	G	G	G	G	G	G	G	G	G	G	G	G	G	G	G	G	G	G	G	G	G	G	G	G	G	G	G	G	G	G	N	G	G	G	G	G	G
rs2_11367758	2	11367758	G	G	N	G	G	G	G	G	G	G	G	G	G	G	G	G	G	G	G	G	A	G	G	G	G	G	G	G	G	G	G	G	G	G	G	G	G	G	G	G	G	G	G	G	G	G	G
rs2_11368673	2	11368673	G	G	G	G	G	G	G	G	G	G	G	G	G	G	G	G	G	G	G	G	G	G	G	G	G	G	G	G	G	G	G	G	G	G	G	G	G	G	G	G	G	G	G	G	G	G	G
rs2_11368759	2	11368759	A	A	A	A	A	A	A	A	A	A	A	A	A	A	A	A	A	A	A	A	G	A	A	A	A	A	A	A	A	A	A	A	A	A	A	A	A	A	A	A	A	A	A	A	A	A	A
rs2_11369271	2	11369271	G	G	G	G	G	G	G	G	G	G	G	G	G	G	G	G	G	G	G	G	G	G	G	G	G	G	G	G	G	G	G	G	G	G	G	G	G	G	G	G	G	G	G	G	G	G	G
rs2_11369453	2	11369453	G	G	G	G	G	G	G	G	G	G	G	G	G	G	G	G	G	G	G	G	G	N	N	G	G	G	G	G	G	G	G	G	G	G	G	G	G	G	G	G	N	G	G	G	G	G	G
rs2_11369502	2	11369502	G	G	G	G	G	G	G	G	G	G	G	G	G	G	G	N	G	G	G	G	G	G	G	G	G	G	G	G	G	G	G	G	G	G	G	G	G	G	G	G	G	G	G	G	G	G	G
rs2_11369547	2	11369547	G	G	G	G	G	G	G	G	G	G	G	G	G	G	G	G	G	G	G	G	G	G	G	N	G	G	G	G	G	G	G	G	G	G	G	G	G	G	G	G	G	G	G	G	G	G	G
rs2_11369704	2	11369704	A	A	A	A	N	A	A	A	A	A	A	A	A	A	A	A	A	A	A	A	G	A	A	A	A	A	A	A	A	A	A	A	A	A	A	A	A	A	A	A	A	A	A	A	A	A	A
rs2_11369759	2	11369759	A	A	N	A	N	A	A	A	A	A	A	A	A	N	A	A	A	A	A	A	G	A	A	A	A	A	A	A	A	A	A	A	A	A	A	A	A	A	A	A	N	A	A	A	A	A	A
rs2_11370141	2	11370141	G	G	G	G	G	G	G	G	G	G	G	G	G	G	G	G	G	G	G	G	G	G	G	G	G	G	G	G	G	G	G	G	G	G	G	G	G	G	G	G	G	G	G	G	G	G	G
rs2_11370148	2	11370148	G	G	G	G	G	G	G	G	G	G	G	G	G	G	G	N	G	G	G	G	G	G	G	G	G	G	G	G	G	G	G	G	G	G	G	G	G	G	G	G	N	G	G	G	G	G	G
rs2_11370244	2	11370244	G	G	G	G	G	G	G	G	G	G	G	G	G	G	G	G	G	G	G	G	G	G	G	G	G	G	G	G	G	G	G	G	G	G	G	G	G	G	G	G	N	G	G	G	G	G	G
rs2_11370302	2	11370302	A	A	N	A	N	A	A	A	A	A	A	A	A	A	A	N	A	A	A	A	G	A	A	A	A	A	A	A	A	A	A	A	A	A	A	A	A	A	A	A	A	A	A	A	A	A	A
rs2_24260691	2	24260691	G	N	G	A	G	G	G	N	G	G	G	G	G	G	G	G	G	A	G	G	G	G	G	G	A	G	G	G	G	G	G	G	G	G	G	G	G	A	G	G	G	A	A	G	G	A	A
rs2_24260712	2	24260712	G	G	G	G	G	G	G	G	G	G	G	G	G	G	G	G	G	G	G	G	G	G	G	G	G	G	G	G	G	G	G	G	G	G	G	G	G	G	G	G	G	G	G	G	G	G	G
rs2_24260754	2	24260754	G	G	G	G	G	G	G	G	G	G	G	G	G	G	G	G	G	G	G	G	G	G	G	G	G	G	G	G	G	G	G	G	G	G	G	G	G	G	G	G	G	G	G	G	G	G	G
rs2_24260873	2	24260873	G	G	G	G	G	G	G	G	G	G	G	G	G	G	G	G	G	G	G	G	G	G	G	G	G	G	G	G	G	G	G	G	G	G	G	G	G	G	G	G	G	G	G	G	G	G	G
rs2_24260875	2	24260875	G	G	G	G	G	G	G	G	A	G	G	A	G	G	A	N	G	G	G	G	G	G	A	G	G	G	G	G	G	G	G	G	G	G	G	G	G	G	G	G	G	G	G	G	G	G	G
rs2_24260918	2	24260918	G	G	G	G	G	G	G	G	G	G	G	G	G	G	G	G	G	G	G	G	G	G	G	G	G	G	G	G	G	G	G	G	G	G	G	G	G	G	G	G	G	G	G	G	G	G	G
rs2_24260935	2	24260935	G	A	G	A	G	G	G	N	A	G	G	A	G	G	A	G	G	A	G	G	G	G	A	G	A	G	G	G	G	G	G	G	G	G	G	G	G	A	G	G	G	A	A	G	G	A	A
rs2_24261075	2	24261075	G	G	G	G	G	G	G	G	A	G	G	A	G	G	A	N	G	G	G	G	G	G	A	G	G	G	G	G	G	G	G	G	G	G	G	G	G	G	G	G	G	G	G	G	G	G	G
rs2_24261091	2	24261091	G	G	G	G	G	G	G	G	G	G	G	G	G	G	G	G	G	G	G	G	G	G	G	G	G	G	A	A	A	A	A	A	A	A	A	A	A	G	G	G	N	G	G	A	G	G	G
rs2_24261259	2	24261259	G	G	G	G	G	G	G	G	A	G	G	A	G	G	A	N	G	G	G	G	G	G	A	G	G	G	G	G	G	G	G	G	G	G	G	G	G	G	G	G	G	G	G	G	G	G	G
rs2_24261574	2	24261574	G	G	G	G	G	G	G	G	G	G	G	G	G	G	G	G	G	G	G	G	G	G	G	G	G	G	G	G	G	G	G	G	G	G	G	G	G	G	G	G	G	G	G	G	G	G	G
rs2_24261672	2	24261672	G	G	G	G	G	G	G	G	G	G	G	G	G	G	G	G	G	G	G	G	G	G	G	G	G	G	G	G	G	G	G	G	G	G	G	G	G	G	G	G	G	G	G	G	G	G	G
rs2_24261781	2	24261781	G	G	G	G	G	G	G	G	G	G	G	G	G	G	G	G	G	G	G	G	G	G	G	G	G	G	G	G	G	G	G	G	G	G	G	G	G	G	G	G	G	G	G	G	G	G	G
rs2_24261906	2	24261906	A	G	A	G	G	G	A	N	G	A	A	G	A	A	G	N	G	G	G	A	A	A	G	A	G	G	G	G	G	G	G	G	G	G	G	G	G	G	G	A	N	G	G	G	A	G	G
rs2_24261952	2	24261952	G	G	G	G	G	G	G	G	G	G	G	G	G	G	G	G	G	G	G	G	G	G	G	G	G	G	G	G	G	G	G	G	G	G	G	G	G	G	G	G	G	G	G	G	G	G	G
rs2_24262103	2	24262103	G	G	G	G	G	G	G	G	G	G	G	G	G	G	G	G	G	G	G	G	G	G	G	G	G	G	G	G	G	G	G	G	G	G	G	G	G	G	G	G	G	N	G	G	G	G	G
rs2_24262149	2	24262149	G	G	G	G	N	A	G	G	G	G	G	G	G	G	G	G	A	G	A	G	G	G	G	G	G	A	G	G	G	G	G	G	G	G	G	G	G	G	A	G	G	G	G	G	G	G	G
rs2_24262153	2	24262153	G	G	G	G	G	G	G	G	G	G	G	G	G	G	G	G	G	G	G	G	G	G	G	G	G	G	G	G	G	G	G	G	G	G	G	G	G	G	G	G	G	G	G	G	G	G	G
rs2_24262256	2	24262256	G	G	G	G	G	G	G	G	G	G	G	G	G	G	G	G	G	G	G	G	G	N	G	G	G	G	G	G	G	G	G	G	G	G	G	G	G	G	G	G	G	G	G	G	G	G	G
rs2_24262259	2	24262259	G	G	G	G	G	G	G	G	G	G	G	G	G	G	G	G	G	G	G	G	G	G	G	G	G	G	A	A	N	A	A	A	A	A	A	A	A	G	G	G	G	G	G	A	G	G	G
rs2_24262373	2	24262373	G	G	G	G	G	G	G	G	G	G	G	G	G	G	G	G	G	G	G	G	G	G	G	G	N	G	G	G	G	G	G	G	G	G	G	G	G	G	G	G	G	G	G	G	G	G	G
rs2_24262529	2	24262529	G	A	G	A	G	G	G	N	G	G	G	G	G	G	G	G	G	A	G	G	G	G	G	G	A	G	G	G	G	G	G	G	G	G	G	G	G	A	G	G	G	A	A	G	G	A	A
rs2_24262563	2	24262563	A	G	N	G	A	A	A	N	G	A	A	G	G	A	G	N	A	G	A	G	A	A	G	G	G	A	G	G	N	G	G	G	G	G	G	G	G	G	A	G	G	G	G	G	A	G	G
rs2_24262991	2	24262991	G	G	G	G	G	G	G	G	G	G	G	G	G	G	G	G	G	G	G	G	G	G	G	G	G	G	G	G	G	G	G	G	G	G	G	G	G	G	G	G	G	G	G	G	G	G	G
rs2_24263089	2	24263089	A	N	A	G	N	A	A	N	A	A	A	A	A	A	A	A	G	G	G	A	A	A	A	A	G	A	G	G	G	G	G	G	G	G	G	G	G	G	G	A	A	G	G	G	A	G	G
rs2_24263115	2	24263115	G	G	G	G	G	G	G	G	G	G	G	G	G	G	G	G	G	G	G	G	G	G	G	G	G	G	G	G	G	G	G	G	G	G	G	G	G	G	G	G	G	G	N	G	G	G	G
rs2_24263141	2	24263141	G	G	G	G	G	G	G	G	G	G	G	G	G	G	G	G	G	G	G	G	G	G	G	G	G	G	A	A	A	A	A	A	A	A	A	A	A	G	G	G	N	G	G	A	G	G	G
rs2_24263188	2	24263188	G	G	G	G	G	G	G	G	G	G	G	G	G	G	G	G	G	G	N	G	G	G	G	G	G	G	G	G	G	G	G	G	G	G	G	G	G	G	G	G	G	G	G	G	G	G	G
rs2_24263273	2	24263273	G	G	G	G	G	G	G	G	G	G	G	G	G	G	G	G	G	G	G	G	G	G	G	G	G	G	G	G	G	G	G	G	G	G	G	G	G	G	G	G	G	G	G	G	G	G	G
rs2_24263364	2	24263364	G	G	G	G	G	G	G	G	G	G	G	G	G	G	G	G	G	G	G	G	G	G	G	G	G	G	G	G	G	G	G	G	G	G	G	G	G	G	G	G	G	G	G	G	G	G	G
rs2_24263381	2	24263381	G	G	N	G	G	G	G	G	G	G	G	G	G	G	G	G	G	G	G	G	G	G	G	G	G	G	A	A	A	A	A	A	A	A	A	A	A	G	G	G	N	G	G	A	G	G	G
rs2_24263446	2	24263446	G	G	G	G	G	G	G	G	G	G	G	G	G	G	G	G	G	G	G	G	G	G	G	G	G	G	G	G	G	G	G	G	G	G	G	G	G	G	G	G	G	G	G	G	G	G	G
rs2_24263469	2	24263469	G	N	G	G	G	G	G	G	A	G	G	A	G	G	A	N	G	G	G	G	G	G	A	G	G	G	G	G	G	G	G	G	G	G	G	G	G	G	G	G	G	G	G	G	G	G	G
rs2_24263496	2	24263496	G	G	G	G	G	G	G	G	G	G	G	G	G	G	G	G	G	G	G	G	G	G	G	G	G	G	G	G	G	G	G	G	G	G	G	G	G	G	G	G	G	G	G	G	G	G	G
rs2_24263672	2	24263672	G	A	G	A	G	G	G	N	G	G	G	G	G	G	G	G	G	A	G	G	G	G	G	G	A	G	G	G	G	G	G	G	G	G	G	G	G	A	G	G	G	A	A	G	G	A	A
rs2_24263697	2	24263697	G	G	G	G	G	G	G	G	G	G	G	G	G	G	G	G	G	G	G	G	G	G	G	G	G	G	G	G	G	G	G	G	G	G	G	G	G	G	G	G	G	G	G	G	G	G	G
rs2_24263709	2	24263709	G	G	G	G	G	G	G	G	G	G	G	G	G	G	G	G	G	G	G	G	G	G	G	G	G	G	G	G	G	G	G	G	G	G	G	G	G	G	G	G	G	G	G	G	G	G	G
rs2_24263777	2	24263777	G	G	G	G	G	G	G	G	G	G	G	G	G	G	G	G	G	G	G	G	G	G	G	G	G	G	G	G	G	G	G	G	G	G	G	G	G	G	G	G	G	G	G	G	G	G	G
rs2_24263783	2	24263783	A	G	A	G	A	A	A	N	G	A	A	G	A	A	G	N	A	G	A	A	A	A	G	A	G	A	G	G	G	G	G	G	G	G	G	G	G	G	A	A	N	G	G	G	A	G	G
rs2_24263868	2	24263868	A	G	A	G	N	A	A	N	A	A	A	A	A	A	A	A	A	G	A	A	A	A	A	A	G	A	G	G	G	G	G	G	G	G	G	G	G	G	A	A	N	G	G	G	A	G	G
rs2_24263901	2	24263901	G	G	G	G	G	G	G	G	G	G	G	G	G	G	G	G	G	G	G	G	G	G	G	G	G	G	G	G	G	G	G	G	G	G	G	G	G	G	G	G	G	G	G	G	G	G	G
rs2_24263996	2	24263996	G	G	G	G	G	G	G	G	G	G	G	G	G	G	G	G	G	G	G	G	G	G	G	G	G	G	G	G	G	G	G	G	G	G	G	G	G	G	G	G	G	G	G	G	G	G	G
rs2_24264023	2	24264023	G	G	G	G	G	G	G	G	G	G	G	G	G	G	G	G	G	G	G	G	G	G	G	G	G	G	G	G	G	G	G	G	G	G	G	G	G	G	G	G	G	G	G	G	G	G	G
rs2_24264115	2	24264115	G	G	G	G	A	A	G	G	G	G	G	G	G	G	G	G	G	G	G	G	G	G	G	G	G	A	G	G	G	G	G	G	G	G	G	G	G	G	G	G	G	G	G	G	G	G	G
rs2_24264130	2	24264130	G	G	G	G	G	G	G	G	G	G	G	G	G	G	G	G	A	G	A	G	G	G	G	G	G	G	G	G	G	G	G	G	G	G	G	G	G	G	A	G	G	G	G	G	G	G	G
rs2_24264150	2	24264150	A	G	A	G	G	G	A	N	G	A	A	G	A	A	G	A	G	G	G	A	A	A	G	A	G	G	G	G	G	G	G	G	G	G	G	G	G	G	G	A	N	G	G	G	A	G	G
rs2_24264226	2	24264226	G	G	G	G	G	G	G	G	G	G	G	G	G	G	G	G	G	G	G	G	G	G	G	G	G	G	G	G	G	G	G	G	G	G	G	G	G	G	G	G	G	G	G	G	G	G	G
rs2_24264276	2	24264276	G	G	G	G	G	G	G	G	G	G	G	G	G	G	G	G	G	G	G	G	G	G	G	G	G	G	A	A	A	A	A	A	A	A	A	A	A	G	G	G	G	G	G	A	G	G	G
rs2_24264291	2	24264291	A	G	A	G	G	G	A	N	G	A	A	G	A	A	G	N	G	G	G	A	A	A	G	A	G	G	G	G	G	G	G	G	G	G	G	G	G	G	G	A	N	G	G	G	A	G	G
rs2_24264423	2	24264423	G	G	G	G	G	G	G	G	A	G	G	N	G	G	A	N	G	G	G	G	G	G	A	G	G	G	G	G	G	G	G	G	G	G	G	G	G	G	G	G	G	G	G	G	G	G	G
rs2_24264479	2	24264479	G	G	G	G	G	G	G	G	G	G	G	G	G	G	G	G	G	G	G	G	G	G	G	G	G	G	G	G	G	G	G	G	G	G	G	G	G	G	G	G	G	G	G	G	G	G	G
rs2_24264480	2	24264480	G	G	G	G	G	G	G	G	G	G	G	G	G	G	G	G	G	G	G	G	G	G	G	G	G	G	G	G	G	G	G	G	G	G	G	G	G	G	G	G	G	G	G	G	G	G	G
rs2_24264513	2	24264513	G	G	G	G	N	G	G	G	G	G	G	G	G	G	G	G	G	G	G	G	G	G	G	G	G	G	G	G	G	G	G	G	G	G	G	G	G	G	G	G	G	G	G	G	G	G	G
rs2_24264653	2	24264653	G	G	G	G	A	A	G	G	G	G	G	G	G	G	G	G	A	G	A	G	G	G	G	G	G	A	G	G	G	G	G	G	G	G	G	G	G	G	A	G	G	G	G	G	G	G	G
rs2_24264806	2	24264806	G	G	G	G	A	A	G	G	G	G	G	G	G	G	G	G	A	G	A	G	G	G	G	G	G	A	G	G	G	G	G	G	G	G	G	G	G	G	A	G	G	G	G	G	G	G	G
rs2_24264874	2	24264874	G	G	G	G	G	G	G	G	G	G	G	N	G	G	G	G	G	G	G	G	G	G	G	G	G	G	G	G	G	G	G	G	G	G	G	G	G	G	G	G	G	G	G	G	G	G	G
rs2_24264916	2	24264916	G	G	G	G	G	G	G	G	G	G	G	G	G	G	G	G	G	G	G	G	G	G	G	G	G	G	G	G	G	G	G	G	G	G	G	G	G	G	G	G	G	G	G	G	G	G	G
rs2_24265014	2	24265014	G	G	G	G	G	G	G	G	G	G	G	G	G	G	G	G	G	G	G	G	G	G	G	G	G	G	G	G	G	G	G	G	G	G	G	G	G	G	G	G	G	G	G	G	G	G	G
rs2_24265362	2	24265362	G	G	G	G	G	N	G	G	G	G	G	G	G	G	G	G	G	G	N	G	G	G	G	G	G	G	G	G	G	G	G	G	G	G	G	G	G	G	G	G	G	G	G	G	G	G	G
rs2_24265590	2	24265590	G	G	G	G	G	G	G	G	G	G	G	G	G	G	G	G	G	G	G	G	G	G	G	G	G	G	G	G	G	G	G	G	G	G	G	G	G	G	G	G	G	G	G	G	G	G	G
rs2_24265745	2	24265745	G	G	G	G	A	A	G	G	G	G	G	G	G	G	G	G	G	G	G	G	G	G	G	G	G	A	G	G	G	G	G	G	G	G	G	G	G	G	G	G	G	G	G	G	G	G	G
rs2_24265833	2	24265833	G	G	G	G	G	G	G	G	G	G	G	G	G	G	G	G	G	G	G	G	G	G	G	G	G	G	G	G	G	G	G	G	G	G	G	G	G	G	G	G	G	G	G	G	G	G	G
rs2_24265868	2	24265868	G	G	G	G	G	G	G	G	G	G	G	G	G	G	G	G	G	G	G	G	G	G	G	G	G	G	G	G	G	G	G	G	G	G	G	G	G	G	G	G	G	G	G	G	G	G	G
rs2_24266037	2	24266037	G	G	G	G	G	G	G	G	G	G	G	G	G	G	G	G	G	G	G	G	G	G	G	G	G	G	G	G	G	G	G	G	G	G	G	G	G	G	G	G	G	G	G	G	G	G	G
rs2_24266112	2	24266112	G	G	G	G	G	G	G	G	G	G	G	G	G	G	G	G	G	G	G	G	G	G	G	G	G	G	G	G	G	G	G	G	G	G	G	G	G	G	G	G	G	G	G	G	G	G	G
rs2_24266208	2	24266208	G	G	G	G	G	G	G	G	G	G	G	G	G	G	G	G	G	G	G	G	G	G	G	G	G	G	G	G	G	G	G	G	G	G	G	G	G	G	G	G	G	G	G	G	G	G	G
rs2_24266224	2	24266224	G	G	G	G	G	G	G	G	G	G	G	G	G	G	G	G	G	G	G	G	G	G	G	G	G	G	A	A	A	A	A	A	A	A	A	A	A	G	G	G	N	G	G	A	G	G	G
rs2_24266340	2	24266340	G	G	G	G	G	G	G	G	G	G	G	G	G	G	G	G	G	G	G	G	G	G	G	G	G	G	G	G	G	G	G	G	G	G	G	G	G	G	G	G	G	G	G	G	G	G	G
rs2_24266389	2	24266389	G	G	G	G	G	G	G	G	G	G	G	G	G	G	G	G	G	G	G	G	G	G	G	G	G	G	G	G	G	G	G	G	G	G	G	G	G	G	G	G	G	G	G	G	G	G	G
rs2_24266455	2	24266455	G	G	G	G	A	A	G	G	G	G	G	G	G	G	G	G	G	G	G	G	G	G	G	G	G	A	G	G	G	G	G	G	G	G	G	G	G	G	G	G	G	G	G	G	G	G	G
rs2_24266458	2	24266458	A	A	A	G	G	G	A	N	G	A	A	G	G	A	G	N	G	G	G	G	A	A	G	G	G	G	G	G	G	G	G	G	G	G	G	G	G	G	G	G	G	G	G	G	A	G	G
rs2_24266642	2	24266642	G	G	G	G	G	G	N	G	A	G	G	A	G	G	A	N	G	G	G	G	G	N	N	G	G	G	G	G	G	G	G	G	G	G	G	G	G	G	G	G	G	G	G	G	G	G	G
rs2_24266739	2	24266739	G	G	G	G	G	G	G	G	N	G	G	N	G	G	N	G	G	G	N	G	G	N	N	G	G	G	A	A	A	A	A	A	A	A	A	A	A	G	G	G	G	G	G	A	G	G	G
rs2_24266745	2	24266745	G	G	G	G	G	G	G	G	N	G	G	N	A	G	N	G	G	G	G	A	G	N	N	A	G	G	G	G	G	G	G	G	G	G	G	G	G	G	G	A	N	G	G	G	G	G	G
rs2_24266912	2	24266912	G	G	G	G	G	G	G	G	G	G	G	G	G	G	G	G	G	G	G	G	G	G	G	G	G	G	G	G	G	G	G	G	G	G	G	G	G	G	G	G	N	G	G	G	G	G	G
rs2_24266927	2	24266927	A	A	N	G	G	G	A	N	G	A	A	G	G	A	G	N	G	G	G	G	A	A	G	G	G	G	G	G	G	G	G	G	G	G	G	G	G	G	G	G	N	G	G	G	A	G	G
rs2_24266948	2	24266948	G	G	G	G	G	G	G	G	G	G	G	G	G	G	G	G	G	G	G	G	G	G	G	G	G	G	G	G	G	G	G	G	G	G	G	G	G	G	G	G	G	G	G	G	G	G	G
rs2_24266959	2	24266959	G	G	G	G	A	A	G	G	G	G	G	G	G	G	G	G	G	G	G	G	G	G	G	G	G	A	G	G	G	G	G	G	G	G	G	G	G	G	G	G	G	G	G	G	G	G	G
rs2_24266967	2	24266967	G	G	G	G	G	G	G	G	G	G	G	G	G	G	G	G	G	G	G	G	G	G	G	G	G	G	G	G	G	G	G	G	G	G	G	G	G	G	G	G	G	G	G	G	G	G	G
rs2_24266971	2	24266971	G	G	G	G	G	G	G	G	G	G	G	G	G	G	G	G	G	G	G	G	G	G	N	G	G	G	G	G	G	G	G	G	G	G	G	G	G	G	G	G	G	G	G	G	G	G	G
rs2_24266972	2	24266972	G	G	G	G	G	G	G	G	G	G	G	G	G	G	G	G	G	G	G	G	G	G	N	G	G	G	G	G	G	G	G	G	G	G	G	G	G	G	G	G	G	G	G	G	G	G	G
rs2_24266977	2	24266977	G	G	G	G	G	G	G	G	G	G	G	G	G	G	G	G	G	G	G	G	G	G	N	G	N	G	G	G	G	G	G	G	G	G	G	G	G	G	G	G	G	G	G	G	G	G	G
rs2_24266979	2	24266979	G	G	G	G	G	G	G	G	G	G	G	G	G	G	G	G	G	G	G	G	G	G	N	G	G	G	A	A	N	A	A	A	A	A	A	A	N	G	G	G	G	G	G	A	G	G	G
rs2_24266986	2	24266986	G	G	G	G	A	A	G	G	G	G	G	G	G	G	G	G	G	G	G	G	G	G	G	G	G	A	A	A	N	A	A	A	A	A	A	A	A	G	G	G	G	G	G	A	G	G	G
rs2_24266987	2	24266987	G	G	G	G	A	A	G	G	G	G	G	G	G	G	G	G	G	G	G	G	G	G	G	G	G	A	G	G	G	G	G	G	G	G	G	G	G	G	G	G	G	G	G	G	G	G	G
rs2_24267066	2	24267066	G	G	G	G	G	G	G	G	G	G	G	G	G	G	G	G	G	G	G	G	G	G	G	G	G	G	G	G	G	G	N	G	G	G	G	G	G	G	G	G	G	G	G	G	G	G	G
rs2_24267118	2	24267118	G	G	G	G	G	G	G	G	G	G	G	G	G	G	G	G	G	G	G	G	G	G	G	G	G	G	G	G	G	G	G	G	G	G	G	G	G	G	G	G	G	G	G	G	G	G	G
rs2_24267122	2	24267122	G	G	G	G	G	G	G	G	G	G	G	G	G	G	G	G	G	G	G	G	G	G	G	G	G	G	G	G	G	G	G	G	G	G	G	G	G	G	G	G	G	G	G	G	G	G	G
rs2_24267128	2	24267128	G	G	G	G	G	G	G	G	G	G	G	G	G	G	G	G	G	G	G	G	G	G	G	G	G	G	G	G	G	G	G	G	G	G	G	G	G	G	G	G	G	G	G	G	G	G	G
rs2_24267141	2	24267141	G	G	G	G	G	G	G	G	G	G	G	G	G	G	G	N	G	G	G	G	G	G	G	G	G	G	G	G	G	G	G	G	G	G	G	G	G	G	G	G	G	G	G	G	G	G	G
rs2_24267152	2	24267152	G	G	N	G	G	G	G	G	G	G	G	G	G	G	G	N	G	G	G	G	G	G	G	G	G	G	A	A	A	A	A	A	A	A	A	A	A	G	G	G	G	G	G	A	G	G	G
rs2_24267188	2	24267188	G	G	G	G	G	G	G	G	G	G	G	G	G	G	G	G	G	G	G	G	G	G	G	G	G	G	G	G	G	G	G	G	G	G	G	G	G	G	G	G	G	G	G	G	G	G	G
rs2_24267233	2	24267233	G	G	G	G	G	G	G	G	G	G	G	G	G	G	G	G	G	G	G	G	G	G	G	G	G	G	G	G	G	G	G	G	G	G	G	G	G	G	G	G	G	G	G	G	G	G	G
rs2_24267289	2	24267289	G	G	G	A	G	G	G	N	G	G	G	G	G	G	G	G	G	A	G	G	G	G	G	G	A	G	G	G	G	G	G	G	G	G	G	G	G	A	G	G	G	A	A	G	G	A	A
rs2_24267290	2	24267290	G	G	G	G	G	G	G	G	G	G	G	G	G	G	G	G	G	G	G	G	G	G	G	G	G	G	G	G	G	G	G	G	G	G	G	G	G	G	G	G	G	G	G	G	G	G	G
rs2_26421480	2	26421480	G	G	G	G	G	G	G	G	G	G	G	G	G	G	G	G	G	G	G	G	G	G	G	G	G	G	G	G	G	G	G	G	G	G	G	G	G	G	G	G	G	G	G	G	G	G	G
rs2_26421629	2	26421629	G	G	G	G	G	G	G	G	G	G	G	G	G	G	G	G	G	G	G	G	G	G	G	G	G	G	G	G	G	G	G	G	G	G	G	G	G	G	G	G	G	G	G	G	G	G	G
rs2_26421653	2	26421653	G	G	G	G	G	G	G	G	G	G	G	G	G	G	G	G	G	G	G	G	G	G	G	G	G	G	G	G	G	G	G	G	G	G	G	G	G	G	G	G	G	G	G	G	G	G	G
rs2_26421669	2	26421669	G	G	G	G	G	G	G	G	G	G	G	G	G	G	G	G	G	G	G	G	G	G	G	G	G	G	A	G	A	A	A	A	G	G	G	G	G	G	G	G	N	G	G	G	G	G	G
rs2_26421700	2	26421700	G	N	N	G	G	G	G	G	G	G	G	G	G	G	G	N	G	G	G	G	G	G	G	G	G	G	G	G	G	G	G	G	G	G	G	G	G	G	G	G	G	G	G	G	G	G	G
rs2_26421754	2	26421754	A	N	A	A	A	A	A	A	A	A	A	A	N	A	A	A	A	A	A	A	N	A	A	A	A	A	G	A	G	G	G	G	A	A	A	A	A	A	A	A	N	A	A	A	A	A	A
rs2_26421925	2	26421925	A	G	N	A	A	A	G	N	A	G	A	A	A	A	A	N	A	G	G	A	A	A	G	G	A	A	G	A	N	G	G	G	A	A	A	A	A	A	A	A	G	G	G	A	A	A	G
rs2_26423979	2	26423979	A	G	N	A	G	N	G	N	A	G	A	A	A	A	A	N	A	G	G	A	G	A	G	G	A	A	G	G	G	G	G	G	G	G	G	G	G	A	G	A	G	G	G	G	A	A	G
rs2_26424050	2	26424050	G	N	N	G	N	A	A	N	G	A	G	G	G	G	G	G	G	A	A	G	A	G	A	A	G	G	G	G	G	G	G	G	G	G	G	G	G	G	A	G	A	A	A	G	G	G	A
rs2_26424243	2	26424243	G	G	N	G	G	G	G	G	G	G	G	G	G	G	G	N	G	G	G	G	G	G	G	G	G	G	G	G	G	G	G	G	G	G	G	G	G	G	G	G	G	G	G	G	G	G	G
rs2_26470899	2	26470899	G	G	G	G	G	G	G	G	G	G	G	G	G	G	G	G	G	G	G	G	G	G	G	G	G	G	G	G	G	G	G	G	G	G	G	G	G	G	G	G	G	G	G	G	G	G	G
rs2_26471170	2	26471170	A	G	N	G	G	G	G	N	A	G	G	A	A	G	A	N	G	G	G	A	G	G	G	G	A	G	G	G	G	G	G	G	G	G	G	G	G	G	G	A	G	G	G	G	A	G	G
rs2_26471844	2	26471844	G	G	G	G	G	G	G	G	G	G	G	G	G	G	G	G	G	G	G	G	G	G	G	G	G	G	G	G	G	G	G	G	G	G	G	G	G	G	G	G	G	G	G	G	G	G	G
rs2_26473370	2	26473370	G	G	G	G	G	G	G	G	G	G	G	G	G	G	G	G	G	G	G	G	G	G	G	G	G	G	G	G	G	G	G	G	G	G	G	G	G	G	G	G	G	G	G	G	G	G	G
rs2_26473549	2	26473549	G	G	G	G	G	G	G	G	G	G	G	G	G	G	G	G	G	G	G	G	G	G	G	G	G	G	G	G	G	G	G	G	G	G	G	G	G	G	G	G	G	G	G	G	G	G	G
rs2_26473972	2	26473972	G	G	G	G	G	G	G	G	G	G	G	G	G	G	G	N	G	G	G	G	G	G	G	G	G	G	G	G	G	G	G	G	G	G	G	G	G	G	G	G	G	G	G	G	G	G	G
rs2_26474087	2	26474087	G	G	G	G	G	G	G	G	G	G	G	G	G	G	G	G	N	G	G	G	G	N	N	G	G	G	G	G	G	G	G	G	G	G	G	G	G	G	G	G	G	G	G	N	G	G	G
rs2_26474218	2	26474218	G	G	G	N	G	G	G	G	G	G	G	G	N	G	G	G	G	G	G	G	G	N	N	G	G	G	A	A	N	A	A	A	A	A	A	A	A	G	G	G	G	G	N	N	G	G	G
rs2_30063751	2	30063751	G	G	G	G	G	G	G	G	G	G	G	G	G	G	G	G	G	G	G	G	G	G	G	G	G	G	G	G	G	G	G	G	G	G	G	G	G	G	G	G	G	G	G	N	G	G	G
rs2_30063758	2	30063758	A	A	A	G	A	A	A	A	A	A	A	A	A	A	A	A	A	N	A	A	G	N	N	A	A	A	A	A	A	A	N	A	A	A	A	A	A	A	A	A	N	A	A	N	N	A	A
rs2_30064924	2	30064924	G	G	G	G	N	G	G	G	G	G	G	G	G	G	G	G	G	G	G	G	G	G	G	G	G	G	G	G	G	G	G	G	G	G	G	G	G	G	G	G	N	G	G	G	G	G	G
rs2_30064980	2	30064980	G	G	G	A	G	G	G	G	G	G	G	G	G	G	G	G	G	G	G	G	A	A	N	G	G	G	G	G	G	G	G	G	G	G	G	G	G	G	G	G	G	G	G	G	G	G	G
rs2_30065534	2	30065534	G	G	G	G	G	G	G	G	G	G	G	G	G	G	G	G	G	G	G	G	G	G	G	G	G	G	G	G	G	G	G	G	N	G	G	G	G	G	G	G	G	G	G	G	G	G	G
rs2_30065976	2	30065976	G	G	G	G	G	G	G	G	G	G	G	G	G	G	G	G	G	G	G	G	G	G	G	G	G	G	G	G	G	G	G	N	G	G	G	G	G	G	G	G	G	G	G	G	G	G	G
rs2_30066136	2	30066136	G	G	G	G	G	G	G	G	G	N	G	G	G	G	G	G	G	G	G	G	G	G	N	G	G	G	G	G	G	G	G	G	G	G	G	G	G	G	G	G	G	G	G	G	G	G	G
rs2_30066458	2	30066458	A	N	G	G	G	N	G	G	G	G	A	G	G	G	A	N	G	A	A	G	G	G	G	A	A	G	G	G	G	G	G	G	N	G	G	G	G	G	A	G	N	A	G	G	G	A	G
rs2_30066705	2	30066705	G	G	G	G	G	G	G	G	G	G	G	G	G	G	G	G	G	G	G	G	G	G	G	G	G	G	G	G	G	G	G	G	G	G	G	G	G	G	G	G	N	G	G	G	G	G	G
rs2_30066726	2	30066726	G	G	G	G	G	G	G	G	G	G	G	G	G	G	G	G	G	G	G	G	G	G	G	G	G	G	G	G	G	N	G	G	G	G	G	G	G	G	G	G	G	G	G	G	G	G	G
rs2_30066744	2	30066744	G	G	G	G	G	G	G	G	G	G	G	G	G	G	G	G	G	G	G	G	G	G	G	G	G	G	G	G	G	G	G	G	G	G	G	G	G	G	G	G	G	G	G	G	G	G	G
rs2_30066760	2	30066760	G	G	G	G	G	G	G	G	G	G	G	G	G	G	G	G	G	G	G	G	G	G	G	G	G	G	G	G	G	G	G	G	G	G	G	G	G	G	G	G	G	G	G	G	G	G	G
rs2_30066761	2	30066761	G	A	G	G	G	G	G	G	G	G	G	G	G	G	A	G	G	A	A	G	G	G	G	G	A	G	G	G	G	G	G	G	G	G	G	G	G	G	A	G	G	A	G	G	G	A	G
rs2_30066782	2	30066782	G	G	G	G	G	G	G	G	G	G	G	G	G	G	G	G	G	G	G	G	G	G	G	G	G	G	G	G	G	G	G	G	G	G	G	G	G	G	G	G	G	G	G	G	G	G	G
rs2_30067074	2	30067074	A	N	A	G	A	A	A	A	A	A	A	A	A	A	A	N	A	A	A	A	G	G	A	A	A	A	A	A	N	A	A	A	A	A	A	A	A	A	A	A	N	A	A	A	A	A	A
rs2_30315170	2	30315170	G	G	G	A	G	G	G	G	G	G	G	G	G	G	G	G	G	G	G	G	A	A	G	G	G	G	G	G	G	G	G	G	G	G	G	G	G	G	G	G	G	G	G	G	G	G	G
rs2_30315803	2	30315803	G	G	G	A	G	G	G	G	G	G	G	G	G	G	G	G	G	G	G	G	A	A	G	G	G	G	G	G	G	G	G	G	G	G	G	G	G	G	G	G	G	G	G	G	G	G	G
rs2_30318215	2	30318215	G	G	G	G	G	G	G	G	G	G	G	G	G	G	G	G	G	G	G	G	G	G	G	G	G	G	G	G	G	G	G	G	G	G	G	G	G	G	G	G	N	G	G	G	G	G	G
rs2_30320872	2	30320872	G	G	G	G	G	G	G	G	G	G	G	G	G	G	G	G	G	G	G	G	G	G	G	G	G	G	G	G	G	G	G	G	G	G	G	G	G	G	G	G	G	G	G	G	G	G	G
rs2_31647620	2	31647620	G	G	G	G	G	G	G	G	G	G	G	G	G	G	G	G	G	G	G	G	G	G	G	G	G	G	G	G	G	G	G	G	G	G	G	G	G	G	G	G	G	G	G	G	G	G	G
rs2_31649597	2	31649597	N	G	G	G	G	G	G	G	G	G	N	N	G	G	G	G	G	N	G	G	G	G	G	G	G	A	G	G	G	G	G	G	G	G	G	G	G	G	G	G	G	G	G	G	G	G	G
rs2_31650122	2	31650122	G	G	G	G	G	G	G	G	G	G	G	G	G	G	G	G	G	G	G	G	G	G	G	G	G	G	G	G	G	G	G	G	G	G	G	G	G	G	G	G	G	G	G	G	G	G	G
rs2_31650199	2	31650199	G	G	G	G	G	G	G	G	G	G	G	G	G	G	G	N	G	G	G	G	G	G	G	G	G	G	G	G	G	G	G	G	G	G	G	G	G	G	G	G	G	G	G	G	G	G	G
rs2_31651421	2	31651421	A	A	N	A	G	A	A	A	A	A	A	A	A	A	A	N	A	A	A	A	A	A	A	A	N	G	A	A	A	A	A	A	A	A	A	G	N	A	A	A	N	A	A	A	A	A	A
rs2_31789058	2	31789058	G	G	G	G	G	G	G	G	G	G	G	G	G	G	G	G	G	G	G	G	G	G	G	G	G	G	G	G	G	G	G	G	G	G	G	G	G	G	G	G	G	G	G	G	G	G	G
rs2_31789422	2	31789422	A	A	A	A	A	A	A	A	A	A	A	A	A	A	A	N	A	A	A	A	A	A	A	A	A	A	A	A	A	A	A	A	A	A	A	A	A	A	A	A	N	A	A	A	A	A	A
rs2_31789859	2	31789859	G	G	G	G	G	G	G	G	G	G	G	G	G	G	G	G	G	G	G	G	G	G	G	G	G	G	G	G	G	G	G	G	G	G	G	G	G	G	G	G	G	G	G	G	G	G	G
rs2_31791787	2	31791787	G	G	G	G	G	G	G	G	G	G	A	G	G	G	G	G	G	G	G	G	G	G	G	G	G	G	G	G	G	G	G	G	G	G	G	G	G	G	G	G	G	G	G	G	G	G	G
rs2_31791921	2	31791921	G	G	G	G	G	G	G	G	G	G	G	G	G	G	G	G	G	G	G	G	G	G	G	G	G	G	G	G	G	G	G	G	G	G	G	G	G	G	G	G	G	G	G	G	G	G	G
rs2_31793609	2	31793609	G	G	G	G	G	G	G	G	G	G	G	G	G	G	G	G	G	G	G	G	G	G	G	G	G	G	G	G	G	G	G	G	G	G	G	G	G	G	G	G	N	G	G	G	G	G	G
rs2_31794009	2	31794009	G	G	G	G	G	G	G	G	G	G	G	G	G	G	G	G	G	G	G	G	G	G	G	G	G	G	G	G	G	G	G	G	G	G	G	G	G	G	G	G	G	G	G	G	G	G	G
rs2_31794184	2	31794184	G	G	G	G	G	G	G	G	G	G	G	G	G	G	G	G	G	G	G	G	G	G	G	G	G	G	G	G	G	G	G	G	G	G	G	G	G	G	G	G	G	G	G	G	G	G	G
rs2_31805504	2	31805504	G	G	G	G	G	G	G	G	G	G	G	G	G	G	G	G	G	G	G	G	G	G	G	G	G	G	G	G	G	G	G	G	G	G	G	G	G	G	G	G	G	G	G	G	G	G	G
rs2_31807739	2	31807739	G	G	G	G	G	G	G	G	G	G	G	G	G	G	G	N	G	G	G	G	G	G	G	G	G	G	G	G	G	G	G	G	G	G	G	G	G	G	G	G	N	G	G	G	G	G	G
rs2_47126523	2	47126523	AT	AT	AT	AT	AT	AT	AT	AT	AT	AT	AT	AT	AT	AT	AT	AT	AT	AT	AT	AT	AT	AT	AT	AT	AT	AT	AT	AT	AT	AT	AT	AT	AT	AT	AT	AT	AT	AT	AT	AT	AT	AT	AT	AT	AT	AT	AT
rs2_47126655	2	47126655	CTG	CTG	CTG	CTG	CTG	CTG	-	-	-	-	-	-	CTG	CTG	CTG	CTG	CTG	CTG	CTG	CTG	CTG	CTG	CTG	CTG	CTG	CTG	CTG	CTG	CTG	CTG	CTG	CTG	CTG	CTG	CTG	CTG	CTG	CTG	CTG	CTG	CTG	CTG	CTG	CTG	CTG	CTG	CTG
rs2_47126948	2	47126948	TGAA	TGAA	TGAA	TGAA	TGAA	TGAA	TGAA	TGAA	TGAA	TGAA	TGAA	TGAA	TGAA	TGAA	TGAA	TGAA	TGAA	TGAA	TGAA	TGAA	TGAA	TGAA	TGAA	TGAA	TGAA	TGAA	TGAA	TGAA	TGAA	TGAA	TGAA	TGAA	TGAA	TGAA	TGAA	TGAA	TGAA	TGAA	TGAA	TGAA	TGAA	TGAA	TGAA	TGAA	TGAA	TGAA	TGAA
rs2_47127418	2	47127418	GAT	GAT	GAT	GAT	GAT	GAT	-	-	-	-	-	-	GAT	GAT	GAT	GAT	GAT	GAT	GAT	GAT	GAT	GAT	GAT	-	-	-	-	-	-	-	-	-	-	-	-	-	-	-	-	GAT	GAT	GAT	GAT	GAT	GAT	GAT	GAT
rs2_47128199	2	47128199	CAG	CAG	-	-	CAG	CAG	-	-	-	-	-	-	CAG	CAG	CAG	CAG	CAG	CAG	CAG	CAG	CAG	CAG	CAG	CAG	CAG	CAG	CAG	CAG	CAG	CAG	CAG	CAG	CAG	CAG	CAG	CAG	CAG	CAG	CAG	CAG	CAG	CAG	CAG	CAG	CAG	CAG	CAG
rs2_47130413	2	47130413	G	G	G	G	GA	GA	G	G	G	G	GA	G	G	G	G	G	G	G	G	GA	G	G	G	G	G	GA	G	G	G	G	G	G	G	G	G	G	G	G	G	G	G	GA	GA	G	G	G	G
rs2_47131178	2	47131178	G	G	G	G	G	G	-	-	-	-	-	-	G	G	G	G	G	G	G	G	G	G	G	G	G	G	G	G	G	G	G	G	G	G	G	G	G	G	G	G	G	G	G	G	G	G	G
rs2_47135033	2	47135033	GA	GA	GA	GA	GA	GA	GA	GA	GA	GA	GA	GA	GA	GA	GA	GA	GA	GA	GA	GA	GA	GA	GA	GA	GA	GA	GA	GA	GA	GA	GA	GA	GA	GA	GA	GA	GA	GA	GA	GA	GA	GA	GA	GA	GA	GA	GA
rs2_48078438	2	48078438	A	ATC	A	A	ATC	ATC	ATC	ATC	A	ATC	ATC	ATC	ATC	ATC	ATC	A	ATC	A	ATC	ATC	ATC	ATC	ATC	ATC	ATC	ATC	ATC	ATC	ATC	ATC	ATC	ATC	ATC	ATC	ATC	ATC	ATC	ATC	ATC	A	ATC	ATC	ATC	ATC	A	ATC	ATC
rs2_48078485	2	48078485	A	AT	AT	A	AT	AT	A	AT	A	AT	A	A	AT	AT	A	A	A	A	A	A	AT	AT	AT	A	AT	AT	AT	AT	AT	AT	AT	AT	AT	AT	AT	AT	AT	AT	AT	AT	AT	A	AT	AT	A	AT	AT
rs2_48078487	2	48078487	TC	TC	TC	TC	TC	TC	TC	TC	TC	TC	TC	TC	TC	TC	TC	TC	TC	TC	TC	TC	TC	TC	TC	TC	TC	TC	TC	TC	TC	TC	TC	TC	TC	TC	TC	TC	TC	TC	TC	TC	TC	TC	TC	TC	TC	TC	TC
rs2_48078571	2	48078571	T	TC	T	T	TC	TC	TC	TC	T	T	TC	T	TC	TC	T	TC	TC	T	T	TC	TC	TC	TC	T	TC	T	TC	TC	TC	TC	TC	TC	TC	TC	TC	TC	TC	TC	TC	T	T	T	TC	TC	T	T	TC
rs2_48078965	2	48078965	GC	GC	GC	GC	GC	GC	GC	GC	GC	GC	GC	GC	GC	GC	GC	GC	GC	GC	GC	GC	GC	GC	GC	GC	GC	GC	GC	GC	GC	GC	GC	GC	GC	GC	GC	GC	GC	GC	GC	GC	GC	GC	GC	GC	GC	GC	GC
rs2_48079030	2	48079030	CG	C	CG	CG	C	C	C	CG	CG	CG	CG	C	C	C	CG	CG	C	CG	C	C	C	C	C	CG	CG	CG	C	C	C	C	C	C	C	C	C	C	C	C	C	CG	CG	CG	CG	C	CG	C	C
rs2_48079193	2	48079193	GA	G	G	GA	G	G	G	G	GA	GA	GA	GA	GA	G	GA	GA	GA	GA	GA	G	GA	GA	GA	GA	GA	GA	G	G	G	G	G	G	G	G	G	G	G	G	GA	GA	GA	GA	GA	G	GA	GA	G
rs2_48080141	2	48080141	ACTT	A	ACTT	ACTT	A	A	A	A	ACTT	ACTT	ACTT	ACTT	ACTT	A	ACTT	ACTT	ACTT	ACTT	ACTT	ACTT	ACTT	ACTT	ACTT	ACTT	ACTT	ACTT	A	A	A	A	A	A	A	A	A	A	A	A	ACTT	ACTT	ACTT	ACTT	ACTT	A	ACTT	ACTT	A
rs2_48080556	2	48080556	GA	GA	GA	GA	GA	GA	GA	GA	GA	GA	GA	GA	GA	GA	GA	GA	GA	GA	GA	GA	GA	GA	GA	GA	GA	GA	GA	GA	GA	GA	GA	GA	GA	GA	GA	GA	GA	GA	GA	GA	GA	GA	GA	GA	GA	GA	GA
rs2_48081078	2	48081078	C	CT	C	C	CT	CT	C	C	C	C	C	C	C	CT	C	C	C	C	C	CT	C	C	C	C	C	C	CT	CT	CT	CT	CT	CT	CT	CT	CT	CT	CT	CT	CT	C	C	C	C	CT	C	C	CT
rs2_48081188	2	48081188	ACT	A	ACT	ACT	A	A	ACT	A	ACT	ACT	ACT	ACT	ACT	A	ACT	ACT	ACT	ACT	ACT	ACT	ACT	ACT	A	A	A	ACT	A	A	A	A	A	A	A	A	A	A	A	A	A	ACT	ACT	ACT	ACT	A	ACT	ACT	A
rs2_48081504	2	48081504	AGCG	AGCG	AGCG	AGCG	AGCG	AGCG	AGCG	AGCG	AGCG	AGCG	AGCG	AGCG	AGCG	AGCG	AGCG	AGCG	AGCG	AGCG	AGCG	AGCG	AGCG	AGCG	AGCG	AGCG	AGCG	AGCG	AGCG	AGCG	AGCG	AGCG	AGCG	AGCG	AGCG	AGCG	AGCG	AGCG	AGCG	AGCG	AGCG	AGCG	AGCG	AGCG	AGCG	AGCG	AGCG	AGCG	AGCG
rs2_48081693	2	48081693	CGTG	CGTG	CGTG	CGTG	CGTG	CGTG	CGTG	CGTG	CGTG	CGTG	CGTG	CGTG	CGTG	CGTG	CGTG	CGTG	CGTG	CGTG	CGTG	CGTG	CGTG	CGTG	CGTG	CGTG	CGTG	CGTG	CGTG	CGTG	CGTG	CGTG	CGTG	CGTG	CGTG	CGTG	CGTG	CGTG	CGTG	CGTG	CGTG	C	CGTG	CGTG	CGTG	CGTG	C	CGTG	CGTG
rs2_48084503	2	48084503	GGGCAAGGTGCT	G	GGGCAAGGTGCT	GGGCAAGGTGCT	G	G	GGGCAAGGTGCT	G	GGGCAAGGTGCT	G	GGGCAAGGTGCT	GGGCAAGGTGCT	G	G	GGGCAAGGTGCT	GGGCAAGGTGCT	GGGCAAGGTGCT	GGGCAAGGTGCT	GGGCAAGGTGCT	G	GGGCAAGGTGCT	GGGCAAGGTGCT	GGGCAAGGTGCT	G	G	G	G	G	G	G	G	G	G	G	G	G	G	G	GGGCAAGGTGCT	GGGCAAGGTGCT	GGGCAAGGTGCT	GGGCAAGGTGCT	G	G	GGGCAAGGTGCT	G	G
rs2_48085007	2	48085007	TG	TG	TG	TG	TG	TG	TG	TG	TG	TG	TG	TG	TG	TG	TG	TG	TG	TG	TG	TG	TG	TG	TG	TG	TG	TG	TG	TG	TG	TG	TG	TG	TG	TG	TG	TG	TG	TG	TG	TG	TG	TG	TG	TG	TG	TG	TG
rs2_48085492	2	48085492	C	C	C	C	C	C	C	C	C	C	C	C	C	C	C	C	C	C	C	C	C	C	C	C	C	C	C	C	C	C	C	C	C	C	C	C	C	C	C	C	C	C	C	C	C	C	C
rs2_48086692	2	48086692	TAC	TAC	TAC	TAC	TAC	TAC	TAC	TAC	TAC	TAC	TAC	TAC	TAC	TAC	TAC	TAC	TAC	TAC	TAC	TAC	TAC	TAC	TAC	TAC	TAC	TAC	TAC	TAC	TAC	TAC	TAC	TAC	TAC	TAC	TAC	TAC	TAC	TAC	TAC	TAC	TAC	TAC	TAC	TAC	TAC	TAC	TAC
rs2_48086812	2	48086812	AG	AG	AG	AG	AG	AG	AG	AG	AG	AG	AG	AG	AG	AG	AG	AG	AG	AG	AG	AG	AG	AG	AG	AG	AG	AG	AG	AG	AG	AG	AG	AG	AG	AG	AG	AG	AG	AG	AG	AG	AG	AG	AG	AG	AG	AG	AG
rs2_48087116	2	48087116	TC	TC	TC	TC	TC	TC	TC	TC	TC	TC	TC	TC	TC	TC	TC	TC	TC	TC	TC	TC	TC	TC	TC	TC	TC	TC	TC	TC	TC	TC	TC	TC	TC	TC	TC	TC	TC	TC	TC	TC	TC	TC	TC	TC	TC	TC	TC
rs2_48088386	2	48088386	CTGT	CTGT	CTGT	CTGT	CTGT	CTGT	CTGT	CTGT	CTGT	CTGT	CTGT	CTGT	CTGT	CTGT	CTGT	CTGT	CTGT	CTGT	CTGT	CTGT	CTGT	CTGT	CTGT	CTGT	CTGT	CTGT	CTGT	CTGT	CTGT	CTGT	CTGT	CTGT	CTGT	CTGT	CTGT	CTGT	CTGT	CTGT	CTGT	CTGT	CTGT	CTGT	CTGT	CTGT	CTGT	CTGT	CTGT
rs2_48088538	2	48088538	A	AT	AT	AT	AT	AT	AT	A	AT	A	AT	A	AT	AT	AT	AT	AT	AT	AT	AT	A	AT	AT	A	AT	AT	AT	AT	AT	AT	AT	AT	AT	AT	AT	AT	AT	AT	A	AT	AT	AT	AT	AT	AT	AT	AT
rs2_49236419	2	49236419	AAC	AAC	AAC	AAC	AAC	AAC	AAC	AAC	AAC	AAC	AAC	AAC	AAC	AAC	AAC	AAC	AAC	AAC	AAC	AAC	AAC	AAC	AAC	AAC	AAC	AAC	AAC	AAC	AAC	AAC	AAC	AAC	AAC	AAC	AAC	AAC	AAC	AAC	AAC	AAC	AAC	AAC	AAC	AAC	AAC	AAC	AAC
rs2_49238708	2	49238708	GA	GA	GA	GA	GA	GA	GA	GA	GA	GA	GA	GA	GA	GA	GA	GA	GA	GA	GA	GA	GA	GA	GA	GA	GA	GA	GA	GA	GA	GA	GA	GA	GA	GA	GA	GA	GA	GA	GA	GA	GA	GA	GA	GA	GA	GA	GA
rs2_49238731	2	49238731	TA	TA	TA	TA	TA	TA	TA	TA	TA	TA	TA	TA	TA	TA	TA	TA	TA	TA	TA	TA	TA	TA	TA	TA	TA	TA	TA	TA	TA	TA	TA	TA	TA	TA	TA	TA	TA	TA	TA	TA	TA	TA	TA	TA	TA	TA	TA
rs2_49239259	2	49239259	TC	TC	TC	TC	TC	TC	TC	TC	TC	TC	TC	TC	TC	TC	TC	TC	TC	TC	TC	TC	TC	TC	TC	TC	TC	TC	TC	TC	TC	TC	TC	TC	TC	TC	TC	TC	TC	TC	TC	TC	TC	TC	TC	TC	TC	TC	TC
rs2_49239433	2	49239433	TC	TC	TC	TC	TC	TC	TC	TC	TC	TC	TC	TC	TC	TC	TC	TC	TC	TC	TC	TC	TC	TC	TC	TC	TC	TC	TC	TC	TC	TC	TC	TC	TC	TC	TC	TC	TC	TC	TC	TC	TC	TC	TC	TC	TC	TC	TC
rs2_49287326	2	49287326	A	A	A	A	A	A	A	A	A	A	A	A	A	A	A	A	A	A	A	A	A	A	A	A	A	A	A	A	A	A	A	A	A	A	A	A	A	A	A	A	A	A	A	A	A	A	A
rs2_49966635	2	49966635	G	G	G	G	G	G	G	G	G	G	G	G	G	G	G	G	G	G	GGA	G	G	G	G	G	G	G	GGA	G	GGA	GGA	GGA	GGA	G	G	G	G	G	G	G	G	G	G	G	G	G	G	G
rs2_50515046	2	50515046	AG	AG	AG	AG	AG	AG	AG	AG	AG	AG	AG	AG	AG	AG	AG	AG	AG	AG	AG	AG	A	AG	A	AG	AG	AG	AG	AG	AG	AG	AG	AG	AG	AG	AG	AG	AG	AG	AG	AG	AG	AG	AG	AG	AG	AG	AG
rs2_50519681	2	50519681	AATG	AATG	AATG	AATG	AATG	AATG	AATG	AATG	AATG	AATG	AATG	AATG	AATG	AATG	AATG	AATG	AATG	AATG	AATG	AATG	A	AATG	A	AATG	AATG	AATG	AATG	AATG	AATG	AATG	AATG	AATG	AATG	AATG	AATG	AATG	AATG	AATG	AATG	AATG	AATG	AATG	AATG	AATG	AATG	AATG	AATG
rs2_50520089	2	50520089	GCTGTAGAC	GCTGTAGAC	GCTGTAGAC	GCTGTAGAC	GCTGTAGAC	GCTGTAGAC	GCTGTAGAC	GCTGTAGAC	GCTGTAGAC	GCTGTAGAC	GCTGTAGAC	GCTGTAGAC	GCTGTAGAC	GCTGTAGAC	GCTGTAGAC	GCTGTAGAC	GCTGTAGAC	GCTGTAGAC	GCTGTAGAC	GCTGTAGAC	G	GCTGTAGAC	G	GCTGTAGAC	GCTGTAGAC	GCTGTAGAC	GCTGTAGAC	GCTGTAGAC	GCTGTAGAC	GCTGTAGAC	GCTGTAGAC	GCTGTAGAC	GCTGTAGAC	GCTGTAGAC	GCTGTAGAC	GCTGTAGAC	GCTGTAGAC	GCTGTAGAC	GCTGTAGAC	GCTGTAGAC	GCTGTAGAC	GCTGTAGAC	GCTGTAGAC	GCTGTAGAC	GCTGTAGAC	GCTGTAGAC	GCTGTAGAC
rs2_50635751	2	50635751	AAC	AAC	AAC	AAC	AAC	AAC	AAC	AAC	AAC	AAC	AAC	AAC	AAC	AAC	AAC	AAC	AAC	AAC	AAC	AAC	AAC	AAC	AAC	AAC	AAC	AAC	AAC	AAC	AAC	AAC	AAC	AAC	AAC	AAC	AAC	AAC	AAC	AAC	AAC	AAC	AAC	AAC	AAC	AAC	AAC	AAC	AAC
rs2_50635752	2	50635752	AC	AC	AC	AC	AC	AC	AC	AC	AC	AC	AC	AC	AC	AC	AC	AC	AC	AC	AC	AC	A	AC	AC	AC	AC	AC	AC	AC	AC	AC	AC	AC	AC	AC	AC	AC	AC	AC	AC	AC	AC	AC	AC	AC	AC	AC	AC
rs2_50636098	2	50636098	TC	TC	TC	TC	TC	TC	TC	TC	TC	TC	TC	TC	TC	TC	TC	TC	TC	TC	TC	TC	TC	TC	TC	TC	TC	TC	TC	TC	TC	TC	TC	TC	TC	TC	TC	TC	TC	TC	TC	TC	TC	TC	TC	TC	TC	TC	TC
rs2_50637054	2	50637054	C	C	C	C	C	C	C	C	C	C	C	C	C	C	C	C	C	C	C	C	C	C	C	C	C	C	C	C	C	C	C	C	C	C	C	C	C	C	C	C	C	C	C	C	C	C	C
rs2_50637949	2	50637949	CG	CG	CG	CG	CG	CG	CG	CG	CG	CG	CG	CG	CG	CG	CG	CG	CG	CG	CG	CG	CG	CG	CG	CG	CG	CG	CG	CG	CG	CG	CG	CG	CG	CG	CG	CG	CG	CG	CG	CG	CG	CG	CG	CG	CG	CG	CG
rs2_50980776	2	50980776	ACT	ACT	ACT	ACT	ACT	ACT	ACT	ACT	ACT	ACT	ACT	ACT	ACT	ACT	ACT	ACT	ACT	ACT	ACT	ACT	ACT	ACT	ACT	ACT	ACT	ACT	ACT	ACT	ACT	ACT	ACT	ACT	ACT	ACT	ACT	ACT	ACT	ACT	ACT	ACT	ACT	ACT	ACT	ACT	ACT	ACT	ACT
rs2_50980953	2	50980953	A	A	A	A	A	A	A	A	A	A	A	A	A	A	A	A	A	A	A	A	AT	A	AT	A	A	A	A	A	A	A	A	A	A	A	A	A	A	A	A	A	A	A	A	A	A	A	A
rs2_50981390	2	50981390	ATC	ATC	ATC	ATC	ATC	ATC	ATC	ATC	ATC	ATC	ATC	ATC	ATC	ATC	ATC	ATC	ATC	ATC	ATC	ATC	A	ATC	ATC	ATC	ATC	ATC	ATC	ATC	ATC	ATC	ATC	ATC	ATC	ATC	ATC	ATC	ATC	ATC	ATC	ATC	ATC	ATC	ATC	ATC	ATC	ATC	ATC
rs2_50984188	2	50984188	GT	GT	GT	GT	GT	GT	GT	GT	GT	GT	GT	GT	GT	GT	GT	GT	GT	GT	GT	GT	GT	GT	GT	GT	GT	GT	GT	GT	GT	GT	GT	GT	GT	GT	GT	GT	GT	GT	GT	GT	GT	GT	GT	GT	GT	GT	GT
rs2_50987421	2	50987421	GC	GC	GC	G	G	G	G	GC	G	G	GC	G	G	G	G	G	GC	G	G	G	G	GC	G	GC	G	GC	G	G	GC	GC	GC	GC	G	G	G	GC	G	GC	G	GC	G	G	G	G	G	G	G
rs2_51003196	2	51003196	AG	AG	AG	AG	AG	AG	AG	AG	AG	AG	AG	AG	AG	AG	AG	AG	AG	AG	AG	AG	A	AG	AG	AG	AG	AG	AG	AG	AG	AG	AG	AG	AG	AG	AG	AG	AG	AG	AG	AG	AG	AG	AG	AG	AG	AG	AG
rs2_51003301	2	51003301	CA	CA	CA	CA	CA	CA	CA	CA	CA	CA	CA	CA	CA	CA	CA	CA	CA	CA	CA	CA	C	CA	CA	CA	CA	CA	CA	CA	CA	CA	CA	CA	CA	CA	CA	CA	CA	CA	CA	CA	CA	CA	CA	CA	CA	CA	CA
rs2_51004253	2	51004253	CT	CT	CT	CT	CT	CT	CT	CT	CT	CT	CT	CT	CT	CT	CT	CT	CT	CT	CT	CT	CT	CT	CT	CT	CT	CT	CT	CT	CT	CT	CT	CT	CT	CT	CT	CT	CT	CT	CT	CT	CT	CT	CT	CT	CT	CT	CT
rs2_51005546	2	51005546	A	A	A	A	A	A	A	AT	AT	A	A	AT	A	A	AT	A	A	A	A	AT	A	A	A	A	A	A	AT	AT	A	AT	A	A	A	A	A	A	A	AT	A	AT	A	A	A	A	AT	AT	A
rs2_51005633	2	51005633	A	A	A	A	A	A	A	AG	A	A	A	A	A	A	A	A	A	A	A	A	AG	A	A	A	A	A	A	A	A	AG	A	AG	A	A	A	A	A	A	A	AG	A	A	A	A	A	A	A
rs2_53451629	2	53451629	GA	GA	GA	GA	GA	GA	GA	GA	GA	GA	GA	GA	GA	GA	GA	GA	GA	GA	GA	GA	GA	GA	GA	GA	GA	GA	GA	GA	GA	GA	GA	GA	GA	GA	GA	GA	GA	GA	GA	GA	GA	GA	GA	GA	GA	GA	GA
rs2_53452175	2	53452175	A	A	A	A	A	A	A	A	A	A	A	A	A	A	A	A	A	A	A	A	A	A	A	A	A	A	A	A	A	A	A	A	A	A	A	A	A	A	A	A	A	A	A	A	A	A	A
rs2_53453683	2	53453683	C	C	C	C	C	C	C	C	C	C	C	C	C	C	C	C	C	C	C	C	C	C	C	C	C	C	C	C	C	C	C	C	C	C	C	C	C	C	C	C	C	C	C	C	C	C	C
rs2_53454125	2	53454125	T	T	T	T	T	T	T	T	T	T	T	T	T	T	T	T	T	T	T	T	T	T	T	T	T	T	T	T	T	T	T	T	T	T	T	T	T	T	T	T	T	T	T	T	T	T	T
rs2_53454353	2	53454353	A	A	A	A	A	A	A	A	A	A	A	A	A	A	A	A	A	A	A	A	AAAT	A	A	A	A	A	A	A	A	A	A	A	A	A	A	A	A	A	A	A	A	A	A	A	A	A	A
rs2_53454916	2	53454916	AGT	AGT	AGT	AGT	AGT	AGT	AGT	AGT	AGT	AGT	AGT	AGT	AGT	AGT	AGT	AGT	AGT	AGT	AGT	AGT	AGT	AGT	AGT	AGT	AGT	AGT	AGT	AGT	AGT	AGT	AGT	AGT	AGT	AGT	AGT	AGT	AGT	AGT	AGT	AGT	AGT	AGT	AGT	AGT	AGT	AGT	AGT
rs2_53455084	2	53455084	C	C	C	C	C	C	C	C	C	C	C	C	C	C	C	C	C	C	C	C	C	C	C	C	C	C	C	C	C	C	C	C	C	C	C	C	C	C	C	C	C	C	C	C	C	C	C
rs2_53455865	2	53455865	AG	AG	AG	AG	AG	AG	AG	AG	AG	AG	AG	AG	AG	AG	AG	AG	AG	AG	AG	AG	A	AG	A	AG	AG	AG	AG	AG	AG	AG	AG	AG	AG	AG	AG	AG	AG	AG	AG	AG	AG	AG	AG	AG	AG	AG	AG
rs2_53456238	2	53456238	CCCT	CCCT	CCCT	CCCT	CCCT	CCCT	CCCT	CCCT	CCCT	CCCT	CCCT	CCCT	CCCT	CCCT	CCCT	CCCT	CCCT	CCCT	CCCT	CCCT	CCCT	CCCT	CCCT	CCCT	CCCT	CCCT	CCCT	CCCT	CCCT	CCCT	CCCT	CCCT	CCCT	CCCT	CCCT	CCCT	CCCT	CCCT	CCCT	CCCT	CCCT	CCCT	CCCT	CCCT	CCCT	CCCT	CCCT
rs2_53456318	2	53456318	A	A	A	A	A	A	A	A	A	A	A	A	A	A	A	A	A	A	A	A	A	A	A	-	-	-	-	-	-	-	-	-	-	-	-	-	-	-	-	A	A	A	A	A	A	A	A
rs2_53456351	2	53456351	GA	GA	GA	GA	GA	GA	GA	GA	GA	GA	GA	GA	GA	GA	GA	GA	GA	GA	GA	GA	G	GA	GA	GA	GA	GA	GA	GA	GA	GA	GA	GA	GA	GA	GA	GA	GA	GA	GA	GA	GA	GA	GA	GA	GA	GA	GA
rs2_53456384	2	53456384	GC	GC	GC	GC	GC	GC	GC	GC	GC	GC	GC	GC	GC	GC	GC	GC	GC	GC	GC	GC	G	GC	GC	GC	GC	GC	GC	GC	GC	GC	GC	GC	GC	GC	GC	GC	GC	GC	GC	GC	GC	GC	GC	GC	GC	GC	GC
rs2_53457078	2	53457078	T	T	T	T	T	T	T	T	T	T	T	T	T	T	T	T	T	T	T	T	TTA	T	T	T	T	T	T	T	T	T	T	T	T	T	T	T	T	T	T	T	T	T	T	T	T	T	T
rs2_53457333	2	53457333	G	G	G	G	G	G	G	G	G	G	G	G	G	G	G	G	G	G	G	G	GGA	G	G	G	G	G	G	G	G	G	G	G	G	G	G	G	G	G	G	G	G	G	G	G	G	G	G
rs2_53459571	2	53459571	C	C	C	C	C	C	C	C	C	C	C	C	C	C	C	C	C	C	C	C	CGCG	C	C	C	C	C	C	C	C	C	C	C	C	C	C	C	C	C	C	C	C	C	C	C	C	C	C
rs2_53459925	2	53459925	T	T	T	T	T	T	T	T	T	T	T	T	T	T	T	T	T	T	T	T	TTC	T	T	T	T	T	T	T	T	T	T	T	T	T	T	T	T	T	T	T	T	T	T	T	T	T	T
rs2_53459938	2	53459938	T	T	T	T	T	T	T	T	T	T	T	T	T	T	T	T	T	T	T	T	TCA	T	T	T	T	T	T	T	T	T	T	T	T	T	T	T	T	T	T	T	T	T	T	T	T	T	T
rs2_53460053	2	53460053	G	G	G	G	G	G	G	G	G	G	G	G	G	G	G	G	G	G	G	G	G	G	G	G	G	G	G	G	G	G	G	G	G	G	G	G	G	G	G	G	G	G	G	G	G	G	G
rs2_53904915	2	53904915	AG	AG	AG	AG	AG	AG	AG	AG	AG	AG	AG	AG	AG	AG	AG	AG	AG	AG	AG	AG	AG	AG	AG	AG	AG	AG	AG	AG	AG	AG	AG	AG	AG	AG	AG	AG	AG	AG	AG	AG	AG	AG	AG	AG	AG	AG	AG
rs2_53905229	2	53905229	G	G	G	G	G	G	G	G	G	G	G	G	G	G	G	G	G	G	G	G	G	G	G	G	G	G	G	G	G	G	G	G	G	G	G	G	G	G	G	G	G	G	G	G	G	G	G
rs2_53905250	2	53905250	A	A	A	A	A	A	A	A	A	A	A	A	A	A	A	A	A	A	A	A	A	A	A	A	A	A	A	A	A	A	A	A	A	A	A	A	A	A	A	A	A	A	A	A	A	A	A
rs2_53905331	2	53905331	GTT	GTT	GTT	GTT	GTT	GTT	GTT	GTT	GTT	GTT	GTT	GTT	GTT	GTT	GTT	GTT	GTT	GTT	GTT	GTT	GTT	GTT	GTT	GTT	GTT	GTT	GTT	GTT	GTT	GTT	GTT	GTT	GTT	GTT	GTT	GTT	GTT	GTT	GTT	GTT	GTT	GTT	GTT	GTT	GTT	GTT	GTT
rs2_53905365	2	53905365	AAC	AAC	AAC	AAC	AAC	AAC	AAC	AAC	AAC	AAC	AAC	AAC	AAC	AAC	AAC	AAC	AAC	AAC	AAC	AAC	AAC	AAC	AAC	AAC	AAC	AAC	AAC	AAC	AAC	AAC	AAC	AAC	AAC	AAC	AAC	AAC	AAC	AAC	AAC	AAC	AAC	AAC	AAC	AAC	AAC	AAC	AAC
rs2_53905396	2	53905396	G	G	G	G	G	G	G	G	G	G	G	G	G	G	G	G	G	G	G	G	G	G	G	G	G	G	G	G	G	G	G	G	G	G	G	G	G	G	G	G	G	G	G	G	G	G	G
rs2_53905459	2	53905459	AGC	AGC	AGC	AGC	AGC	AGC	AGC	AGC	AGC	AGC	AGC	AGC	AGC	AGC	AGC	AGC	AGC	AGC	AGC	AGC	AGC	AGC	AGC	AGC	AGC	AGC	AGC	AGC	AGC	AGC	AGC	AGC	AGC	AGC	AGC	AGC	AGC	AGC	AGC	AGC	AGC	AGC	AGC	AGC	AGC	AGC	AGC
rs2_53905468	2	53905468	C	C	C	C	C	C	C	C	C	C	C	C	C	C	C	C	C	C	C	C	C	C	C	C	C	C	C	C	C	C	C	C	C	C	C	C	C	C	C	C	C	C	C	C	C	C	C
rs2_53905612	2	53905612	GTTC	GTTC	GTTC	GTTC	GTTC	GTTC	GTTC	GTTC	GTTC	GTTC	GTTC	GTTC	GTTC	GTTC	GTTC	GTTC	GTTC	GTTC	GTTC	GTTC	GTTC	GTTC	GTTC	GTTC	GTTC	GTTC	GTTC	GTTC	GTTC	GTTC	GTTC	GTTC	GTTC	GTTC	GTTC	GTTC	GTTC	GTTC	GTTC	GTTC	GTTC	GTTC	GTTC	GTTC	GTTC	GTTC	GTTC
rs2_53905911	2	53905911	C	C	C	C	C	C	C	C	C	C	C	C	C	C	C	C	C	C	C	C	C	C	C	C	C	C	C	C	C	C	C	C	C	C	C	C	C	C	C	C	CT	C	C	C	C	C	C
rs2_53906036	2	53906036	G	G	G	G	G	G	G	G	G	G	G	G	G	G	G	G	G	G	G	G	G	G	G	G	G	G	G	G	G	G	G	G	G	G	G	G	G	G	G	G	G	G	G	G	G	G	G
rs2_53906217	2	53906217	CT	CT	CT	CT	CT	CT	CT	CT	CT	CT	CT	CT	CT	CT	CT	CT	CT	CT	CT	CT	CT	CT	CT	CT	CT	CT	CT	CT	CT	CT	CT	CT	CT	CT	CT	CT	CT	CT	CT	CT	CT	CT	CT	CT	CT	CT	CT
rs2_53907130	2	53907130	C	CAT	C	C	C	C	C	C	C	C	C	C	C	C	C	C	C	C	C	C	C	C	C	C	C	C	C	C	C	C	C	C	C	C	C	C	C	C	C	C	C	C	C	C	C	C	C
rs2_53907266	2	53907266	G	G	G	G	G	G	G	G	G	G	G	G	G	G	G	G	G	G	G	G	G	G	G	G	G	G	G	G	G	G	G	G	G	G	G	G	G	G	G	G	G	G	G	G	G	G	G
rs2_53907269	2	53907269	AC	AC	AC	AC	AC	AC	AC	AC	AC	AC	AC	AC	AC	AC	AC	AC	AC	AC	AC	AC	AC	AC	AC	AC	AC	AC	AC	AC	AC	AC	AC	AC	AC	AC	AC	AC	AC	AC	AC	AC	AC	AC	AC	AC	AC	AC	AC
rs2_53909019	2	53909019	ATT	ATT	ATT	ATT	ATT	ATT	ATT	ATT	ATT	ATT	ATT	ATT	ATT	ATT	ATT	ATT	ATT	ATT	ATT	ATT	ATT	ATT	ATT	ATT	ATT	ATT	ATT	ATT	ATT	ATT	ATT	ATT	ATT	ATT	ATT	ATT	ATT	ATT	ATT	ATT	ATT	ATT	ATT	ATT	ATT	ATT	ATT
rs2_53909377	2	53909377	AT	A	AT	AT	AT	AT	AT	AT	AT	AT	AT	AT	AT	AT	AT	AT	AT	AT	AT	AT	AT	AT	AT	AT	AT	AT	AT	AT	AT	AT	AT	AT	AT	AT	AT	AT	AT	AT	AT	AT	AT	AT	AT	AT	AT	AT	AT
rs2_53909385	2	53909385	TA	TA	TA	TA	TA	TA	TA	TA	TA	TA	TA	TA	TA	TA	TA	TA	TA	TA	TA	TA	TA	TA	TA	TA	TA	TA	TA	TA	TA	TA	TA	TA	TA	TA	TA	TA	TA	TA	TA	TA	TA	TA	TA	TA	TA	TA	TA
rs2_53911262	2	53911262	A	A	A	A	A	A	A	A	A	A	A	A	A	A	A	A	A	A	A	A	A	A	A	A	A	A	A	A	A	A	A	A	A	A	A	A	A	A	A	A	A	A	A	A	A	A	A
rs2_53911706	2	53911706	G	GAGTAGATAT	G	G	G	G	G	G	G	G	G	G	G	G	G	G	G	G	G	G	G	G	G	G	G	G	G	G	G	G	G	G	G	G	G	G	G	G	G	G	G	G	G	G	G	G	G
rs2_53911707	2	53911707	A	A	A	A	A	A	A	A	A	A	A	A	A	A	A	A	A	A	A	A	A	A	A	A	A	A	A	A	A	A	A	A	A	A	A	A	A	A	A	A	A	A	A	A	A	A	A
rs2_53911916	2	53911916	CT	CT	CT	CT	CT	CT	CT	CT	CT	CT	CT	CT	CT	CT	CT	CT	CT	CT	CT	CT	CT	CT	CT	CT	CT	CT	CT	CT	CT	CT	CT	CT	CT	CT	CT	CT	CT	CT	CT	CT	CT	CT	CT	CT	CT	CT	CT
rs2_53912124	2	53912124	AT	AT	AT	AT	AT	AT	AT	AT	AT	AT	AT	AT	AT	AT	AT	AT	AT	AT	AT	AT	AT	AT	AT	AT	AT	AT	AT	AT	AT	AT	AT	AT	AT	AT	AT	AT	AT	AT	AT	AT	AT	AT	AT	AT	AT	AT	AT
rs2_53912260	2	53912260	T	T	T	T	T	T	T	T	T	T	T	T	T	T	T	T	T	T	T	T	T	T	T	T	T	T	T	T	T	T	T	T	T	T	T	T	T	T	T	T	T	T	T	T	T	T	T
rs2_53912383	2	53912383	C	C	C	C	C	C	C	C	C	C	C	C	C	C	C	C	C	C	C	C	C	C	C	C	C	C	C	C	C	C	C	C	C	C	C	C	C	C	C	C	C	C	C	C	C	C	C
rs2_53912645	2	53912645	TG	TG	TG	TG	TG	TG	TG	TG	TG	TG	TG	TG	TG	TG	TG	TG	TG	TG	TG	TG	TG	TG	TG	TG	TG	TG	TG	TG	TG	TG	TG	TG	TG	TG	TG	TG	TG	TG	TG	TG	TG	TG	TG	TG	TG	TG	TG
rs2_53912670	2	53912670	C	C	C	C	C	C	C	C	C	C	C	C	C	C	C	C	C	C	C	C	C	C	C	C	C	C	C	C	C	C	C	C	C	C	C	C	C	C	C	C	C	C	C	C	C	C	C
rs2_53913020	2	53913020	AGT	AGT	AGT	AGT	AGT	AGT	AGT	AGT	AGT	AGT	AGT	AGT	AGT	AGT	AGT	AGT	AGT	AGT	AGT	AGT	AGT	AGT	AGT	AGT	AGT	AGT	AGT	AGT	AGT	AGT	AGT	AGT	AGT	AGT	AGT	AGT	AGT	AGT	AGT	AGT	AGT	AGT	AGT	AGT	AGT	AGT	AGT
rs2_54640519	2	54640519	AGCG	AGCG	AGCG	AGCG	AGCG	AGCG	AGCG	AGCG	AGCG	AGCG	AGCG	AGCG	AGCG	AGCG	AGCG	AGCG	AGCG	AGCG	AGCG	AGCG	A	AGCG	AGCG	AGCG	AGCG	AGCG	AGCG	AGCG	AGCG	AGCG	AGCG	AGCG	AGCG	AGCG	AGCG	AGCG	AGCG	AGCG	AGCG	AGCG	AGCG	AGCG	AGCG	AGCG	AGCG	AGCG	AGCG
rs2_60388860	2	60388860	C	C	C	C	C	C	C	C	C	C	C	C	C	C	C	C	C	C	C	C	C	C	C	C	C	C	C	C	C	C	C	C	C	C	C	C	C	C	C	C	C	C	C	C	C	C	C
rs2_60389649	2	60389649	TTC	TTC	TTC	TTC	TTC	TTC	TTC	TTC	TTC	TTC	TTC	TTC	TTC	TTC	TTC	TTC	TTC	TTC	TTC	TTC	TTC	TTC	TTC	TTC	TTC	TTC	TTC	TTC	TTC	TTC	TTC	TTC	TTC	TTC	TTC	TTC	TTC	TTC	TTC	TTC	TTC	TTC	TTC	TTC	TTC	TTC	TTC
rs2_60391594	2	60391594	G	G	G	G	G	G	G	G	G	G	G	G	G	G	G	G	G	G	G	G	G	G	G	G	G	G	G	G	G	G	G	G	G	G	G	G	G	G	G	G	G	G	G	G	G	G	G
rs2_60392166	2	60392166	T	T	T	T	T	T	T	T	T	T	T	T	T	T	T	T	T	T	T	T	T	T	T	T	T	T	T	T	T	T	T	T	T	T	T	T	T	T	T	T	T	T	T	T	T	T	T
rs2_60392177	2	60392177	GA	GA	GA	GA	GA	GA	GA	GA	GA	GA	GA	GA	GA	GA	GA	GA	GA	GA	GA	GA	GA	GA	GA	GA	GA	GA	GA	GA	GA	GA	GA	GA	GA	GA	GA	GA	GA	GA	GA	GA	GA	GA	GA	GA	GA	GA	GA
rs2_63436295	2	63436295	T	T	T	T	T	T	T	T	T	T	T	T	T	T	T	T	T	T	T	T	T	T	T	T	T	T	T	T	T	T	T	T	T	T	T	T	T	T	T	T	T	T	T	T	T	T	T
rs2_63436383	2	63436383	G	G	G	G	G	G	G	G	G	G	G	G	G	G	G	G	G	G	G	G	G	G	G	G	G	G	G	G	G	G	G	G	G	G	G	G	G	G	G	G	G	G	G	G	G	G	G
rs2_63436951	2	63436951	C	C	C	C	C	C	C	C	C	C	C	C	C	C	C	C	C	C	C	C	C	C	C	C	C	C	C	C	C	C	C	C	C	C	C	C	C	C	C	C	C	C	C	C	C	C	C
rs2_63437328	2	63437328	G	G	G	G	G	G	G	G	G	G	G	G	G	G	G	G	G	G	G	G	G	G	G	G	G	G	G	G	G	G	G	G	G	G	G	G	G	G	G	G	G	G	G	G	G	G	G
rs2_63437372	2	63437372	A	A	A	A	A	A	A	A	A	A	A	A	A	A	A	A	A	A	A	A	A	A	A	A	A	A	A	A	A	A	A	A	A	A	A	A	A	A	A	A	A	A	A	A	A	A	A
rs2_63437400	2	63437400	GC	GC	GC	GC	GC	GC	GC	GC	GC	GC	GC	GC	GC	GC	GC	GC	GC	GC	GC	GC	GC	GC	GC	GC	GC	GC	GC	GC	GC	GC	GC	GC	GC	GC	GC	GC	GC	GC	GC	GC	GC	GC	GC	GC	GC	GC	GC
rs2_63437531	2	63437531	G	G	G	G	G	G	G	G	G	G	G	G	G	G	G	G	G	G	G	G	G	G	G	G	G	G	G	G	G	G	G	G	G	G	G	G	G	G	G	G	G	G	G	G	G	G	G
rs2_63437544	2	63437544	G	G	G	G	G	G	G	G	G	G	G	G	G	G	G	G	G	G	G	G	G	G	G	G	G	G	G	G	G	G	G	G	G	G	G	G	G	G	G	G	G	G	G	G	G	G	G
rs2_63437717	2	63437717	C	C	C	C	C	C	C	C	C	C	C	C	C	C	C	C	C	C	C	C	C	C	C	C	C	C	C	C	C	C	C	C	C	C	C	C	C	C	C	C	C	C	C	C	C	C	C
rs2_63437797	2	63437797	T	T	T	T	T	T	T	T	T	T	T	T	T	T	T	T	T	T	T	T	T	T	T	T	T	T	T	T	T	T	T	T	T	T	T	T	T	T	T	T	T	T	T	T	T	T	T
rs2_63437798	2	63437798	CAA	CAA	CAA	CAA	CAA	CAA	CAA	CAA	CAA	CAA	CAA	CAA	CAA	CAA	CAA	CAA	CAA	CAA	CAA	CAA	CAA	CAA	CAA	CAA	CAA	CAA	CAA	CAA	CAA	CAA	CAA	CAA	CAA	CAA	CAA	CAA	CAA	CAA	CAA	CAA	CAA	CAA	CAA	CAA	CAA	CAA	CAA
rs2_63437955	2	63437955	C	C	C	C	C	C	C	C	C	C	C	C	C	C	C	C	C	C	C	C	C	C	C	C	C	C	C	C	C	C	C	C	C	C	C	C	C	C	C	C	C	C	C	C	C	C	C
rs2_63437973	2	63437973	A	A	A	A	A	A	A	A	A	A	A	A	A	A	A	A	A	A	A	A	A	A	A	A	A	A	A	A	A	A	A	A	A	A	A	A	A	A	A	A	A	A	A	A	A	A	A
rs2_63438119	2	63438119	G	G	G	G	G	G	G	G	G	G	G	G	G	G	G	G	G	G	G	G	G	G	G	G	G	G	G	G	G	G	G	G	G	G	G	G	G	G	G	G	G	G	G	G	G	G	G
rs2_63438221	2	63438221	CA	CA	CA	CA	CA	CA	CA	CA	CA	CA	CA	CA	CA	CA	CA	CA	CA	CA	CA	CA	CA	CA	CA	CA	CA	CA	CA	CA	CA	CA	CA	CA	CA	CA	CA	CA	CA	CA	CA	CA	CA	CA	CA	CA	CA	CA	CA
rs2_63438285	2	63438285	C	C	C	C	C	C	C	C	C	C	C	C	C	C	C	C	C	C	C	C	C	C	C	C	C	C	C	C	C	C	C	C	C	C	C	C	C	C	C	C	C	C	C	C	C	C	C
rs2_63438295	2	63438295	TG	TG	TG	TG	TG	TG	TG	TG	TG	TG	TG	TG	TG	TG	TG	TG	TG	TG	TG	TG	TG	TG	TG	TG	TG	TG	TG	TG	TG	TG	TG	TG	TG	TG	TG	TG	TG	TG	TG	TG	TG	TG	TG	TG	TG	TG	TG
rs2_65327256	2	65327256	TAACTA	TAACTA	TAACTA	TAACTA	TAACTA	TAACTA	TAACTA	TAACTA	TAACTA	TAACTA	TAACTA	TAACTA	TAACTA	TAACTA	TAACTA	TAACTA	TAACTA	TAACTA	TAACTA	TAACTA	TAACTA	TAACTA	TAACTA	T	TAACTA	TAACTA	TAACTA	TAACTA	TAACTA	TAACTA	TAACTA	TAACTA	TAACTA	TAACTA	TAACTA	TAACTA	TAACTA	TAACTA	T	T	T	TAACTA	TAACTA	TAACTA	TAACTA	TAACTA	TAACTA
rs2_65327724	2	65327724	C	C	C	C	C	C	C	C	C	C	C	C	C	C	C	C	C	C	C	C	C	C	C	C	C	C	C	C	C	C	C	C	C	C	C	C	C	C	C	CCGGCGA	C	C	C	C	C	C	C
rs2_65472932	2	65472932	AC	AC	AC	AC	AC	AC	AC	AC	AC	AC	AC	AC	AC	AC	AC	AC	AC	AC	AC	AC	AC	AC	AC	A	AC	AC	AC	AC	AC	AC	AC	AC	AC	AC	AC	AC	AC	AC	AC	A	A	AC	AC	AC	AC	AC	AC
rs2_65473664	2	65473664	AGCT	AGCT	AGCT	AGCT	AGCT	AGCT	AGCT	AGCT	AGCT	AGCT	AGCT	AGCT	AGCT	AGCT	AGCT	AGCT	AGCT	AGCT	AGCT	AGCT	AGCT	AGCT	AGCT	A	AGCT	AGCT	AGCT	AGCT	AGCT	AGCT	AGCT	AGCT	AGCT	AGCT	AGCT	AGCT	AGCT	AGCT	AGCT	A	A	AGCT	AGCT	AGCT	AGCT	AGCT	AGCT
rs2_65474183	2	65474183	GTAC	GTAC	GTAC	GTAC	GTAC	GTAC	GTAC	GTAC	GTAC	GTAC	GTAC	GTAC	GTAC	GTAC	GTAC	GTAC	GTAC	GTAC	GTAC	GTAC	GTAC	GTAC	GTAC	GTAC	GTAC	GTAC	GTAC	GTAC	GTAC	GTAC	GTAC	GTAC	GTAC	GTAC	GTAC	GTAC	GTAC	GTAC	GTAC	G	G	GTAC	GTAC	GTAC	GTAC	GTAC	GTAC
rs2_65475516	2	65475516	A	A	A	A	A	A	A	A	A	A	A	A	A	A	A	A	A	A	A	A	A	A	A	A	A	A	A	A	A	A	A	A	A	A	A	A	A	A	A	AGT	A	A	A	A	A	A	A
rs2_65485564	2	65485564	AC	AC	AC	AC	AC	AC	AC	AC	AC	AC	AC	AC	AC	AC	AC	AC	AC	AC	AC	AC	AC	AC	AC	A	AC	AC	AC	AC	AC	AC	AC	AC	AC	AC	AC	AC	AC	AC	AC	A	AC	AC	AC	AC	AC	AC	AC
rs2_65485852	2	65485852	GT	GT	GT	GT	GT	GT	GT	GT	GT	GT	GT	GT	GT	GT	GT	GT	GT	GT	GT	GT	GT	GT	GT	G	GT	GT	GT	GT	GT	GT	GT	GT	GT	GT	GT	GT	GT	GT	GT	G	G	GT	GT	GT	GT	GT	GT
rs2_65485988	2	65485988	AGTC	AGTC	AGTC	AGTC	AGTC	AGTC	AGTC	AGTC	AGTC	AGTC	AGTC	AGTC	AGTC	AGTC	AGTC	AGTC	AGTC	AGTC	AGTC	AGTC	AGTC	AGTC	AGTC	A	AGTC	AGTC	AGTC	AGTC	AGTC	AGTC	AGTC	AGTC	AGTC	AGTC	AGTC	AGTC	AGTC	AGTC	AGTC	A	A	AGTC	AGTC	AGTC	AGTC	AGTC	AGTC
rs2_65488399	2	65488399	CATAGAA	CATAGAA	CATAGAA	CATAGAA	CATAGAA	CATAGAA	CATAGAA	CATAGAA	CATAGAA	CATAGAA	CATAGAA	CATAGAA	CATAGAA	CATAGAA	CATAGAA	CATAGAA	CATAGAA	CATAGAA	CATAGAA	CATAGAA	CATAGAA	C	CATAGAA	C	CATAGAA	CATAGAA	CATAGAA	C	CATAGAA	CATAGAA	CATAGAA	CATAGAA	CATAGAA	CATAGAA	CATAGAA	CATAGAA	CATAGAA	CATAGAA	CATAGAA	C	C	C	CATAGAA	CATAGAA	CATAGAA	CATAGAA	CATAGAA
rs2_65488536	2	65488536	CT	CT	CT	CT	CT	CT	CT	CT	CT	CT	CT	CT	CT	CT	CT	CT	CT	CT	CT	CT	CT	CT	CT	CT	CT	CT	CT	CT	CT	CT	CT	CT	CT	CT	CT	CT	CT	CT	CT	CT	CT	CT	CT	CT	CT	CT	CT
rs2_65488576	2	65488576	TA	TA	TA	TA	TA	TA	TA	TA	TA	TA	TA	TA	TA	TA	TA	TA	TA	TA	TA	TA	TA	TA	TA	T	TA	TA	TA	TA	TA	TA	TA	TA	TA	TA	TA	TA	TA	TA	TA	T	T	TA	TA	TA	TA	TA	TA
rs2_65489341	2	65489341	TG	TG	TG	TG	TG	TG	TG	TG	TG	TG	TG	TG	TG	TG	TG	TG	TG	TG	TG	TG	TG	TG	TG	T	TG	TG	TG	TG	TG	TG	TG	TG	TG	TG	TG	TG	TG	TG	TG	T	T	TG	TG	TG	TG	TG	TG
rs2_65489461	2	65489461	T	T	T	T	T	T	T	T	T	T	T	T	T	T	T	T	T	T	T	T	T	T	T	TA	T	T	T	T	T	T	T	T	T	T	T	T	T	T	T	TA	T	T	T	T	T	T	T
rs2_65489600	2	65489600	CA	CA	CA	CA	CA	CA	CA	CA	CA	CA	CA	CA	CA	CA	CA	CA	CA	CA	CA	CA	CA	CA	CA	C	CA	CA	CA	CA	CA	CA	CA	CA	CA	CA	CA	CA	CA	CA	CA	C	CA	CA	CA	CA	CA	CA	CA
rs2_65502546	2	65502546	CA	CA	CA	CA	CA	CA	CA	CA	CA	CA	CA	CA	CA	CA	CA	CA	CA	CA	CA	CA	CA	CA	CA	CA	CA	CA	CA	CA	CA	CA	CA	CA	CA	CA	CA	CA	CA	CA	CA	CA	CA	CA	CA	CA	CA	CA	CA
rs2_65503581	2	65503581	AAG	AAG	AAG	AAG	AAG	AAG	AAG	AAG	AAG	AAG	AAG	AAG	AAG	AAG	AAG	AAG	AAG	AAG	AAG	AAG	AAG	AAG	AAG	A	AAG	AAG	AAG	AAG	AAG	AAG	AAG	AAG	AAG	AAG	AAG	AAG	AAG	AAG	AAG	A	A	AAG	AAG	AAG	AAG	AAG	AAG
rs2_67531850	2	67531850	G	G	G	G	G	G	G	G	G	G	G	G	G	G	G	G	G	G	G	G	G	G	G	G	G	G	G	G	G	G	G	G	G	G	G	G	G	G	G	G	G	G	G	G	G	G	G
rs2_67532203	2	67532203	C	CTAA	CTAA	CTAA	CTAA	CTAA	C	C	CTAA	C	C	CTAA	CTAA	C	CTAA	CTAA	CTAA	CTAA	CTAA	CTAA	C	C	CTAA	CTAA	CTAA	CTAA	CTAA	CTAA	CTAA	CTAA	CTAA	CTAA	CTAA	CTAA	CTAA	CTAA	CTAA	CTAA	CTAA	CTAA	CTAA	CTAA	CTAA	CTAA	C	CTAA	CTAA
rs2_67532447	2	67532447	C	CTA	C	CTA	CTA	CTA	C	C	CTA	CTA	C	CTA	CTA	C	CTA	CTA	CTA	CTA	CTA	CTA	C	CTA	CTA	CTA	CTA	CTA	CTA	CTA	CTA	CTA	CTA	CTA	CTA	CTA	CTA	CTA	CTA	CTA	CTA	CTA	CTA	CTA	CTA	CTA	C	CTA	CTA
rs2_67532984	2	67532984	CGT	C	CGT	C	CGT	CGT	CGT	C	CGT	CGT	CGT	CGT	CGT	CGT	CGT	CGT	CGT	C	CGT	CGT	CGT	CGT	CGT	CGT	C	CGT	CGT	CGT	CGT	CGT	CGT	CGT	CGT	CGT	CGT	CGT	CGT	C	CGT	CGT	CGT	C	C	CGT	CGT	C	C
rs2_67534267	2	67534267	GTATA	G	GTATA	G	G	G	GTATA	GTATA	G	GTATA	GTATA	G	G	GTATA	G	G	G	G	G	G	GTATA	GTATA	G	G	G	G	G	G	G	G	G	G	G	G	G	G	G	G	G	G	G	G	G	G	GTATA	G	G
rs2_67534405	2	67534405	T	T	T	T	T	T	T	T	T	T	T	T	T	T	T	T	T	T	T	T	T	T	T	T	T	T	TA	TA	TA	TA	TA	TA	TA	TA	TA	TA	TA	T	T	T	T	T	T	TA	T	T	T
rs2_67536859	2	67536859	T	T	T	T	T	T	T	T	T	T	T	T	T	T	T	T	T	T	T	T	T	T	T	T	T	T	T	T	T	T	T	T	T	T	T	T	T	T	T	T	T	T	T	T	T	T	T
rs2_69692120	2	69692120	AC	AC	AC	AC	AC	AC	AC	AC	AC	AC	AC	AC	AC	AC	AC	AC	AC	AC	AC	AC	AC	AC	AC	AC	AC	AC	AC	AC	AC	AC	AC	AC	AC	AC	AC	AC	AC	AC	AC	AC	AC	AC	AC	AC	AC	AC	AC
rs2_69693218	2	69693218	TC	TC	TC	TC	TC	TC	TC	TC	TC	TC	TC	TC	TC	TC	TC	TC	TC	TC	TC	TC	TC	TC	TC	TC	TC	TC	TC	TC	TC	TC	TC	TC	TC	TC	TC	TC	TC	TC	TC	TC	TC	TC	TC	TC	TC	TC	TC
rs2_69694792	2	69694792	A	A	A	A	A	A	A	A	A	A	A	A	A	A	A	A	A	A	A	A	A	A	A	A	A	A	AT	AT	AT	AT	AT	AT	A	AT	A	AT	AT	A	A	A	A	A	A	AT	A	A	A
rs2_69742037	2	69742037	TTC	TTC	TTC	TTC	TTC	TTC	TTC	TTC	TTC	TTC	TTC	TTC	TTC	TTC	TTC	TTC	TTC	TTC	TTC	TTC	TTC	TTC	TTC	TTC	TTC	TTC	TTC	TTC	TTC	TTC	TTC	TTC	TTC	TTC	TTC	TTC	TTC	TTC	TTC	TTC	TTC	TTC	TTC	TTC	TTC	TTC	TTC
rs2_69742358	2	69742358	A	A	A	A	A	A	A	A	A	A	A	A	A	A	A	A	A	A	A	A	A	A	A	A	A	A	A	A	A	A	A	A	A	A	A	A	A	A	A	A	A	A	A	A	A	A	A
rs2_69742387	2	69742387	TAG	TAG	TAG	TAG	TAG	TAG	TAG	TAG	TAG	TAG	TAG	TAG	TAG	TAG	TAG	TAG	TAG	TAG	TAG	TAG	TAG	TAG	TAG	TAG	TAG	TAG	TAG	TAG	TAG	TAG	TAG	TAG	TAG	TAG	TAG	TAG	TAG	TAG	TAG	TAG	TAG	TAG	TAG	TAG	TAG	TAG	TAG
rs2_69743137	2	69743137	GA	GA	GA	GA	GA	GA	GA	GA	GA	GA	GA	GA	GA	GA	GA	GA	G	G	GA	GA	GA	GA	GA	G	GA	GA	GA	GA	GA	GA	GA	GA	GA	GA	GA	GA	GA	GA	G	GA	G	G	G	GA	GA	GA	GA
rs2_69743250	2	69743250	A	A	A	A	A	A	A	A	A	A	A	A	A	A	A	A	A	A	A	A	A	A	A	A	A	A	A	A	A	A	A	A	A	A	A	A	A	A	A	A	A	A	A	A	A	A	A
rs2_69743264	2	69743264	AT	AT	AT	AT	AT	AT	AT	AT	AT	AT	AT	AT	AT	AT	AT	AT	AT	AT	AT	AT	AT	AT	AT	AT	AT	AT	AT	AT	AT	AT	AT	AT	AT	AT	AT	AT	AT	AT	AT	AT	AT	AT	AT	AT	AT	AT	AT
rs2_69743728	2	69743728	GA	GA	GA	GA	GA	GA	GA	GA	GA	GA	GA	GA	GA	GA	GA	GA	GA	GA	GA	GA	GA	GA	GA	GA	GA	GA	GA	GA	GA	GA	GA	GA	GA	GA	GA	GA	GA	GA	GA	GA	GA	GA	GA	GA	GA	GA	GA
rs2_69745484	2	69745484	GTA	GTA	GTA	GTA	GTA	GTA	GTA	GTA	GTA	GTA	GTA	GTA	GTA	GTA	GTA	GTA	GTA	GTA	GTA	-	-	-	-	GTA	GTA	GTA	GTA	GTA	GTA	GTA	GTA	GTA	GTA	GTA	GTA	GTA	GTA	GTA	GTA	GTA	GTA	GTA	GTA	GTA	GTA	GTA	GTA
rs2_70537831	2	70537831	C	C	C	C	C	C	C	C	C	C	C	C	C	C	C	C	C	C	C	C	C	C	C	C	C	C	C	C	C	C	C	C	C	C	C	C	C	C	C	C	C	C	C	C	C	C	C
rs2_70540835	2	70540835	TGG	TGG	TGG	TGG	TGG	TGG	TGG	TGG	TGG	TGG	TGG	TGG	TGG	TGG	TGG	TGG	TGG	TGG	TGG	TGG	TGG	TGG	TGG	TGG	TGG	TGG	TGG	TGG	TGG	TGG	TGG	TGG	TGG	TGG	TGG	TGG	TGG	TGG	TGG	TGG	TGG	TGG	TGG	TGG	TGG	TGG	TGG
rs2_70541022	2	70541022	A	A	A	A	A	A	A	A	A	A	A	A	A	A	A	A	A	A	A	A	A	A	A	A	A	A	A	A	A	A	A	A	A	A	A	A	A	A	A	A	A	A	A	A	A	A	A
rs2_70541033	2	70541033	T	T	T	T	T	T	T	T	T	T	T	T	T	T	T	T	T	T	T	T	T	T	T	T	T	T	T	T	T	T	T	T	T	T	T	T	T	T	T	T	T	T	T	T	T	T	T
rs2_73335337	2	73335337	ATC	ATC	ATC	A	ATC	ATC	ATC	ATC	ATC	ATC	ATC	ATC	ATC	ATC	ATC	ATC	ATC	ATC	ATC	ATC	A	A	ATC	ATC	ATC	ATC	ATC	ATC	ATC	ATC	ATC	ATC	ATC	ATC	ATC	ATC	ATC	ATC	ATC	ATC	ATC	ATC	ATC	ATC	ATC	ATC	ATC
rs2_73335639	2	73335639	ACGG	ACGG	ACGG	ACGG	ACGG	ACGG	ACGG	ACGG	ACGG	ACGG	ACGG	ACGG	ACGG	ACGG	ACGG	ACGG	ACGG	ACGG	ACGG	ACGG	ACGG	ACGG	ACGG	ACGG	ACGG	ACGG	ACGG	ACGG	ACGG	ACGG	ACGG	ACGG	ACGG	ACGG	ACGG	ACGG	ACGG	ACGG	ACGG	ACGG	ACGG	ACGG	ACGG	ACGG	ACGG	ACGG	ACGG
rs2_73591573	2	73591573	T	T	T	T	T	T	T	T	T	T	T	T	T	T	T	T	T	T	T	T	T	T	T	T	T	T	T	T	T	T	T	T	T	T	T	T	T	T	T	T	T	T	T	T	T	T	T
rs2_74919430	2	74919430	ACATCC	ACATCC	ACATCC	ACATCC	ACATCC	ACATCC	ACATCC	ACATCC	ACATCC	ACATCC	ACATCC	ACATCC	ACATCC	ACATCC	ACATCC	ACATCC	ACATCC	ACATCC	ACATCC	ACATCC	ACATCC	ACATCC	ACATCC	ACATCC	ACATCC	ACATCC	ACATCC	ACATCC	ACATCC	ACATCC	ACATCC	ACATCC	ACATCC	ACATCC	ACATCC	ACATCC	ACATCC	ACATCC	ACATCC	ACATCC	ACATCC	ACATCC	ACATCC	ACATCC	ACATCC	ACATCC	ACATCC
rs2_74921347	2	74921347	T	T	T	T	T	T	T	T	T	T	T	T	T	T	T	T	T	T	T	T	T	T	T	T	T	T	T	T	T	T	T	T	T	T	T	T	T	T	T	T	T	T	T	T	T	T	T
rs2_75060143	2	75060143	TGC	TGC	TGC	TGC	TGC	TGC	TGC	TGC	TGC	TGC	TGC	TGC	TGC	TGC	TGC	TGC	TGC	TGC	TGC	TGC	TGC	TGC	TGC	TGC	TGC	TGC	TGC	TGC	TGC	TGC	TGC	TGC	TGC	TGC	TGC	TGC	TGC	TGC	TGC	TGC	TGC	TGC	TGC	TGC	TGC	TGC	TGC
rs2_75062156	2	75062156	CAG	CAG	CAG	CAG	CAG	CAG	CAG	CAG	CAG	CAG	CAG	CAG	CAG	CAG	CAG	CAG	CAG	CAG	CAG	CAG	CAG	CAG	CAG	CAG	CAG	CAG	CAG	CAG	CAG	CAG	CAG	CAG	CAG	CAG	CAG	CAG	CAG	CAG	CAG	CAG	CAG	CAG	CAG	CAG	CAG	CAG	CAG
rs2_75062690	2	75062690	TC	TC	TC	TC	TC	TC	TC	TC	TC	TC	TC	TC	TC	TC	TC	TC	TC	TC	TC	TC	TC	TC	TC	TC	TC	TC	TC	TC	TC	TC	TC	TC	TC	TC	TC	TC	TC	TC	TC	TC	TC	TC	TC	TC	TC	TC	TC
rs2_75062850	2	75062850	C	C	C	C	C	C	C	C	C	C	C	C	C	C	C	C	C	C	C	C	C	C	C	C	C	C	C	C	C	C	C	C	C	C	C	C	C	C	C	C	C	C	C	C	C	C	C
rs2_75076537	2	75076537	C	C	C	C	C	C	C	C	C	C	C	C	C	C	C	C	C	C	C	C	C	C	C	C	C	C	C	C	C	C	C	C	C	C	C	C	C	C	C	C	C	C	C	C	C	C	C
rs2_75076920	2	75076920	C	C	C	C	C	C	C	C	C	C	C	C	C	C	C	C	C	C	C	C	C	C	C	C	C	C	C	C	C	C	C	C	C	C	C	C	C	C	C	C	C	C	C	C	C	C	C
rs2_75078658	2	75078658	AG	AG	AG	AG	AG	AG	AG	AG	AG	AG	AG	AG	AG	AG	AG	AG	AG	AG	AG	AG	AG	AG	AG	AG	AG	AG	AG	AG	AG	AG	AG	AG	AG	AG	AG	AG	AG	AG	AG	AG	AG	AG	AG	AG	AG	AG	AG
rs2_75078878	2	75078878	T	T	T	T	T	T	T	T	T	T	T	T	T	T	T	T	T	T	T	T	T	T	T	T	T	T	T	T	T	T	T	T	T	T	T	T	T	T	T	T	T	T	T	T	T	T	T
rs2_75079171	2	75079171	A	A	A	A	A	A	A	A	A	A	A	A	A	A	A	A	A	A	A	A	A	A	A	A	A	A	A	A	A	A	A	A	A	A	A	A	A	A	A	A	A	A	A	A	A	A	A
rs2_76378346	2	76378346	AT	AT	AT	AT	AT	AT	AT	AT	AT	AT	AT	AT	AT	AT	AT	AT	AT	AT	AT	AT	AT	AT	AT	AT	AT	AT	AT	AT	AT	AT	AT	AT	AT	AT	AT	AT	AT	AT	AT	AT	AT	AT	AT	AT	AT	AT	AT
rs2_76380235	2	76380235	A	A	A	A	A	A	A	A	A	A	A	A	A	A	AAAG	A	A	A	A	A	A	AAAG	AAAG	A	AAAG	AAAG	A	A	AAAG	A	A	A	A	A	A	A	A	A	A	A	A	A	A	AAAG	A	A	A
rs2_77618983	2	77618983	GT	GT	GT	GT	GT	GT	GT	GT	GT	GT	G	GT	GT	GT	G	GT	GT	GT	GT	GT	GT	G	G	GT	G	GT	GT	GT	GT	GT	GT	GT	GT	GT	GT	GT	GT	GT	GT	GT	GT	GT	GT	GT	GT	GT	GT
rs2_77619710	2	77619710	TCAGCAG	TCAGCAG	TCAGCAG	TCAGCAG	TCAGCAG	TCAGCAG	TCAGCAG	TCAGCAG	TCAGCAG	TCAGCAG	T	TCAGCAG	TCAGCAG	TCAGCAG	T	TCAGCAG	TCAGCAG	TCAGCAG	TCAGCAG	TCAGCAG	TCAGCAG	T	T	TCAGCAG	T	TCAGCAG	TCAGCAG	TCAGCAG	TCAGCAG	TCAGCAG	TCAGCAG	TCAGCAG	TCAGCAG	TCAGCAG	TCAGCAG	TCAGCAG	TCAGCAG	TCAGCAG	TCAGCAG	TCAGCAG	TCAGCAG	TCAGCAG	TCAGCAG	TCAGCAG	TCAGCAG	TCAGCAG	TCAGCAG
rs2_77620888	2	77620888	CCA	CCA	CCA	CCA	CCA	CCA	CCA	CCA	CCA	CCA	CCA	CCA	CCA	CCA	CCA	CCA	CCA	CCA	CCA	CCA	CCA	CCA	CCA	CCA	CCA	CCA	CCA	CCA	CCA	CCA	CCA	CCA	CCA	CCA	CCA	CCA	CCA	CCA	CCA	CCA	CCA	CCA	CCA	CCA	CCA	CCA	CCA
rs2_77621182	2	77621182	C	C	C	C	C	C	C	C	C	C	C	C	C	C	C	C	C	C	C	C	C	C	C	C	CT	C	C	C	C	C	C	C	C	C	C	C	C	C	C	C	C	C	C	C	C	C	C
rs2_78343857	2	78343857	TGA	TGA	TGA	TGA	TGA	TGA	TGA	TGA	TGA	TGA	TGA	TGA	TGA	TGA	TGA	TGA	TGA	TGA	TGA	TGA	TGA	TGA	TGA	TGA	TGA	TGA	TGA	TGA	TGA	TGA	TGA	TGA	TGA	TGA	TGA	TGA	TGA	TGA	TGA	TGA	TGA	TGA	TGA	TGA	TGA	TGA	TGA
rs2_78343867	2	78343867	T	TTG	TTG	TTG	TTG	TTG	TTG	TTG	T	TTG	TTG	T	T	T	T	T	TTG	TTG	TTG	T	TTG	TTG	TTG	T	T	TTG	TTG	TTG	TTG	TTG	TTG	TTG	TTG	TTG	TTG	TTG	TTG	TTG	TTG	TTG	T	TTG	T	TTG	T	T	TTG
rs2_78344268	2	78344268	CAT	CAT	CAT	CAT	CAT	CAT	CAT	CAT	CAT	CAT	CAT	CAT	CAT	CAT	CAT	CAT	CAT	CAT	CAT	CAT	CAT	CAT	CAT	CAT	CAT	CAT	CAT	CAT	CAT	CAT	CAT	CAT	CAT	CAT	CAT	CAT	CAT	CAT	CAT	CAT	CAT	CAT	CAT	CAT	CAT	CAT	CAT
rs2_78345999	2	78345999	GATA	GATA	GATA	GATA	GATA	GATA	GATA	GATA	GATA	GATA	GATA	GATA	GATA	GATA	GATA	GATA	GATA	GATA	GATA	GATA	GATA	G	G	GATA	GATA	GATA	GATA	GATA	GATA	GATA	GATA	GATA	GATA	GATA	GATA	GATA	GATA	GATA	GATA	GATA	GATA	GATA	GATA	GATA	GATA	GATA	GATA
rs2_78346348	2	78346348	C	CCCG	CCCG	CCCG	CCCG	CCCG	C	CCCG	C	C	CCCG	C	C	C	C	CCCG	CCCG	CCCG	CCCG	C	C	C	C	C	CCCG	CCCG	CCCG	CCCG	CCCG	CCCG	CCCG	CCCG	CCCG	CCCG	CCCG	CCCG	CCCG	CCCG	CCCG	CCCG	C	CCCG	C	CCCG	C	C	CCCG
rs2_78347109	2	78347109	AAAG	AAAG	AAAG	AAAG	AAAG	AAAG	AAAG	AAAG	AAAG	AAAG	AAAG	AAAG	AAAG	AAAG	AAAG	AAAG	AAAG	AAAG	AAAG	AAAG	AAAG	AAAG	AAAG	AAAG	AAAG	AAAG	AAAG	AAAG	AAAG	AAAG	AAAG	AAAG	AAAG	AAAG	AAAG	AAAG	AAAG	AAAG	AAAG	AAAG	AAAG	AAAG	AAAG	AAAG	AAAG	AAAG	AAAG
rs2_78347697	2	78347697	GCTACAT	G	G	G	G	G	G	G	G	G	G	G	G	G	G	G	G	G	G	G	G	G	G	G	G	G	G	G	G	G	G	G	G	G	G	G	G	G	G	G	G	G	GCTACAT	G	G	G	G
rs2_78521370	2	78521370	AC	AC	AC	AC	AC	AC	AC	AC	AC	AC	AC	AC	AC	AC	AC	AC	AC	AC	AC	AC	AC	AC	AC	AC	AC	AC	AC	AC	AC	AC	AC	AC	AC	AC	AC	AC	AC	AC	AC	AC	AC	AC	AC	AC	AC	AC	AC
rs2_78521486	2	78521486	AC	AC	AC	AC	AC	AC	AC	AC	AC	AC	AC	AC	AC	AC	AC	AC	AC	AC	AC	AC	AC	AC	AC	AC	AC	AC	AC	AC	AC	AC	AC	AC	AC	AC	AC	AC	AC	AC	AC	AC	AC	AC	AC	AC	AC	AC	AC
rs2_78521612	2	78521612	CA	C	C	C	C	CA	CA	C	C	CA	C	C	C	C	CA	C	C	CA	C	C	CA	CA	CA	CA	C	C	C	C	C	C	C	C	C	C	C	C	C	C	C	C	CA	CA	CA	C	C	C	C
rs2_78521903	2	78521903	TCTC	TCTC	T	T	T	TCTC	TCTC	T	T	TCTC	TCTC	T	T	T	TCTC	T	T	TCTC	T	T	TCTC	TCTC	TCTC	TCTC	T	TCTC	T	T	T	T	T	T	T	T	T	TCTC	T	T	T	T	TCTC	TCTC	TCTC	T	T	T	T
rs2_78525670	2	78525670	C	CTGA	CTGA	CTGA	CTGA	C	C	CTGA	CTGA	C	CTGA	CTGA	CTGA	CTGA	C	CTGA	CTGA	C	CTGA	CTGA	C	CTGA	CTGA	C	CTGA	CTGA	CTGA	CTGA	CTGA	CTGA	CTGA	CTGA	CTGA	CTGA	CTGA	CTGA	CTGA	CTGA	CTGA	CTGA	C	C	C	CTGA	CTGA	CTGA	CTGA
rs2_78526476	2	78526476	CCGT	C	C	C	C	CCGT	CCGT	C	C	C	C	C	C	C	CCGT	C	C	CCGT	C	C	CCGT	C	C	CCGT	C	C	C	C	C	C	C	C	C	C	C	C	C	C	C	C	CCGT	CCGT	CCGT	C	C	C	C
rs2_78526532	2	78526532	C	CA	CA	CA	CA	C	CA	CA	CA	C	CA	CA	CA	CA	C	CA	CA	C	CA	CA	C	C	C	C	CA	CA	CA	CA	CA	CA	CA	CA	CA	CA	CA	CA	CA	CA	CA	CA	C	C	C	CA	CA	CA	CA
rs2_78526965	2	78526965	TC	TC	TC	TC	TC	TC	TC	TC	TC	TC	TC	TC	TC	TC	TC	TC	TC	TC	TC	TC	TC	TC	TC	TC	TC	TC	TC	TC	TC	TC	TC	TC	TC	TC	TC	TC	TC	TC	TC	TC	TC	TC	TC	TC	TC	TC	TC
rs2_78527414	2	78527414	AAC	A	A	A	A	A	AAC	A	A	AAC	A	A	A	A	AAC	A	A	AAC	A	A	AAC	AAC	A	AAC	A	A	A	A	A	A	A	A	A	A	A	A	A	A	A	A	AAC	AAC	AAC	A	A	A	A
rs2_78527829	2	78527829	GA	G	G	G	G	GA	GA	G	G	GA	G	G	G	G	GA	G	G	GA	G	G	GA	GA	GA	GA	G	G	G	G	G	G	G	G	G	G	G	G	G	G	G	G	GA	GA	GA	G	G	G	G
rs3_7895523	3	7895523	G	G	N	G	G	G	G	G	G	G	G	G	G	G	G	G	G	G	G	G	G	G	G	N	G	G	G	G	G	G	G	G	G	G	G	G	G	G	G	G	G	G	G	G	G	G	G
rs3_7896166	3	7896166	G	G	G	G	N	G	G	G	G	G	A	G	G	G	G	G	G	G	N	G	G	G	G	G	N	G	G	G	G	N	G	G	G	G	G	G	G	G	G	G	N	G	G	G	G	G	G
rs3_8826664	3	8826664	A	A	A	A	A	A	A	A	A	A	A	A	A	A	A	A	G	A	A	A	A	A	A	A	A	A	A	A	A	A	A	A	A	A	A	A	A	A	A	A	N	A	N	A	A	A	A
rs3_8826697	3	8826697	G	G	G	G	G	G	G	G	G	G	G	G	G	G	G	G	G	G	G	G	G	G	G	G	G	G	G	G	G	G	G	G	G	G	G	G	G	G	G	G	G	G	G	G	G	G	G
rs3_8826706	3	8826706	A	N	A	A	N	A	A	A	A	A	A	A	A	G	A	N	A	A	A	A	A	A	A	A	A	A	G	G	G	G	G	G	G	G	G	G	G	A	A	A	A	A	A	G	A	A	A
rs3_8826724	3	8826724	G	N	N	G	G	G	G	G	G	G	G	G	G	G	G	G	G	G	G	G	G	G	G	G	G	G	G	G	G	G	G	G	G	G	G	G	G	G	G	G	G	G	G	G	G	G	G
rs3_8826750	3	8826750	G	G	G	G	G	G	G	G	G	G	G	G	G	G	G	G	G	G	G	G	G	G	G	G	G	G	G	G	G	G	G	G	G	G	G	G	G	G	G	G	G	G	G	G	G	G	G
rs3_8826887	3	8826887	G	G	G	G	G	G	G	G	G	G	G	G	G	G	G	G	G	G	G	G	G	G	G	G	G	G	G	G	G	G	G	G	G	G	G	G	G	G	G	G	G	G	G	G	G	G	G
rs3_8826993	3	8826993	G	G	A	G	G	G	G	N	A	G	G	A	A	G	G	G	G	G	G	A	A	G	G	G	G	G	G	G	G	G	G	G	G	G	G	G	G	G	G	A	G	G	G	G	G	A	G
rs3_8829336	3	8829336	G	N	G	G	G	G	G	N	G	G	G	G	G	G	G	N	G	G	G	G	G	G	G	G	G	G	G	N	G	G	G	G	G	G	G	G	G	G	G	G	N	G	G	G	G	G	G
rs3_8829901	3	8829901	G	A	G	G	G	G	G	N	G	G	G	G	G	A	G	G	G	G	G	G	G	G	G	G	G	G	A	A	A	A	A	A	A	A	A	A	A	A	G	G	G	G	G	A	G	G	G
rs3_8830368	3	8830368	A	N	N	A	A	A	N	A	A	A	A	A	A	A	A	N	G	A	A	A	A	A	A	A	A	A	A	A	A	A	A	A	A	A	A	A	A	A	A	A	N	A	N	A	A	A	A
rs3_8833858	3	8833858	G	G	G	G	G	G	G	G	G	G	G	G	G	G	G	G	G	G	G	G	G	G	G	G	G	G	G	G	G	G	G	G	G	G	G	G	G	G	G	G	G	G	G	G	G	G	G
rs3_13915721	3	13915721	G	G	G	G	G	G	G	G	G	G	G	G	G	G	G	G	G	G	G	G	G	G	G	G	G	G	G	G	G	G	G	G	G	G	G	G	G	A	G	G	G	G	G	G	G	G	G
rs3_13915881	3	13915881	A	N	N	A	N	A	N	A	A	N	A	A	A	A	A	A	A	A	A	A	A	A	N	A	A	A	A	A	A	A	A	A	A	A	A	A	A	G	A	A	N	A	A	A	A	A	A
rs3_13916069	3	13916069	G	G	G	G	G	G	G	G	G	G	G	G	N	G	G	G	G	G	G	G	G	N	G	N	G	G	G	G	G	G	G	G	G	G	G	G	G	G	G	G	G	G	G	G	G	G	G
rs3_13917575	3	13917575	G	G	G	G	G	G	G	G	G	G	G	G	G	G	G	G	G	G	G	G	G	G	G	G	G	G	G	G	G	G	G	G	G	G	G	G	G	G	G	G	G	G	G	G	G	G	G
rs3_13917629	3	13917629	A	A	A	A	A	A	A	A	A	A	A	A	A	A	A	A	A	A	A	A	A	A	N	A	A	A	A	A	A	A	A	A	A	A	A	A	A	A	A	A	N	A	A	A	A	A	A
rs3_13917656	3	13917656	G	G	G	G	G	G	G	G	G	G	A	G	G	G	G	G	G	G	G	G	G	G	G	G	G	G	G	G	G	G	G	G	G	G	G	G	G	G	G	G	G	G	G	G	G	G	G
rs3_13917740	3	13917740	A	A	A	A	A	A	A	A	A	A	A	A	A	A	A	N	A	A	A	A	A	A	A	A	A	A	A	A	A	A	A	A	A	A	A	A	A	A	A	A	A	A	A	A	A	A	A
rs3_18635138	3	18635138	G	G	G	G	G	G	G	G	G	G	G	G	G	G	G	G	G	G	G	G	G	G	G	G	G	G	G	G	G	G	G	G	G	G	G	G	G	G	G	G	G	G	G	G	G	G	G
rs3_18635311	3	18635311	G	A	G	A	G	G	G	A	A	G	G	A	G	G	G	G	G	G	G	G	N	N	A	G	A	G	G	G	G	G	G	G	G	G	G	G	G	A	G	A	G	G	G	G	A	G	G
rs3_18635348	3	18635348	A	G	A	G	A	A	G	G	G	G	G	G	A	G	G	G	G	A	A	A	G	G	G	A	G	A	G	G	G	G	G	G	G	G	G	G	G	G	A	G	N	A	A	G	G	G	A
rs3_18635580	3	18635580	G	G	G	G	G	G	G	G	G	G	G	G	G	G	G	N	G	G	G	G	G	G	G	G	G	G	G	G	G	G	G	G	G	G	G	G	G	G	G	G	G	G	G	G	G	G	G
rs3_18635655	3	18635655	A	G	A	G	A	A	G	G	G	G	G	G	A	G	G	G	G	N	A	A	G	G	G	A	G	A	G	G	G	G	G	G	G	G	G	G	G	G	A	G	A	A	A	G	G	G	A
rs3_18635666	3	18635666	G	G	G	G	G	G	G	G	G	G	G	G	G	G	G	G	G	G	G	G	G	G	G	G	G	G	G	G	G	G	G	G	G	G	G	G	G	G	G	G	G	G	G	G	G	G	G
rs3_22134949	3	22134949	G	G	G	G	G	G	G	G	G	G	G	G	G	G	G	G	N	G	G	G	G	G	G	G	G	G	G	G	G	G	G	G	G	G	G	G	G	G	G	G	N	G	G	G	G	G	G
rs3_22134988	3	22134988	G	G	G	G	G	G	G	G	G	G	G	G	G	G	G	G	G	G	G	G	G	G	G	G	G	G	G	G	G	G	G	G	G	G	G	G	G	G	G	G	G	G	G	G	G	G	G
rs3_22135092	3	22135092	G	G	G	G	G	G	G	G	G	G	G	G	G	G	G	G	G	G	G	G	G	G	G	G	G	G	G	G	G	G	G	G	G	G	G	G	G	G	G	G	G	G	G	G	G	G	G
rs3_22135130	3	22135130	A	A	A	A	A	N	A	A	A	A	A	A	A	A	A	N	G	A	A	A	A	A	A	A	A	A	A	A	A	A	A	A	A	A	A	A	A	A	A	A	N	A	A	A	A	A	A
rs3_22135257	3	22135257	A	A	A	A	A	A	A	A	A	A	A	A	A	A	A	N	G	A	A	A	A	A	A	A	A	A	A	A	A	A	A	A	A	A	A	A	A	A	A	A	A	A	A	A	A	A	A
rs3_22135392	3	22135392	G	G	G	G	G	G	G	G	G	G	G	G	G	G	G	G	G	G	G	G	G	G	G	G	G	G	G	G	G	G	G	G	G	G	G	G	G	G	G	G	G	G	G	G	G	G	G
rs3_22135421	3	22135421	G	G	G	G	G	G	G	G	G	G	G	G	G	G	G	G	G	G	G	G	G	G	G	G	G	G	G	G	G	G	G	G	G	G	G	G	G	G	G	G	G	G	G	G	G	G	G
rs3_22135466	3	22135466	G	G	G	A	A	G	A	N	A	A	G	A	G	G	A	N	G	A	G	G	A	A	A	G	N	G	G	G	G	G	G	G	G	G	G	G	G	G	G	A	N	A	N	G	A	A	G
rs3_22135518	3	22135518	G	G	G	G	G	G	G	G	G	G	G	G	G	G	G	G	G	G	G	G	G	G	G	G	G	G	G	G	G	G	G	G	G	G	G	G	G	G	G	G	G	G	G	G	G	G	G
rs3_22135599	3	22135599	G	G	G	G	G	G	G	G	G	G	G	G	G	G	G	G	G	G	G	G	G	G	G	G	G	G	G	G	G	G	G	G	G	G	G	G	G	G	G	G	G	G	G	G	G	G	G
rs3_22135725	3	22135725	A	A	N	A	A	A	A	A	A	A	N	A	A	A	A	A	G	A	A	A	A	A	A	A	A	A	A	A	A	A	A	A	A	A	A	A	A	A	A	A	N	A	A	A	A	A	A
rs3_22135813	3	22135813	G	G	G	G	G	G	G	G	G	G	G	G	G	G	G	G	G	G	G	G	G	G	G	G	G	G	G	G	G	G	G	G	G	G	G	G	G	G	G	G	G	G	G	G	G	G	G
rs3_22135982	3	22135982	G	G	G	G	G	G	G	G	G	G	G	G	G	G	G	G	N	G	G	G	G	G	G	G	G	G	G	G	G	G	G	G	G	G	G	G	G	G	G	G	G	G	G	G	G	G	G
rs3_22136071	3	22136071	G	G	G	G	G	G	G	G	G	G	G	G	G	G	G	G	G	G	G	G	G	G	G	N	G	G	G	G	G	G	G	G	G	G	G	G	G	G	N	G	G	G	G	G	G	G	G
rs3_22137332	3	22137332	G	G	G	G	G	G	G	G	G	G	G	G	G	G	G	G	G	G	G	G	G	G	G	G	G	G	G	G	G	G	G	G	G	G	G	G	G	G	G	G	N	G	G	G	G	G	G
rs3_22137416	3	22137416	G	G	G	G	G	G	G	G	G	G	G	G	G	G	G	G	G	G	G	G	G	G	G	N	G	G	G	G	G	G	G	G	G	G	G	G	G	G	G	G	G	G	G	G	G	G	G
rs3_22137427	3	22137427	G	G	G	G	G	G	G	G	G	G	G	G	G	G	G	G	G	G	G	G	G	G	G	N	G	G	G	N	G	G	G	G	G	G	G	G	G	G	G	G	G	G	G	G	G	G	G
rs3_22137763	3	22137763	G	G	G	G	G	G	G	G	G	G	G	G	G	G	G	G	G	G	G	G	G	G	G	G	G	G	G	G	G	G	G	G	G	G	G	G	G	G	G	G	G	G	G	G	G	G	G
rs3_22137797	3	22137797	G	N	G	G	G	G	G	G	G	G	G	G	G	A	G	G	G	G	G	G	G	G	G	G	G	G	A	A	A	A	G	A	A	A	A	A	A	G	G	G	G	G	G	A	G	G	G
rs3_22137812	3	22137812	A	A	N	A	A	A	A	A	A	A	A	A	A	A	A	A	G	A	A	A	A	A	A	A	A	A	A	A	A	A	A	A	A	A	A	A	A	A	A	A	N	A	A	A	A	A	A
rs3_22138508	3	22138508	A	A	A	A	A	A	A	A	A	A	A	A	A	A	A	A	G	A	A	A	A	A	A	A	A	A	A	A	A	N	N	A	N	A	A	N	N	A	A	A	N	A	A	A	A	A	A
rs3_22138522	3	22138522	G	G	G	G	G	G	G	G	G	G	G	G	G	G	G	G	G	G	G	G	G	G	G	N	G	G	G	G	G	G	G	G	G	G	G	G	G	G	G	G	G	G	G	G	G	G	G
rs3_22138552	3	22138552	G	G	G	G	G	G	G	G	G	G	G	G	G	G	G	G	G	G	G	G	G	G	G	G	G	G	G	G	G	G	G	G	G	G	G	G	G	G	G	G	G	G	G	G	G	G	G
rs3_22138643	3	22138643	A	A	A	A	N	A	A	A	A	A	A	N	N	A	A	N	G	A	A	A	A	A	A	A	A	A	A	A	A	A	A	A	A	A	A	A	A	A	A	A	N	A	A	A	A	A	A
rs3_22138653	3	22138653	G	G	G	G	G	G	G	G	G	G	G	G	G	G	G	G	G	G	G	G	G	G	G	G	G	G	G	G	G	G	G	G	G	G	G	G	G	G	G	G	G	G	G	G	G	G	G
rs3_22138708	3	22138708	G	G	G	G	G	G	G	G	G	G	G	G	G	G	G	G	G	G	G	G	G	G	G	G	G	G	G	G	G	G	G	G	G	G	G	G	G	G	G	G	N	G	G	G	G	G	G
rs3_22138767	3	22138767	G	G	G	G	G	G	G	G	G	G	G	N	G	G	G	N	A	G	G	G	G	G	G	N	G	G	G	G	G	G	G	G	G	G	G	G	G	G	G	G	N	G	G	G	G	G	G
rs3_22138837	3	22138837	G	G	G	G	G	G	G	G	G	G	G	G	G	G	G	G	G	G	G	G	G	G	G	N	G	G	G	G	G	G	G	G	G	G	G	G	G	G	G	G	G	G	G	G	G	G	G
rs3_22138899	3	22138899	G	G	G	G	G	N	G	G	G	G	G	G	G	G	G	G	G	G	G	G	G	G	G	N	G	G	G	G	G	G	G	G	G	G	G	G	G	G	G	G	G	G	G	G	G	G	G
rs3_22138935	3	22138935	G	G	G	G	G	G	G	G	G	G	G	G	G	G	G	G	G	G	G	G	G	G	G	N	G	G	G	G	G	G	G	G	G	G	G	N	G	G	G	G	G	G	G	G	G	G	G
rs3_22139023	3	22139023	G	G	G	G	G	G	G	G	G	G	G	G	G	G	G	G	G	G	G	G	G	G	G	G	G	G	G	G	G	G	G	G	G	G	G	G	G	G	G	G	G	G	G	G	G	G	G
rs3_22139112	3	22139112	G	G	G	G	G	G	G	G	G	G	G	G	G	G	G	N	A	G	G	G	G	G	G	G	G	G	G	G	G	G	G	G	G	G	G	G	G	G	G	G	G	G	G	G	G	G	G
rs3_22243093	3	22243093	G	G	G	G	G	G	G	G	G	G	G	G	G	G	G	G	G	G	G	G	G	G	G	G	G	G	G	G	G	G	G	G	G	G	G	G	G	G	G	G	G	G	G	G	G	G	G
rs3_22243157	3	22243157	G	G	G	G	G	G	G	G	G	G	G	G	G	G	G	G	G	G	G	G	G	G	G	G	G	G	G	G	G	G	G	G	G	G	G	G	G	G	G	G	G	G	G	G	G	G	G
rs3_22243244	3	22243244	G	G	G	G	G	G	G	G	G	G	G	G	G	G	G	G	G	G	G	G	G	G	G	G	G	G	G	G	G	G	G	G	G	G	G	G	G	G	G	G	G	G	G	G	G	G	G
rs3_22243702	3	22243702	G	G	G	G	N	G	G	G	G	G	G	G	G	G	G	G	A	G	G	G	G	G	G	G	G	G	G	G	G	G	G	G	G	G	G	G	G	G	G	G	G	G	G	G	G	G	G
rs3_22243717	3	22243717	G	G	G	G	G	G	G	G	G	G	G	G	G	G	G	G	G	G	G	G	G	G	G	G	G	G	G	G	G	G	G	G	G	G	G	G	G	G	G	G	G	G	G	G	G	G	G
rs3_22243791	3	22243791	G	G	G	G	G	G	G	G	G	G	G	G	G	G	G	G	G	G	G	G	G	G	G	G	G	G	G	G	G	G	G	G	G	G	G	G	G	G	G	G	G	G	G	G	G	G	G
rs3_22244143	3	22244143	G	G	G	G	N	G	G	G	G	G	G	G	G	G	G	G	G	G	G	G	G	G	G	G	G	G	G	G	G	G	G	G	G	G	G	G	G	G	G	G	N	G	G	G	G	G	G
rs3_22244339	3	22244339	G	G	N	G	G	G	G	G	G	G	G	G	G	G	G	N	G	G	G	G	G	G	G	G	G	G	G	G	G	G	G	G	G	G	G	G	G	G	G	G	G	G	G	G	G	G	G
rs3_22244347	3	22244347	G	G	G	G	G	G	G	G	G	G	G	G	G	G	G	G	G	G	G	G	G	G	G	G	G	G	G	G	G	G	G	G	G	G	G	G	G	G	G	G	G	G	G	G	G	G	G
rs3_22244490	3	22244490	G	G	G	G	G	G	G	G	G	G	G	G	G	G	G	G	A	G	G	G	G	G	G	G	G	G	G	G	G	G	G	G	G	G	G	G	G	G	G	G	G	G	G	G	G	G	G
rs3_22244570	3	22244570	A	A	A	A	N	A	A	A	A	A	A	A	A	A	A	A	G	A	A	A	A	A	A	A	A	A	A	A	A	A	A	A	A	A	A	A	A	A	A	A	N	A	A	A	A	A	A
rs3_22244686	3	22244686	G	G	G	G	G	G	G	G	G	G	G	G	G	G	G	G	G	G	G	G	G	G	G	G	G	G	G	G	G	G	G	G	G	G	G	G	G	G	G	G	G	G	G	G	G	G	G
rs3_22244729	3	22244729	G	G	G	G	G	G	G	G	G	G	G	G	G	G	G	G	G	G	G	G	G	G	G	G	G	G	G	G	G	G	G	G	G	G	G	G	G	G	G	G	G	G	G	G	G	G	G
rs3_22244800	3	22244800	G	G	G	G	N	G	G	G	G	G	G	G	G	G	G	G	A	G	G	G	G	G	G	G	G	G	G	G	G	G	G	G	G	G	G	G	G	G	G	G	N	G	G	G	G	G	G
rs3_22244833	3	22244833	A	N	N	A	A	A	A	A	A	A	A	A	A	A	A	N	G	A	N	A	A	A	A	A	A	A	A	A	A	A	A	A	A	A	A	A	A	A	A	A	N	A	A	A	A	A	A
rs3_22244837	3	22244837	G	N	G	G	G	G	G	G	G	G	G	G	G	G	G	G	A	G	N	G	G	G	G	G	G	G	G	G	G	G	G	G	G	G	G	G	G	G	G	G	G	G	G	G	G	G	G
rs3_22245117	3	22245117	G	G	G	G	G	G	G	G	G	G	G	G	N	G	G	G	G	G	G	G	G	G	G	G	G	G	G	G	G	G	G	G	G	G	G	G	G	G	G	G	G	G	G	G	G	G	G
rs3_22245283	3	22245283	G	G	G	G	G	G	G	G	G	G	G	G	G	G	G	G	G	G	N	G	G	G	G	G	G	G	G	G	G	G	G	G	G	G	G	G	G	G	G	G	G	G	G	G	G	G	G
rs3_22245426	3	22245426	G	G	G	G	G	G	G	G	G	G	G	G	G	G	G	G	G	G	G	G	G	G	G	G	G	G	G	G	G	G	G	G	G	G	G	G	G	G	G	G	G	G	G	G	G	G	G
rs3_22245469	3	22245469	G	G	G	G	G	G	G	G	G	G	G	G	G	G	G	G	G	G	G	G	G	G	G	G	G	G	G	G	G	G	G	G	G	G	G	G	G	G	G	G	G	G	G	G	G	G	G
rs3_22268506	3	22268506	A	A	A	A	A	A	A	A	A	A	A	A	A	A	A	N	G	A	N	A	A	A	A	A	A	A	A	A	A	A	A	A	A	A	A	A	A	A	A	A	A	A	A	A	A	A	A
rs3_22268517	3	22268517	A	A	A	A	A	A	A	A	A	A	A	A	A	A	N	A	G	A	N	A	A	A	A	A	A	A	A	A	A	A	A	A	A	A	A	A	A	A	A	A	A	A	A	A	A	A	A
rs3_22268534	3	22268534	G	G	G	G	G	G	G	G	G	G	G	G	G	G	N	G	G	G	N	G	G	G	G	G	G	G	G	G	G	G	G	N	G	G	G	G	G	G	G	G	G	G	G	G	G	G	G
rs3_22268847	3	22268847	G	G	G	G	G	G	G	G	G	G	G	G	G	G	G	G	G	G	G	G	G	G	G	G	G	G	G	G	G	G	G	G	G	G	G	G	G	G	N	G	G	G	G	G	G	G	G
rs3_22268857	3	22268857	G	G	G	G	G	G	G	G	G	G	G	G	G	G	G	G	G	G	G	G	G	G	G	G	G	G	G	G	G	G	G	G	G	G	G	G	G	G	G	G	G	G	G	G	G	G	N
rs3_22269116	3	22269116	G	G	G	G	G	G	G	G	G	G	G	G	G	G	G	G	G	G	G	G	G	G	G	G	G	G	G	G	G	G	G	G	G	G	G	G	G	G	G	G	N	G	G	G	G	G	G
rs3_22269138	3	22269138	G	G	G	G	G	G	G	G	G	G	G	G	G	G	G	G	G	G	G	G	G	G	G	G	G	G	G	G	G	G	G	G	G	G	G	G	G	G	G	G	N	G	G	G	G	G	G
rs3_22269335	3	22269335	G	G	G	G	G	G	G	G	G	G	G	G	G	G	G	G	G	G	G	G	G	G	G	G	G	G	G	G	G	G	G	G	G	G	G	G	G	G	G	G	N	G	G	G	G	G	G
rs3_22269596	3	22269596	G	G	G	A	G	G	A	G	G	A	G	G	G	A	G	N	G	G	G	G	G	G	G	G	A	G	A	A	A	A	G	A	A	A	A	A	A	G	G	G	G	G	G	A	A	G	G
rs3_22269659	3	22269659	G	G	G	G	G	G	G	G	G	G	G	G	G	G	G	G	G	G	G	G	G	G	G	G	G	G	G	G	G	G	G	G	G	G	G	G	G	G	G	G	G	G	G	G	G	G	G
rs3_22269923	3	22269923	G	G	G	G	G	G	G	G	G	G	G	G	G	G	G	N	G	G	G	G	G	G	G	G	G	G	G	G	G	G	G	G	G	G	G	G	G	G	G	G	G	G	G	G	G	G	G
rs3_22269925	3	22269925	G	G	G	G	G	G	G	G	G	G	G	G	G	G	G	G	G	G	G	G	G	G	G	G	G	G	G	G	G	G	G	G	G	G	G	G	G	G	G	G	G	G	G	G	G	G	G
rs3_22270083	3	22270083	G	G	G	G	G	G	G	G	G	G	G	G	G	G	G	G	G	G	G	G	G	G	G	G	G	G	G	G	G	G	G	G	G	G	G	G	G	G	G	G	G	G	G	G	G	G	G
rs3_22270115	3	22270115	G	G	N	G	G	G	G	G	G	G	G	G	G	G	G	G	A	G	G	G	G	G	G	G	G	G	G	G	G	G	G	G	G	G	G	G	G	G	G	G	G	G	G	G	G	G	G
rs3_22270123	3	22270123	A	A	N	A	A	A	A	A	A	A	A	A	A	A	A	N	G	A	A	A	A	A	A	A	A	A	A	A	A	A	A	A	A	A	A	A	A	A	A	A	N	A	A	A	A	A	A
rs3_22270130	3	22270130	G	G	G	G	G	G	G	G	G	G	G	G	G	G	G	N	G	G	G	G	G	G	G	G	G	G	G	G	G	G	G	G	G	G	G	G	G	G	G	G	N	G	G	G	G	G	G
rs3_22270253	3	22270253	G	G	N	G	G	G	G	G	G	G	G	G	G	G	G	G	G	G	G	G	G	G	G	G	G	G	G	G	G	G	G	G	G	G	G	G	G	G	G	G	G	G	G	G	G	G	G
rs3_22270564	3	22270564	G	G	G	G	G	N	G	G	G	G	G	G	G	G	G	G	G	G	G	G	G	G	G	G	G	G	G	G	G	G	G	G	G	G	G	G	G	G	G	G	N	G	G	G	G	G	G
rs3_22270761	3	22270761	G	G	G	G	G	G	G	G	G	G	G	G	G	G	G	G	G	G	G	G	G	G	G	G	G	G	G	G	G	G	G	G	G	G	G	G	G	G	G	G	G	G	G	G	G	G	G
rs3_22270988	3	22270988	G	G	G	G	G	G	G	G	G	G	G	G	G	G	G	G	G	G	G	G	G	G	G	G	G	G	G	G	G	G	G	G	G	G	G	G	G	G	G	G	G	G	G	G	G	G	G
rs3_22284837	3	22284837	G	G	G	G	G	G	G	G	G	G	G	G	G	G	G	G	G	G	G	G	G	G	G	G	G	G	G	G	G	G	G	G	G	G	G	G	G	G	G	G	G	G	G	G	G	G	G
rs3_22285206	3	22285206	A	A	N	A	A	A	A	A	A	A	A	A	A	A	A	N	G	A	A	A	A	A	A	A	A	A	A	A	A	A	A	A	A	A	A	A	A	A	A	A	N	A	A	A	A	A	A
rs3_22285491	3	22285491	G	G	G	G	G	G	G	G	G	G	G	G	G	G	G	G	G	G	G	G	G	G	G	G	G	G	G	G	G	G	G	G	G	G	G	G	G	G	G	G	G	G	G	G	G	G	G
rs3_22285969	3	22285969	A	A	A	A	A	A	A	A	A	A	A	A	A	A	A	N	G	N	A	A	A	A	A	A	A	A	A	A	A	A	A	A	A	A	A	A	A	A	A	A	N	A	A	A	A	A	A
rs3_22287017	3	22287017	A	A	N	A	N	A	A	N	A	A	A	A	A	A	A	A	G	A	A	A	A	N	A	A	A	A	A	N	A	A	A	A	A	A	A	A	A	A	A	A	A	A	A	A	A	A	A
rs3_22287892	3	22287892	G	G	G	G	G	G	G	G	G	G	G	G	G	G	G	G	A	G	G	G	G	G	G	G	G	G	G	G	G	G	G	G	G	G	G	G	G	G	G	G	N	G	G	G	G	G	G
rs3_22288738	3	22288738	A	A	N	A	N	A	A	A	A	A	A	A	A	A	A	A	G	A	N	A	A	A	A	A	A	A	A	A	A	A	A	A	A	A	A	A	A	A	A	A	N	A	A	A	A	A	A
rs3_22289488	3	22289488	G	G	G	G	G	G	G	G	G	G	G	G	G	G	G	G	A	G	G	G	G	G	G	G	G	G	G	G	G	G	G	G	G	G	G	G	G	G	G	G	G	G	G	G	G	G	G
rs3_22289792	3	22289792	G	G	G	G	G	G	G	G	G	G	G	G	G	G	G	G	G	G	G	G	G	G	G	G	G	G	G	G	G	G	G	G	G	G	G	G	G	G	G	G	G	G	G	G	G	G	G
rs3_22290451	3	22290451	G	G	N	G	G	G	G	G	G	N	G	G	G	G	G	G	A	G	G	G	G	G	G	G	G	G	G	G	G	G	G	G	G	G	G	G	G	G	G	G	G	G	G	G	G	G	G
rs3_22290635	3	22290635	G	G	G	G	G	G	G	G	G	G	G	G	G	G	G	G	G	G	G	G	G	G	G	G	G	G	G	G	G	G	G	G	G	G	G	G	G	G	G	G	G	G	G	G	G	G	G
rs3_22291599	3	22291599	G	G	G	G	G	G	G	G	G	G	G	G	G	G	G	N	G	N	G	G	G	G	G	G	G	G	G	G	G	G	G	G	G	G	G	G	G	G	G	G	G	G	G	G	G	G	G
rs3_22292589	3	22292589	A	G	A	G	G	A	G	N	G	G	N	G	N	G	N	G	N	G	A	A	N	N	G	A	G	A	G	G	G	G	G	G	G	G	G	G	G	N	G	G	G	G	N	G	G	G	A
rs3_22293071	3	22293071	A	A	N	A	N	A	A	A	A	A	A	A	A	A	A	A	G	A	A	A	A	A	A	A	A	A	A	A	A	A	A	A	A	A	A	A	A	A	A	A	N	A	A	A	A	A	A
rs3_22293115	3	22293115	G	G	G	G	N	G	G	G	G	G	G	G	G	G	G	G	A	G	G	G	G	G	G	G	G	G	G	G	G	G	G	G	G	G	G	G	G	G	G	G	G	G	G	G	G	G	G
rs3_22293123	3	22293123	G	G	G	G	G	G	G	G	G	G	G	G	G	G	G	G	G	G	G	G	G	G	G	G	G	G	G	G	G	G	G	G	G	G	G	G	G	G	G	G	G	G	G	G	G	G	G
rs3_22293155	3	22293155	A	N	A	A	N	A	A	A	A	A	A	A	A	A	A	N	G	A	A	A	A	A	A	A	A	A	A	A	A	A	A	A	A	A	A	A	A	A	A	A	N	A	A	A	A	A	A
rs3_22293224	3	22293224	G	G	G	G	G	G	G	G	G	G	G	G	G	G	G	G	G	G	G	G	G	G	G	G	G	G	G	G	G	G	G	G	G	G	G	G	G	G	G	G	N	G	G	G	G	G	G
rs3_22293521	3	22293521	G	G	N	G	G	G	G	G	G	G	G	G	G	G	G	G	G	G	G	G	G	G	G	G	G	G	G	G	G	G	G	G	G	G	G	G	G	G	G	G	G	G	G	G	G	G	G
rs3_22347026	3	22347026	G	G	G	G	G	G	G	G	G	G	G	G	G	G	G	G	A	G	G	G	G	G	N	G	G	G	G	G	G	G	G	G	G	G	G	G	G	G	G	G	G	G	G	G	G	G	G
rs3_22347052	3	22347052	A	A	N	A	A	A	A	A	A	A	A	A	A	A	A	N	G	A	A	A	A	A	A	A	A	A	A	A	A	N	A	A	A	A	A	A	A	A	A	A	A	A	A	A	A	A	A
rs3_22347061	3	22347061	G	G	N	G	G	G	G	G	G	G	G	G	G	G	G	N	A	G	G	G	G	G	G	G	G	G	G	G	G	G	G	G	G	G	G	G	G	G	G	G	G	G	G	G	G	G	G
rs3_22347227	3	22347227	G	G	G	G	N	G	G	G	G	G	G	G	G	G	G	G	G	G	G	G	G	G	G	G	G	G	G	G	G	G	G	G	G	G	G	G	G	G	G	G	G	G	G	G	G	G	G
rs3_22347300	3	22347300	A	A	A	A	A	A	A	A	A	A	A	A	A	A	N	N	G	A	A	A	A	A	A	A	A	A	A	A	A	A	A	A	A	A	A	A	A	A	A	A	A	A	A	A	A	A	A
rs3_22347328	3	22347328	G	G	G	G	G	G	G	G	G	G	G	G	G	G	G	G	G	G	G	G	G	G	G	G	G	G	G	G	G	G	G	G	G	G	G	G	G	G	G	G	G	G	G	G	G	G	G
rs3_22347336	3	22347336	A	A	A	A	A	A	A	A	A	A	A	A	A	A	A	A	G	A	A	A	A	A	A	A	A	A	A	A	A	A	A	A	A	A	A	A	A	A	A	A	A	A	A	A	A	A	A
rs3_22347338	3	22347338	A	A	A	A	A	A	A	A	A	A	A	A	A	A	A	A	N	A	A	A	A	A	A	A	A	A	A	A	A	A	A	A	A	A	A	A	A	A	A	A	A	A	A	A	A	A	A
rs3_22347377	3	22347377	G	G	G	G	G	G	G	G	G	G	G	G	G	G	G	G	G	G	G	G	G	G	G	G	G	G	G	G	G	G	G	G	G	G	G	G	G	G	G	G	G	G	G	G	G	G	G
rs3_22347378	3	22347378	G	G	G	G	G	G	G	G	G	G	G	G	G	G	G	G	G	G	G	G	G	G	G	G	G	G	G	G	G	G	G	G	G	G	G	G	G	G	G	G	G	G	G	G	G	G	G
rs3_22348076	3	22348076	G	G	G	G	G	G	G	G	G	G	G	G	G	G	G	G	G	G	G	G	G	G	G	G	G	G	G	G	G	G	G	G	G	G	G	G	G	G	G	G	G	G	G	G	G	G	G
rs3_22348077	3	22348077	G	G	G	G	G	G	G	G	G	G	G	G	G	G	G	G	G	G	G	G	G	G	G	G	G	G	G	G	N	G	G	G	G	G	G	G	G	G	G	G	N	G	G	G	G	G	G
rs3_22348608	3	22348608	G	G	N	G	G	G	G	G	G	G	G	G	G	G	G	G	G	G	G	G	G	G	G	G	G	G	G	G	G	G	G	G	G	G	G	G	G	G	G	G	G	G	G	G	G	G	G
rs3_22348924	3	22348924	G	G	N	N	G	G	G	G	G	G	G	G	G	G	G	G	A	G	G	G	G	G	G	G	G	G	G	G	G	N	G	G	G	G	G	G	G	G	G	G	G	G	G	G	G	G	G
rs3_22349117	3	22349117	G	G	G	G	G	G	G	G	G	G	G	G	G	G	G	G	G	G	G	G	G	G	G	G	G	G	G	G	G	G	G	G	G	G	G	G	G	G	G	G	G	G	G	G	G	G	G
rs3_22349347	3	22349347	G	G	G	A	A	G	N	N	G	A	G	G	G	G	G	N	G	A	G	G	G	G	G	G	A	G	G	G	G	G	G	G	G	G	G	G	G	G	G	G	N	A	G	G	A	G	G
rs3_22349471	3	22349471	G	G	G	G	G	G	G	G	G	G	G	G	G	G	G	G	G	G	G	G	G	G	G	G	G	G	G	G	G	G	G	G	G	G	G	G	G	G	G	G	G	G	G	G	G	G	G
rs3_22349502	3	22349502	G	G	G	G	G	G	G	G	A	G	G	A	G	G	G	G	G	G	G	G	A	N	A	G	G	G	G	G	G	G	G	G	G	G	G	G	G	G	G	A	G	G	G	G	G	A	G
rs3_22350591	3	22350591	A	N	A	A	N	A	A	A	A	A	A	A	A	A	A	A	G	A	A	A	A	A	A	A	A	A	A	A	A	A	A	A	A	A	A	A	A	A	A	A	N	A	A	A	A	A	A
rs3_22350616	3	22350616	G	G	G	G	G	G	G	G	G	G	G	G	G	G	G	G	G	G	G	G	G	G	G	G	G	G	G	G	G	G	G	G	G	G	G	G	G	G	G	G	G	G	G	G	G	G	G
rs3_22350818	3	22350818	G	G	G	G	G	G	G	G	G	G	G	G	G	G	G	N	G	G	G	G	G	G	G	G	G	G	G	G	G	G	G	G	G	G	G	G	G	G	G	G	N	G	G	G	G	G	G
rs3_22350942	3	22350942	G	G	G	A	G	G	A	N	G	A	G	G	G	G	G	A	G	G	G	G	G	G	G	G	A	G	G	G	G	G	G	G	G	G	G	G	G	G	G	G	G	G	G	G	A	G	G
rs3_22351483	3	22351483	G	G	G	G	G	G	G	G	G	G	G	G	G	G	G	G	G	G	G	G	G	G	N	G	G	G	G	G	G	G	G	G	G	G	G	G	G	G	G	G	G	G	G	G	G	G	G
rs3_22351767	3	22351767	G	G	G	G	G	G	G	G	G	N	G	G	G	G	G	N	G	G	G	G	G	G	G	G	G	G	G	G	G	G	G	G	G	G	G	G	N	G	G	G	G	G	G	G	G	G	G
rs3_22351998	3	22351998	G	N	G	G	N	G	G	G	G	G	G	G	G	G	G	G	A	N	G	G	G	N	G	G	G	G	G	G	G	G	G	G	G	G	G	G	G	G	G	G	G	G	G	G	G	G	G
rs3_22352086	3	22352086	G	G	G	G	N	G	G	G	G	G	G	G	G	G	G	G	G	G	G	G	G	G	G	G	G	G	G	G	G	G	G	G	G	G	G	G	G	G	G	G	N	G	G	G	G	G	G
rs3_22352259	3	22352259	G	G	N	G	N	G	G	G	G	G	G	G	G	G	G	G	A	G	G	G	G	G	G	G	G	G	G	G	G	G	G	G	G	G	G	G	G	G	G	G	G	G	G	G	G	G	G
rs3_22442321	3	22442321	A	A	A	A	N	A	A	A	A	A	N	A	N	A	A	A	N	A	A	A	A	N	N	A	A	A	A	A	A	A	A	A	A	A	A	A	A	A	A	A	N	A	A	N	A	A	A
rs3_22442334	3	22442334	G	G	G	N	N	G	G	G	G	G	N	G	G	G	G	G	N	G	G	G	G	N	N	G	G	G	G	G	G	G	G	G	G	G	G	G	G	G	G	G	G	G	G	N	G	G	G
rs3_22442345	3	22442345	G	G	G	G	G	G	G	G	G	G	N	G	G	G	G	G	N	G	G	G	G	N	N	G	G	G	G	G	G	G	G	G	G	G	G	G	G	G	G	G	G	G	G	N	G	G	G
rs3_22442446	3	22442446	G	G	G	G	N	G	G	G	G	G	G	G	N	G	G	G	G	G	N	G	G	N	N	G	G	G	G	G	G	G	G	G	G	G	G	G	G	G	G	G	G	G	G	N	G	G	G
rs3_22442528	3	22442528	A	A	A	A	A	A	A	A	A	A	A	A	N	A	A	A	G	A	N	A	A	A	N	A	A	A	A	A	A	A	A	A	A	A	A	A	A	A	A	A	A	A	A	A	A	A	A
rs3_22442710	3	22442710	A	A	A	A	A	A	A	A	A	A	A	A	A	A	A	N	G	A	A	A	A	N	A	A	A	A	A	A	A	A	A	A	A	A	A	A	A	A	A	A	N	A	A	A	A	A	A
rs3_22443008	3	22443008	A	A	A	A	A	A	A	A	A	A	A	A	A	A	A	N	G	A	A	A	N	A	A	A	A	A	A	A	A	A	A	A	A	A	A	A	A	A	A	A	A	A	A	A	A	A	A
rs3_22443029	3	22443029	G	G	G	G	N	G	G	G	G	G	G	G	G	G	G	G	G	G	G	G	G	G	G	G	G	G	G	G	G	G	G	G	G	G	G	G	G	G	G	G	G	G	G	G	G	G	G
rs3_22443095	3	22443095	G	G	G	G	G	G	G	G	G	G	G	G	G	G	G	G	G	G	G	G	G	G	G	G	G	G	G	G	G	G	G	G	G	G	G	G	G	G	G	G	G	G	G	G	G	G	G
rs3_22443101	3	22443101	G	G	G	G	G	G	G	G	G	G	G	G	G	G	G	G	G	G	G	G	G	G	G	G	G	G	G	G	G	G	G	G	G	G	G	G	G	G	G	G	G	G	G	G	G	G	G
rs3_22443120	3	22443120	G	G	G	G	G	G	G	G	G	G	G	G	G	G	G	G	G	G	G	G	G	G	G	G	G	G	G	G	G	G	G	G	G	G	G	G	G	G	G	G	G	G	G	G	G	N	G
rs3_22443140	3	22443140	G	G	G	G	G	G	G	G	G	G	G	G	G	G	G	G	G	G	G	G	G	G	G	G	G	G	G	G	G	G	G	G	G	G	G	G	G	G	G	G	G	G	G	G	G	G	G
rs3_22443156	3	22443156	A	A	A	A	A	A	A	A	A	A	A	A	N	A	A	A	G	A	A	A	A	A	A	A	A	A	A	A	A	A	A	A	A	A	A	A	A	A	A	A	N	A	A	A	A	A	A
rs3_22445242	3	22445242	A	N	A	A	A	A	A	A	A	A	N	A	A	A	A	A	G	A	A	A	A	A	A	A	A	A	A	A	A	A	A	A	A	A	A	A	A	A	A	A	A	A	A	A	A	A	A
rs3_22445651	3	22445651	A	A	A	A	A	A	A	A	A	A	A	A	A	A	A	N	G	A	A	A	A	A	A	A	A	A	A	A	A	A	A	A	A	A	A	A	A	A	A	A	A	A	A	A	A	A	A
rs3_22816225	3	22816225	G	G	G	G	G	G	G	G	G	G	G	G	G	G	G	G	G	G	G	G	G	G	G	G	G	G	G	G	G	G	G	G	G	G	G	G	G	G	G	G	G	G	G	G	G	G	G
rs3_22816319	3	22816319	A	A	A	A	N	A	A	A	A	A	A	A	A	A	A	A	G	A	A	A	A	A	A	A	A	A	A	A	A	A	A	A	A	A	A	A	A	A	A	A	N	A	A	A	A	A	A
rs3_22816513	3	22816513	G	G	G	G	G	G	G	G	G	G	G	G	G	G	G	G	G	G	G	G	G	G	G	G	G	G	G	G	G	G	G	G	G	G	G	G	G	G	G	G	G	G	G	G	G	G	G
rs3_22816711	3	22816711	G	G	G	G	G	G	G	G	G	G	G	G	G	G	G	G	G	G	G	G	G	G	G	G	G	G	G	G	G	G	G	G	G	G	G	G	G	G	G	G	G	G	G	G	G	G	G
rs3_22817514	3	22817514	G	G	N	G	G	G	G	G	G	G	G	G	G	G	G	N	A	G	G	G	G	G	G	G	G	G	G	G	G	G	G	G	G	G	G	G	G	G	G	G	N	G	G	G	G	G	G
rs3_22818299	3	22818299	G	G	N	G	N	G	G	G	G	G	G	G	G	G	G	G	G	G	G	G	G	G	G	G	G	G	G	G	G	G	G	G	G	G	G	G	G	G	G	G	N	G	G	G	G	G	G
rs3_22818533	3	22818533	G	G	G	G	N	G	G	G	G	G	G	G	G	G	G	G	G	G	G	G	G	G	G	G	G	G	G	G	G	G	G	G	G	G	G	G	G	G	G	G	G	G	G	G	G	G	G
rs3_24198399	3	24198399	A	A	A	A	A	A	A	A	A	A	A	A	N	A	A	A	A	A	A	A	A	A	A	A	A	A	A	A	A	A	A	A	A	A	A	A	A	A	A	A	N	A	A	A	A	A	A
rs3_24199282	3	24199282	G	G	G	G	G	G	G	G	G	G	G	G	G	G	G	G	G	G	G	G	N	G	G	G	G	G	G	G	G	G	G	G	G	G	G	G	G	G	G	G	G	G	G	G	G	G	G
rs3_24200380	3	24200380	G	G	G	G	G	G	G	G	G	G	G	G	G	G	G	G	G	G	G	G	G	N	N	G	G	G	G	G	G	G	G	G	G	G	G	G	G	G	G	G	G	G	G	G	G	G	G
rs3_24200382	3	24200382	G	G	G	G	G	G	G	G	G	G	G	G	G	G	G	G	G	G	G	G	G	N	N	G	G	G	G	G	G	G	G	G	G	G	G	G	G	G	G	G	G	G	G	G	G	G	G
rs3_24200405	3	24200405	A	A	N	A	A	A	A	A	A	A	A	A	A	A	A	N	A	N	A	A	A	A	A	A	A	A	A	A	A	A	A	A	A	A	A	A	A	A	A	A	A	A	A	A	A	A	A
rs3_24200564	3	24200564	G	G	G	G	G	G	G	G	G	G	G	G	G	G	G	G	G	G	G	G	G	G	G	G	G	G	G	G	G	G	G	G	G	G	G	G	G	G	G	G	G	G	G	G	G	G	G
rs3_24200974	3	24200974	G	G	G	G	G	G	G	G	G	G	G	G	G	G	G	G	G	G	G	G	G	G	G	G	G	G	G	G	G	G	G	G	G	G	G	G	G	G	G	G	G	G	G	G	G	G	G
rs3_24200995	3	24200995	G	G	G	G	G	G	G	G	G	G	G	G	G	G	G	G	G	G	G	N	G	G	G	G	G	G	G	G	G	G	G	G	G	G	G	G	G	G	G	G	G	G	G	G	G	G	G
rs3_24201037	3	24201037	A	G	N	G	N	A	G	G	G	G	A	G	N	G	G	G	A	G	A	A	G	G	G	A	G	A	G	G	G	G	G	G	G	G	G	G	G	G	A	G	G	G	A	G	A	G	G
rs3_24201088	3	24201088	G	G	G	G	G	G	G	G	G	G	G	G	G	G	G	G	G	G	G	G	G	G	G	G	G	G	G	G	G	G	G	G	G	G	G	G	G	G	G	G	G	G	G	G	G	G	G
rs3_24201149	3	24201149	G	G	G	G	G	G	G	G	G	G	G	G	G	G	G	G	G	G	G	G	G	G	G	G	G	G	G	G	G	G	G	G	G	G	G	G	G	G	G	G	G	G	G	G	G	G	G
rs3_24211973	3	24211973	G	G	G	G	G	G	G	G	G	G	G	G	G	A	G	G	G	G	G	G	G	G	G	G	G	G	A	G	A	A	G	A	G	G	G	A	G	G	G	G	G	G	G	G	G	G	G
rs3_24212848	3	24212848	G	G	G	G	G	G	G	G	G	G	G	G	G	G	G	G	G	G	G	G	G	G	G	G	G	G	G	G	G	G	G	G	G	G	G	G	G	G	G	G	G	G	G	G	G	G	G
rs3_24214014	3	24214014	G	G	G	G	G	G	G	G	G	G	G	G	G	G	G	G	G	G	G	G	G	G	G	G	G	G	G	G	G	G	G	G	G	G	G	G	G	G	G	G	G	G	G	G	G	G	G
rs3_28115636	3	28115636	A	A	N	A	A	A	A	A	A	A	A	A	A	A	A	A	A	A	A	A	A	A	A	A	A	A	A	A	A	A	A	A	A	A	A	A	A	A	A	A	N	A	A	A	A	A	A
rs3_28115952	3	28115952	G	G	G	G	G	G	G	G	G	G	G	G	G	G	G	G	G	G	G	G	G	G	G	G	G	G	G	G	G	G	G	G	G	G	G	G	G	G	G	G	G	G	G	G	G	G	G
rs3_28116234	3	28116234	G	G	G	G	G	G	G	G	G	G	G	G	G	G	G	G	G	G	G	G	G	G	G	G	G	G	G	G	G	G	G	G	G	G	G	G	G	G	G	G	G	G	G	G	G	G	G
rs3_28116294	3	28116294	G	G	G	G	G	G	G	G	G	G	G	G	G	G	G	G	G	G	G	G	G	G	G	G	G	G	G	G	G	G	G	G	G	G	G	G	G	G	G	G	G	G	G	G	G	G	G
rs3_28116340	3	28116340	G	G	G	G	G	G	G	G	G	G	G	G	G	G	G	G	G	G	G	G	G	G	G	G	G	G	G	G	G	G	G	G	G	G	G	G	G	G	G	G	G	G	G	G	G	G	G
rs3_28116396	3	28116396	G	G	G	G	G	G	G	G	G	G	G	G	G	G	G	G	G	G	G	G	G	G	N	G	G	G	G	G	G	G	G	G	G	G	G	G	G	G	G	G	G	G	G	G	G	G	G
rs3_28116414	3	28116414	A	A	A	A	A	A	A	A	A	A	A	A	A	A	A	A	A	A	A	A	A	A	N	A	A	A	A	A	A	A	A	A	A	A	A	A	A	A	A	A	N	A	A	A	A	A	A
rs3_28116423	3	28116423	G	G	G	G	G	G	G	G	G	G	G	N	G	G	N	G	G	G	G	G	G	G	N	G	G	G	G	G	G	G	G	G	G	G	G	G	G	G	G	G	G	G	G	G	G	G	G
rs3_28116499	3	28116499	G	G	G	G	G	G	G	G	G	G	G	G	G	G	G	G	G	G	G	G	G	G	G	G	G	G	G	G	G	G	G	G	G	G	G	N	G	G	G	G	G	G	G	G	G	G	G
rs3_28116510	3	28116510	G	G	G	G	G	G	G	G	G	G	G	G	G	G	G	G	G	G	G	G	G	G	G	G	G	G	G	G	G	G	G	G	G	G	G	G	G	G	G	G	G	G	G	G	G	G	G
rs3_28118018	3	28118018	G	G	G	G	G	G	G	G	G	G	G	G	G	G	G	G	G	G	G	G	G	G	G	G	G	G	G	G	G	G	G	G	G	G	G	G	G	G	G	G	G	G	G	G	G	G	G
rs3_28118937	3	28118937	G	G	G	G	G	G	G	G	G	G	G	G	G	G	G	G	G	G	G	G	G	G	G	G	G	G	G	G	G	G	G	G	G	G	G	G	G	G	G	G	G	G	G	G	G	G	G
rs3_28119347	3	28119347	G	G	G	G	G	G	G	G	G	G	G	G	G	G	G	G	G	G	G	G	G	G	G	G	G	G	G	G	G	G	G	G	G	G	G	G	G	G	G	G	G	G	G	G	G	G	G
rs3_28121088	3	28121088	G	G	G	G	G	G	G	G	G	G	G	G	G	G	G	G	G	G	G	G	G	G	G	G	G	G	G	G	G	G	G	G	G	G	G	G	G	G	G	G	G	G	G	G	G	G	G
rs3_28123788	3	28123788	G	G	G	G	G	G	G	G	G	G	G	G	G	G	G	G	G	G	G	G	G	G	G	G	G	G	G	G	G	G	G	G	G	G	G	G	G	G	G	G	G	G	G	G	G	G	G
rs3_28124058	3	28124058	G	G	G	G	G	G	G	G	G	G	G	G	G	G	G	G	G	G	G	G	G	G	G	G	G	G	G	G	G	G	G	G	G	G	G	G	G	G	G	G	G	G	G	G	G	G	G
rs3_28124458	3	28124458	G	G	G	G	G	G	G	G	G	G	G	G	G	G	G	G	G	G	G	G	G	G	G	G	G	G	G	G	G	G	G	G	G	G	G	G	G	G	G	G	N	G	G	G	G	G	G
rs3_28124889	3	28124889	G	G	G	G	G	G	G	G	G	G	G	G	G	G	G	G	G	G	G	G	G	G	G	G	G	G	G	G	G	G	G	G	G	G	G	G	G	G	G	G	G	G	G	G	G	G	G
rs3_28169081	3	28169081	G	G	N	G	G	G	A	N	G	A	G	G	G	A	G	N	G	G	G	G	G	G	N	G	G	G	G	G	G	G	G	G	G	G	G	G	G	G	G	A	G	G	G	G	A	A	G
rs3_28169415	3	28169415	A	A	A	A	A	A	A	A	A	A	A	A	A	A	A	A	A	A	A	A	A	A	A	A	A	A	A	A	A	A	A	A	A	A	A	A	A	A	A	A	A	A	A	A	A	A	A
rs3_28169444	3	28169444	G	G	G	G	G	G	G	G	G	G	G	G	G	G	G	G	G	G	G	G	G	G	G	G	G	G	G	G	G	G	G	G	N	G	G	G	G	G	G	G	G	G	G	G	G	G	G
rs3_28169568	3	28169568	G	G	G	G	G	G	G	G	G	G	G	G	G	G	G	N	G	G	G	G	G	G	G	G	G	G	G	G	G	G	G	G	G	G	G	G	G	G	G	G	G	G	G	N	G	G	G
rs3_28169687	3	28169687	A	A	A	A	N	A	A	A	A	A	A	A	A	A	A	A	A	A	A	A	A	A	A	N	A	A	A	A	A	A	A	A	A	A	A	A	A	A	A	A	A	A	A	A	A	A	A
rs3_28169796	3	28169796	G	G	G	G	G	G	G	G	G	G	G	G	G	G	G	G	G	G	G	G	G	G	G	G	G	G	G	G	G	G	G	G	G	G	G	G	G	G	G	G	G	G	G	G	G	G	G
rs3_28169821	3	28169821	G	G	G	G	G	G	G	G	G	G	A	G	N	G	G	G	G	G	G	G	G	G	G	G	G	G	G	G	G	G	G	G	G	G	G	G	G	G	G	G	G	G	G	G	G	G	G
rs3_28170184	3	28170184	G	G	G	G	N	G	G	G	G	G	G	G	G	G	G	G	G	G	G	G	G	G	G	G	G	G	G	G	G	G	G	G	G	G	G	G	G	G	G	G	G	G	G	G	G	G	G
rs3_28171404	3	28171404	G	G	G	G	G	G	G	G	G	G	G	G	G	G	G	G	G	G	G	G	G	G	G	G	G	G	G	G	G	G	G	G	G	G	G	G	G	G	G	G	G	G	G	G	G	G	G
rs3_28173462	3	28173462	G	G	G	G	G	G	G	G	G	G	G	G	G	G	G	G	G	G	G	G	G	G	G	G	G	G	G	G	G	G	G	G	G	G	G	G	G	G	G	G	G	G	G	G	G	G	G
rs3_28174466	3	28174466	G	G	G	G	G	G	G	G	G	G	G	G	G	G	G	G	G	G	G	G	G	G	G	G	G	G	G	G	G	G	G	G	G	G	G	G	G	G	G	G	G	G	G	G	G	G	G
rs3_28174774	3	28174774	G	G	G	G	G	G	N	G	G	G	G	G	G	G	G	G	G	G	G	G	G	G	N	G	N	G	G	G	G	G	G	G	G	G	G	G	G	G	G	G	G	G	N	G	G	G	G
rs3_28174967	3	28174967	N	A	A	A	A	N	A	A	A	A	G	A	N	A	A	N	A	A	A	A	A	N	A	A	A	A	A	A	A	N	A	A	A	A	A	G	A	A	A	A	N	A	A	N	A	A	A
rs3_28254355	3	28254355	G	G	G	G	G	G	G	G	G	G	G	G	G	G	G	G	G	G	G	G	G	G	G	G	G	G	G	G	G	G	G	G	G	G	G	G	G	G	G	G	G	G	G	G	G	G	G
rs3_28255045	3	28255045	G	G	G	G	G	G	G	G	G	G	G	G	G	G	G	G	G	G	G	G	G	G	G	G	G	G	G	G	G	G	G	G	G	G	G	G	G	G	G	G	G	G	G	G	G	G	G
rs3_28255767	3	28255767	G	G	G	G	G	G	G	G	G	G	G	G	G	G	G	G	G	G	G	G	G	G	G	G	G	G	G	G	G	G	G	G	G	G	G	G	G	G	G	G	G	G	G	G	G	G	G
rs3_28255794	3	28255794	G	G	G	G	G	G	G	G	G	G	G	G	G	G	G	N	G	G	G	G	G	G	G	G	G	G	G	G	G	G	G	G	G	G	G	G	G	G	G	G	G	G	G	G	G	G	G
rs3_28256430	3	28256430	G	G	G	G	G	G	G	G	G	G	G	G	G	G	G	G	G	G	G	G	G	G	G	G	G	G	G	G	G	G	G	G	G	G	G	G	G	G	G	G	G	G	G	G	G	G	G
rs3_28256795	3	28256795	G	G	G	G	G	G	G	G	G	G	G	G	G	G	G	G	G	G	G	G	G	G	G	G	G	G	G	G	G	G	G	G	N	G	G	G	G	G	G	G	G	G	G	G	G	G	G
rs3_28258189	3	28258189	G	G	G	G	G	G	G	G	G	G	G	G	G	G	G	G	G	G	G	G	G	G	G	G	G	G	G	G	G	G	G	G	G	G	G	G	G	G	G	G	G	G	G	G	G	G	G
rs3_28260386	3	28260386	A	A	A	A	N	A	A	A	A	A	A	A	A	A	A	A	A	A	A	A	A	A	N	A	A	A	A	A	A	A	A	A	A	A	A	A	A	A	A	A	A	A	A	N	A	A	A
rs3_28260387	3	28260387	G	G	G	G	G	G	G	G	G	G	G	G	G	G	G	G	G	G	G	G	G	G	N	G	G	G	G	G	G	G	G	G	G	G	G	G	G	G	G	G	G	G	G	N	G	G	G
rs3_28260400	3	28260400	A	A	A	A	N	A	A	A	A	N	G	A	N	A	A	A	A	A	A	A	A	A	N	A	A	A	A	A	A	A	A	N	A	A	A	G	A	A	A	A	A	A	A	N	A	A	A
rs3_29375127	3	29375127	G	G	G	G	G	G	G	G	G	G	G	G	G	G	G	G	G	G	G	G	G	G	G	G	G	G	G	G	G	G	G	G	G	G	G	G	G	G	G	G	G	G	G	G	G	G	G
rs3_29375153	3	29375153	G	G	G	G	G	G	G	G	G	G	G	G	G	G	G	G	G	G	G	G	G	G	G	G	G	G	G	G	G	G	G	G	G	G	G	G	G	G	G	G	G	G	G	G	G	G	G
rs3_29376277	3	29376277	G	G	G	G	G	G	G	G	G	G	G	G	G	G	G	G	G	G	G	G	G	G	G	G	G	G	G	G	G	G	G	G	G	G	G	G	G	G	G	G	G	G	G	G	G	G	G
rs3_29376315	3	29376315	G	G	G	G	G	G	G	G	G	G	G	G	G	G	G	G	G	G	G	G	G	G	G	G	N	G	N	G	G	G	G	G	G	G	G	G	G	G	G	G	G	G	G	G	G	G	G
rs3_29376353	3	29376353	A	A	G	A	N	A	A	N	A	A	G	A	A	A	A	A	A	A	A	G	A	A	A	A	N	A	G	G	G	G	G	G	G	G	G	G	G	G	G	A	N	A	A	G	A	A	A
rs3_29376925	3	29376925	G	G	G	G	G	G	G	G	G	G	G	G	G	G	G	G	G	G	G	G	G	G	G	G	G	G	G	G	G	G	G	G	G	G	G	G	G	G	G	G	N	G	G	G	G	G	G
rs3_29377350	3	29377350	G	N	G	G	G	G	G	G	G	G	G	G	G	G	G	N	G	G	G	G	G	G	G	G	G	G	G	G	G	G	G	G	G	G	G	G	G	G	G	G	G	G	G	G	G	G	G
rs3_29377720	3	29377720	G	G	N	N	G	G	G	G	N	G	G	G	G	G	G	G	G	G	G	G	G	G	N	G	N	G	G	G	G	G	G	G	G	G	G	G	G	G	G	G	G	G	N	G	G	G	G
rs3_29378641	3	29378641	G	G	G	G	G	G	G	G	G	G	G	G	G	G	G	G	G	G	G	G	G	G	G	G	G	G	G	G	G	G	G	G	G	G	G	G	G	G	G	G	G	G	G	G	G	G	G
rs3_29378719	3	29378719	G	G	G	G	G	G	G	G	G	N	G	G	G	G	G	G	G	G	G	G	G	G	G	G	G	G	G	G	G	G	G	G	G	G	G	G	G	G	G	G	G	G	G	G	G	G	G
rs3_29378801	3	29378801	G	G	G	G	G	G	G	G	G	G	G	G	G	G	G	G	G	G	G	G	G	G	G	G	G	G	G	G	G	G	G	G	G	G	G	G	G	G	G	G	G	G	G	G	G	G	G
rs3_29378933	3	29378933	G	G	G	G	G	G	G	G	G	G	G	G	G	G	G	N	G	G	G	G	G	N	N	G	G	G	G	G	G	G	G	G	G	G	G	G	G	G	G	G	G	G	G	G	G	G	G
rs3_30479978	3	30479978	G	G	G	G	G	G	G	G	G	G	G	G	G	G	G	G	G	G	G	G	G	G	G	G	G	G	G	G	G	G	G	G	G	G	G	G	G	G	G	G	G	G	G	G	G	G	G
rs3_30481894	3	30481894	G	G	G	G	G	G	G	G	G	G	G	G	G	G	G	G	G	G	G	G	G	G	G	G	G	G	G	G	G	G	G	G	G	G	G	G	G	G	G	G	G	G	G	G	G	G	G
rs3_30601983	3	30601983	G	G	G	G	G	G	A	N	G	N	G	G	G	G	G	G	G	G	G	G	G	G	G	N	G	G	G	G	N	G	G	G	G	N	G	G	G	G	G	A	G	G	G	G	G	G	G
rs3_30602236	3	30602236	G	G	N	G	G	G	G	G	G	G	G	G	G	G	G	G	G	G	G	G	G	G	G	G	G	G	G	G	G	G	G	G	G	G	G	N	G	G	G	G	G	G	G	G	G	G	G
rs3_30602833	3	30602833	G	G	G	G	G	G	G	G	G	G	G	G	G	G	G	G	G	G	G	G	G	G	G	G	G	G	G	G	G	G	G	G	G	G	G	G	G	G	G	G	G	G	G	G	G	G	G
rs3_30602870	3	30602870	G	G	G	G	G	G	G	G	G	G	G	G	G	G	G	N	G	G	G	G	G	G	G	G	G	G	G	G	G	G	G	G	G	G	G	G	G	G	G	G	G	G	G	G	G	G	G
rs3_30603087	3	30603087	G	G	G	G	G	G	G	G	G	G	G	G	G	G	G	G	G	G	G	G	G	G	G	G	G	G	G	G	G	G	G	G	G	G	G	G	G	G	G	G	G	G	G	G	G	G	G
rs3_30603087	3	30603087	G	G	G	G	G	G	G	G	G	G	G	G	G	G	G	G	G	G	G	G	G	G	G	G	G	G	G	G	G	G	G	G	G	G	G	G	G	G	G	G	G	G	G	G	G	G	G
rs3_30603318	3	30603318	G	G	G	G	G	G	G	G	G	G	G	G	G	G	G	G	G	G	G	G	G	G	G	G	G	G	G	G	G	G	G	G	G	G	G	G	G	G	G	G	G	G	G	G	G	G	G
rs3_30603318	3	30603318	G	G	G	G	G	G	G	G	G	G	G	G	G	G	G	G	G	G	G	G	G	G	G	G	G	G	G	G	G	G	G	G	G	G	G	G	G	G	G	G	G	G	G	G	G	G	G
rs3_30603902	3	30603902	G	G	N	G	G	G	G	G	G	G	G	G	G	G	G	G	G	G	G	G	G	G	G	G	G	G	G	G	G	G	G	G	G	G	G	G	G	G	G	G	N	G	G	G	G	G	G
rs3_30603902	3	30603902	G	G	N	G	G	G	G	G	G	G	G	G	G	G	G	G	G	G	G	G	G	G	G	G	G	G	G	G	G	G	G	G	G	G	G	G	G	G	G	G	N	G	G	G	G	G	G
rs3_30604849	3	30604849	G	G	G	G	G	G	G	G	G	G	G	G	G	G	G	N	G	G	G	G	G	G	G	G	G	G	G	G	G	G	G	G	G	G	G	G	G	G	G	G	G	G	G	G	G	G	G
rs3_30607654	3	30607654	A	G	A	G	G	A	G	G	G	G	G	G	G	G	G	G	G	G	G	G	G	G	G	G	G	A	G	G	G	G	G	G	G	G	G	G	G	G	G	G	G	G	G	G	G	G	G
rs3_30608054	3	30608054	G	G	G	G	G	G	G	G	G	G	G	G	G	G	G	N	G	G	G	G	G	G	G	G	G	G	G	G	G	G	G	G	G	G	G	G	G	G	G	G	G	G	G	G	G	G	G
rs3_30608106	3	30608106	G	G	G	G	G	G	G	G	G	G	G	G	G	G	G	N	G	G	G	G	G	G	G	G	G	G	G	G	G	G	G	G	G	G	G	G	G	G	G	G	N	G	G	G	G	G	G
rs3_30608121	3	30608121	G	G	G	G	G	G	G	G	G	G	G	G	G	G	G	G	G	G	G	G	G	G	G	G	G	G	G	G	G	G	G	G	G	G	G	G	G	G	G	G	G	G	G	G	G	G	G
rs3_31921604	3	31921604	G	G	G	G	G	G	G	G	G	G	G	G	G	G	G	G	G	G	G	G	G	G	G	G	G	G	G	G	G	G	G	G	G	G	G	G	G	G	G	G	G	G	G	G	G	G	G
rs3_31923018	3	31923018	A	N	A	A	N	A	A	A	A	A	A	A	A	A	A	N	A	A	A	A	A	A	A	A	A	A	A	A	A	A	A	A	A	A	A	A	A	A	A	A	N	A	A	A	A	A	A
rs3_31924337	3	31924337	G	G	N	G	G	G	G	G	G	G	G	G	G	G	G	G	G	G	G	G	G	G	G	G	G	G	G	G	G	G	G	G	G	G	G	G	G	G	G	G	G	G	G	G	G	G	G
rs3_31924622	3	31924622	G	G	G	G	G	G	G	G	G	G	G	G	G	G	G	G	G	G	G	G	G	G	G	G	G	G	G	G	G	G	G	G	G	G	G	G	G	G	G	G	G	G	G	G	G	G	G
rs3_31925983	3	31925983	G	G	G	G	G	G	G	G	G	G	G	G	G	G	G	G	G	G	G	G	G	G	G	G	G	G	G	G	G	G	G	G	G	G	G	G	G	G	G	G	N	G	G	G	G	G	G
rs3_33245614	3	33245614	A	G	N	G	N	G	G	G	G	G	G	G	G	G	G	G	G	G	G	G	G	G	G	G	G	A	G	G	G	G	G	G	G	G	G	G	G	G	G	G	G	G	G	G	G	N	G
rs3_33245811	3	33245811	G	G	G	G	G	G	G	G	G	G	G	G	G	A	G	G	G	G	G	G	A	A	A	G	A	G	G	G	G	G	G	G	G	G	G	G	G	A	G	G	G	G	G	G	G	G	G
rs3_33246014	3	33246014	G	G	G	G	G	G	G	G	G	G	G	G	G	G	G	G	G	G	G	G	G	G	G	G	G	G	G	G	G	G	G	G	G	G	G	G	G	G	G	G	G	G	G	G	G	G	G
rs3_33247087	3	33247087	G	G	G	G	G	G	G	G	G	G	G	G	G	G	G	G	G	G	G	G	G	G	G	G	G	G	G	G	G	G	G	G	G	G	G	G	G	G	N	G	G	G	G	G	G	G	G
rs3_33248022	3	33248022	G	G	N	G	G	G	G	G	G	G	G	G	G	G	G	G	G	G	G	G	G	G	G	G	G	G	G	G	G	G	G	G	G	G	G	G	G	G	G	G	G	G	G	G	G	G	G
rs3_33248231	3	33248231	A	A	N	A	A	A	A	A	A	A	A	A	A	A	A	N	A	A	A	A	A	N	A	A	A	A	A	A	A	A	A	A	A	A	A	A	A	A	A	A	N	A	A	A	A	A	A
rs3_33248238	3	33248238	G	G	G	G	G	G	G	G	G	G	G	G	G	G	G	G	G	G	G	G	G	G	G	G	G	G	G	G	G	G	G	G	G	G	G	G	G	G	G	G	G	G	G	G	G	G	G
rs3_34636866	3	34636866	G	G	G	G	G	G	G	G	G	G	G	G	G	G	G	G	G	G	G	G	G	G	N	G	G	G	G	G	G	G	G	G	G	G	G	G	G	G	G	G	G	G	G	G	G	G	G
rs3_34636876	3	34636876	A	A	A	A	A	A	A	A	A	A	A	A	A	G	A	A	A	A	A	A	N	A	N	A	A	A	A	A	A	A	A	A	A	A	A	A	A	A	A	A	A	A	A	A	A	A	A
rs3_34637662	3	34637662	G	G	G	G	G	G	G	G	G	G	G	G	G	A	G	G	G	G	G	G	A	G	A	G	G	G	G	G	G	G	G	G	G	G	G	G	G	G	G	G	G	G	G	G	G	G	G
rs3_34638115	3	34638115	G	G	G	G	G	G	G	G	G	G	G	G	N	A	G	G	G	G	G	G	A	N	A	G	G	G	G	G	G	G	G	G	G	G	G	G	G	G	G	G	G	G	G	G	G	G	G
rs3_34638349	3	34638349	G	G	G	G	G	G	G	G	G	G	G	G	G	G	G	G	G	G	G	G	G	G	N	G	N	G	G	G	G	G	G	G	G	G	G	G	G	G	G	G	G	G	G	G	G	G	G
rs3_34638383	3	34638383	A	A	A	A	A	A	A	A	A	A	A	A	A	G	A	A	A	A	A	A	G	N	N	A	A	A	A	A	A	A	A	A	A	A	A	A	A	A	A	A	N	A	A	A	A	A	A
rs3_34638442	3	34638442	G	G	G	G	G	G	G	G	G	G	G	G	G	G	G	N	G	G	G	G	G	G	G	G	G	G	G	G	G	G	G	G	G	G	G	G	G	G	G	G	G	G	G	G	G	G	G
rs3_34638971	3	34638971	G	G	G	G	G	G	G	G	G	G	G	G	G	G	G	G	G	G	G	G	G	G	G	G	G	G	G	G	G	G	G	G	G	G	G	G	G	G	G	G	G	G	G	G	G	G	G
rs3_34639097	3	34639097	A	A	A	A	A	A	N	A	A	A	A	A	A	G	A	N	A	A	A	A	G	A	G	A	A	A	A	A	A	A	A	A	A	A	A	A	A	A	A	A	A	A	A	A	A	A	A
rs3_79308803	3	79308803	T	T	T	T	T	T	T	T	T	T	T	T	T	T	T	T	T	T	T	T	T	T	T	T	T	T	T	T	T	T	T	T	T	T	T	T	T	T	T	T	T	T	T	T	T	T	T
rs3_79309513	3	79309513	CTT	CTT	CTT	CTT	CTT	CTT	CTT	CTT	CTT	CTT	CTT	CTT	CTT	CTT	CTT	CTT	CTT	CTT	CTT	CTT	CTT	CTT	CTT	CTT	CTT	CTT	CTT	CTT	CTT	CTT	CTT	CTT	CTT	CTT	CTT	CTT	CTT	CTT	CTT	CTT	CTT	CTT	CTT	CTT	CTT	CTT	CTT
rs3_79310701	3	79310701	ACT	ACT	ACT	ACT	ACT	ACT	ACT	ACT	ACT	ACT	ACT	ACT	ACT	ACT	ACT	ACT	ACT	ACT	ACT	ACT	ACT	ACT	ACT	ACT	ACT	ACT	ACT	ACT	ACT	ACT	ACT	ACT	ACT	ACT	ACT	ACT	ACT	ACT	ACT	ACT	ACT	ACT	ACT	ACT	ACT	ACT	ACT
rs3_79312341	3	79312341	A	A	A	A	A	A	A	A	A	A	A	A	A	A	A	A	A	A	A	A	A	A	A	A	A	A	A	A	A	A	A	A	A	A	A	A	A	A	A	A	A	A	A	A	A	A	A
rs3_79312748	3	79312748	CAG	CAG	CAG	CAG	CAG	CAG	CAG	CAG	CAG	CAG	CAG	CAG	CAG	CAG	CAG	CAG	CAG	CAG	CAG	-	-	-	-	CAG	CAG	CAG	CAG	CAG	CAG	CAG	CAG	CAG	CAG	CAG	CAG	CAG	CAG	CAG	CAG	CAG	CAG	CAG	CAG	CAG	CAG	CAG	CAG
rs3_82246996	3	82246996	A	A	A	A	A	A	A	A	A	A	A	A	AAT	A	A	A	A	A	A	A	A	AAT	A	A	A	AAT	A	A	AAT	A	A	AAT	AAT	A	A	AAT	A	A	A	A	A	A	A	A	A	A	A
rs3_82247517	3	82247517	GACAAA	GACAAA	GACAAA	GACAAA	GACAAA	GACAAA	GACAAA	GACAAA	GACAAA	GACAAA	GACAAA	GACAAA	GACAAA	GACAAA	GACAAA	GACAAA	GACAAA	GACAAA	GACAAA	GACAAA	GACAAA	GACAAA	GACAAA	GACAAA	GACAAA	GACAAA	GACAAA	GACAAA	GACAAA	GACAAA	GACAAA	GACAAA	GACAAA	GACAAA	GACAAA	GACAAA	GACAAA	GACAAA	GACAAA	GACAAA	GACAAA	GACAAA	GACAAA	GACAAA	GACAAA	GACAAA	GACAAA
rs3_82249862	3	82249862	G	G	G	G	G	G	G	G	G	G	G	G	G	G	G	G	G	G	G	G	G	G	G	G	G	G	G	G	G	G	G	G	G	G	G	G	G	G	G	G	G	G	G	G	G	G	G
rs3_82249999	3	82249999	CAGTT	CAGTT	CAGTT	CAGTT	CAGTT	CAGTT	CAGTT	CAGTT	CAGTT	CAGTT	CAGTT	CAGTT	CAGTT	CAGTT	CAGTT	CAGTT	CAGTT	CAGTT	CAGTT	CAGTT	CAGTT	CAGTT	CAGTT	CAGTT	CAGTT	CAGTT	CAGTT	CAGTT	CAGTT	CAGTT	CAGTT	CAGTT	CAGTT	CAGTT	CAGTT	CAGTT	CAGTT	CAGTT	CAGTT	CAGTT	CAGTT	CAGTT	CAGTT	CAGTT	CAGTT	CAGTT	CAGTT
rs3_82253222	3	82253222	A	A	A	A	A	A	AAG	A	A	A	A	A	A	A	AAG	A	A	A	AAG	A	A	AAG	AAG	A	AAG	A	A	A	A	A	A	A	A	A	AAG	A	A	A	AAG	A	A	A	A	A	A	A	A
rs3_82284090	3	82284090	AT	AT	AT	AT	AT	AT	AT	AT	AT	AT	AT	AT	AT	AT	AT	AT	AT	AT	AT	AT	AT	AT	AT	AT	AT	AT	AT	AT	AT	AT	AT	AT	AT	AT	AT	AT	AT	AT	AT	AT	AT	AT	AT	AT	AT	AT	AT
rs3_82292487	3	82292487	TATAA	TATAA	TATAA	TATAA	TATAA	TATAA	TATAA	TATAA	TATAA	TATAA	TATAA	TATAA	TATAA	TATAA	TATAA	TATAA	TATAA	TATAA	TATAA	TATAA	TATAA	TATAA	TATAA	TATAA	TATAA	TATAA	TATAA	TATAA	TATAA	TATAA	TATAA	TATAA	TATAA	TATAA	TATAA	TATAA	TATAA	TATAA	TATAA	TATAA	TATAA	TATAA	TATAA	TATAA	TATAA	TATAA	TATAA
rs3_82294568	3	82294568	C	C	CA	C	C	C	C	C	C	C	C	C	C	C	C	C	C	C	C	C	C	C	C	CA	CA	CA	C	C	C	C	C	CA	C	CA	C	C	C	C	C	C	CA	C	C	C	C	C	C
rs3_82294795	3	82294795	A	A	A	A	A	A	A	A	A	A	A	A	A	A	A	A	A	A	A	A	A	A	A	A	A	A	A	A	A	A	A	A	A	A	A	A	A	A	A	A	A	A	A	A	A	A	A
rs3_82295075	3	82295075	T	T	T	T	T	T	T	T	T	T	T	T	T	T	T	T	T	T	T	T	T	T	T	T	T	T	T	T	T	T	T	T	T	T	T	T	T	T	T	T	T	T	T	T	T	T	T
rs3_84382583	3	84382583	C	C	C	C	C	C	C	C	C	C	C	C	C	C	C	C	C	C	C	C	C	C	C	C	C	C	C	C	C	C	C	C	C	C	C	C	C	C	C	C	C	C	C	C	C	C	C
rs3_84382724	3	84382724	TA	TA	TA	TA	TA	TA	TA	TA	TA	TA	TA	TA	TA	TA	TA	TA	TA	TA	TA	TA	TA	TA	TA	TA	TA	TA	TA	TA	TA	TA	TA	TA	TA	TA	TA	TA	TA	TA	TA	TA	TA	TA	TA	TA	TA	TA	TA
rs3_84382954	3	84382954	G	G	G	G	G	G	G	G	G	G	G	G	G	G	G	G	G	G	G	G	G	G	G	G	G	G	G	G	G	G	G	G	G	G	G	G	G	G	G	G	G	G	G	G	G	G	G
rs3_84383050	3	84383050	TG	TG	TG	TG	TG	TG	TG	TG	TG	TG	TG	TG	TG	TG	TG	TG	TG	TG	TG	TG	TG	TG	TG	TG	TG	TG	TG	TG	TG	TG	TG	TG	TG	TG	TG	TG	TG	TG	TG	TG	TG	TG	TG	TG	TG	TG	TG
rs3_84385707	3	84385707	GA	GA	GA	GA	GA	GA	GA	GA	GA	GA	GA	GA	GA	GA	GA	GA	GA	GA	GA	GA	GA	GA	GA	GA	GA	GA	GA	GA	GA	GA	GA	GA	GA	GA	GA	GA	GA	GA	GA	GA	GA	GA	GA	GA	GA	GA	GA
rs3_84387403	3	84387403	CTA	CTA	CTA	CTA	CTA	CTA	CTA	CTA	CTA	CTA	CTA	CTA	CTA	CTA	CTA	CTA	CTA	CTA	CTA	CTA	CTA	CTA	CTA	CTA	CTA	CTA	CTA	CTA	CTA	CTA	CTA	CTA	CTA	CTA	CTA	CTA	CTA	CTA	CTA	CTA	CTA	CTA	CTA	CTA	CTA	CTA	CTA
rs3_86200631	3	86200631	AG	AG	AG	AG	AG	AG	AG	AG	AG	AG	AG	AG	AG	AG	AG	AG	AG	AG	AG	AG	AG	AG	AG	AG	AG	AG	AG	AG	AG	AG	AG	AG	AG	AG	AG	AG	AG	AG	AG	AG	AG	AG	AG	AG	AG	AG	AG
rs3_86201209	3	86201209	TCTA	TCTA	TCTA	TCTA	TCTA	TCTA	TCTA	TCTA	TCTA	TCTA	T	TCTA	TCTA	TCTA	TCTA	TCTA	TCTA	TCTA	T	TCTA	TCTA	TCTA	TCTA	TCTA	TCTA	TCTA	TCTA	TCTA	TCTA	TCTA	TCTA	TCTA	TCTA	TCTA	TCTA	TCTA	TCTA	TCTA	TCTA	TCTA	TCTA	TCTA	TCTA	TCTA	TCTA	TCTA	TCTA
rs3_86205801	3	86205801	GAGAA	GAGAA	GAGAA	GAGAA	GAGAA	GAGAA	GAGAA	GAGAA	GAGAA	GAGAA	GAGAA	GAGAA	GAGAA	GAGAA	GAGAA	GAGAA	GAGAA	GAGAA	GAGAA	GAGAA	GAGAA	GAGAA	GAGAA	GAGAA	GAGAA	GAGAA	GAGAA	GAGAA	GAGAA	GAGAA	GAGAA	GAGAA	GAGAA	GAGAA	GAGAA	GAGAA	GAGAA	GAGAA	GAGAA	GAGAA	GAGAA	GAGAA	GAGAA	GAGAA	GAGAA	GAGAA	GAGAA
rs3_87102449	3	87102449	C	C	C	C	C	C	C	C	C	C	C	C	C	C	C	C	C	C	C	C	C	C	C	C	C	C	C	C	C	C	C	C	C	C	C	C	C	C	C	C	C	C	C	C	C	C	C
rs3_87104388	3	87104388	T	TG	TG	T	T	T	TG	TG	TG	TG	TG	TG	TG	TG	TG	TG	TG	TG	TG	TG	TG	TG	TG	T	TG	TG	TG	TG	TG	TG	TG	TG	TG	TG	TG	TG	TG	TG	TG	TG	TG	TG	TG	TG	TG	TG	T
rs3_87104893	3	87104893	G	GC	GC	G	G	G	GC	GC	GC	GC	G	GC	GC	GC	GC	GC	GC	GC	GC	GC	GC	GC	G	G	GC	G	GC	GC	GC	GC	GC	GC	GC	GC	GC	GC	GC	GC	GC	GC	GC	GC	GC	GC	GC	GC	G
rs3_88037739	3	88037739	TG	TG	-	-	TG	TG	TG	TG	TG	TG	TG	TG	TG	TG	TG	TG	TG	TG	TG	TG	TG	TG	TG	TG	TG	TG	TG	TG	TG	TG	TG	TG	TG	TG	TG	TG	TG	TG	TG	TG	TG	TG	TG	TG	TG	TG	TG
rs3_88038275	3	88038275	T	T	T	T	T	T	T	T	T	T	T	T	T	T	T	T	T	T	T	T	T	T	T	T	T	T	T	T	T	T	T	T	T	T	T	T	T	T	T	T	T	T	T	T	T	T	T
rs3_90986893	3	90986893	CAT	CAT	CAT	CAT	CAT	CAT	CAT	CAT	CAT	CAT	CAT	CAT	CAT	CAT	CAT	CAT	CAT	CAT	CAT	CAT	CAT	CAT	CAT	CAT	CAT	CAT	CAT	CAT	CAT	CAT	CAT	CAT	CAT	CAT	CAT	CAT	CAT	CAT	CAT	CAT	CAT	CAT	CAT	CAT	CAT	CAT	CAT
rs3_90986969	3	90986969	C	C	-	-	C	C	C	C	C	C	C	C	C	C	C	C	C	C	C	C	C	C	C	C	C	C	C	C	C	C	C	C	C	C	C	C	C	C	C	C	C	C	C	C	C	C	C
rs3_93123226	3	93123226	TTA	TTA	TTA	TTA	TTA	TTA	TTA	TTA	TTA	TTA	TTA	TTA	TTA	TTA	TTA	TTA	TTA	TTA	TTA	TTA	TTA	TTA	TTA	TTA	TTA	TTA	T	TTA	TTA	TTA	TTA	TTA	TTA	TTA	TTA	TTA	TTA	TTA	TTA	TTA	TTA	TTA	TTA	TTA	TTA	TTA	TTA
rs3_93123598	3	93123598	C	C	C	C	C	C	C	C	C	C	C	C	C	C	C	C	C	C	C	C	C	C	C	C	C	C	C	C	C	C	C	C	C	C	C	C	C	C	C	C	C	C	C	C	C	C	C
rs3_93123853	3	93123853	GTCC	GTCC	GTCC	GTCC	GTCC	GTCC	GTCC	GTCC	GTCC	GTCC	GTCC	GTCC	GTCC	GTCC	GTCC	GTCC	GTCC	GTCC	GTCC	GTCC	GTCC	GTCC	GTCC	GTCC	GTCC	GTCC	GTCC	GTCC	GTCC	GTCC	GTCC	GTCC	GTCC	GTCC	GTCC	GTCC	GTCC	GTCC	GTCC	GTCC	GTCC	GTCC	GTCC	GTCC	GTCC	GTCC	GTCC
rs3_93123922	3	93123922	AT	AT	AT	AT	AT	AT	AT	AT	AT	AT	AT	AT	AT	AT	AT	AT	A	AT	AT	AT	AT	AT	AT	AT	AT	AT	AT	AT	AT	AT	AT	AT	AT	AT	AT	AT	AT	A	AT	AT	AT	AT	AT	AT	AT	AT	AT
rs3_93126269	3	93126269	G	G	G	G	G	G	G	G	G	G	G	G	G	G	G	G	G	G	G	G	G	G	G	G	G	G	G	G	G	G	G	G	G	G	G	G	G	G	G	G	G	G	G	G	G	G	G
rs3_97843933	3	97843933	A	A	A	A	A	A	A	A	A	A	A	A	A	A	A	A	AG	A	A	A	A	A	A	A	A	A	A	A	A	A	A	A	A	A	A	A	A	A	A	A	A	A	A	A	A	A	A
rs3_97844068	3	97844068	G	GCCACCA	G	GCCACCA	G	GCCACCA	GCCACCA	GCCACCA	GCCACCA	GCCACCA	GCCACCA	GCCACCA	GCCACCA	GCCACCA	GCCACCA	GCCACCA	G	GCCACCA	GCCACCA	G	GCCACCA	GCCACCA	GCCACCA	G	GCCACCA	G	GCCACCA	GCCACCA	GCCACCA	GCCACCA	GCCACCA	GCCACCA	GCCACCA	GCCACCA	GCCACCA	GCCACCA	GCCACCA	GCCACCA	GCCACCA	GCCACCA	G	GCCACCA	GCCACCA	GCCACCA	GCCACCA	GCCACCA	G
rs3_97845059	3	97845059	GT	GT	GT	GT	GT	GT	GT	GT	GT	GT	GT	GT	GT	GT	GT	GT	G	GT	GT	GT	GT	GT	GT	GT	GT	GT	GT	GT	GT	GT	GT	GT	GT	GT	GT	GT	GT	GT	GT	GT	GT	GT	GT	GT	GT	GT	GT
rs3_101346051	3	101346051	C	C	C	C	C	C	C	C	C	C	C	C	C	C	C	C	CGAA	C	C	C	C	C	C	C	C	C	C	C	C	C	C	C	C	C	C	C	C	C	C	C	C	C	C	C	C	C	C
rs3_101346254	3	101346254	A	A	A	A	A	A	A	A	A	A	A	A	A	A	A	A	A	A	A	A	A	A	A	A	A	A	A	A	A	A	A	A	A	A	A	A	A	A	A	A	A	A	A	A	A	A	A
rs3_101346661	3	101346661	GT	GT	GT	GT	GT	GT	GT	GT	GT	GT	GT	GT	GT	GT	GT	GT	GT	GT	GT	GT	GT	GT	GT	GT	GT	GT	GT	GT	GT	GT	GT	GT	GT	GT	GT	GT	GT	GT	GT	GT	GT	GT	GT	GT	GT	GT	GT
rs3_101450421	3	101450421	T	T	T	T	T	T	T	T	T	T	T	T	T	T	T	T	T	T	T	T	T	T	T	T	T	T	T	T	T	T	T	T	T	T	T	T	T	T	T	T	T	T	T	T	T	T	T
rs3_101452171	3	101452171	A	A	A	A	A	A	A	A	A	A	A	A	A	A	A	A	A	A	A	A	A	A	A	A	A	A	A	A	A	A	A	A	A	A	A	A	A	A	A	A	A	A	A	A	A	A	A
rs3_101452855	3	101452855	A	A	A	A	A	A	A	A	A	A	A	A	A	A	A	A	AG	A	A	A	A	A	A	A	A	A	A	A	A	A	A	A	A	A	A	A	A	A	A	A	A	A	A	A	A	A	A
rs3_101453163	3	101453163	TCC	TCC	TCC	TCC	TCC	TCC	TCC	TCC	TCC	TCC	TCC	TCC	TCC	TCC	TCC	TCC	TCC	TCC	TCC	TCC	TCC	TCC	TCC	TCC	TCC	TCC	TCC	TCC	TCC	TCC	TCC	TCC	TCC	TCC	TCC	TCC	TCC	TCC	TCC	TCC	TCC	TCC	TCC	TCC	TCC	TCC	TCC
rs3_101453193	3	101453193	CT	CT	CT	CT	CT	CT	CT	CT	CT	CT	CT	CT	CT	CT	CT	CT	C	CT	CT	CT	CT	CT	CT	CT	CT	CT	CT	CT	CT	CT	CT	CT	CT	CT	CT	CT	CT	CT	CT	CT	CT	CT	CT	CT	CT	CT	CT
rs3_101476476	3	101476476	TGTAG	TGTAG	TGTAG	TGTAG	TGTAG	TGTAG	TGTAG	TGTAG	TGTAG	TGTAG	TGTAG	TGTAG	TGTAG	TGTAG	TGTAG	TGTAG	TGTAG	TGTAG	TGTAG	TGTAG	TGTAG	TGTAG	TGTAG	TGTAG	TGTAG	TGTAG	TGTAG	TGTAG	TGTAG	TGTAG	TGTAG	TGTAG	TGTAG	TGTAG	TGTAG	TGTAG	TGTAG	TGTAG	TGTAG	TGTAG	TGTAG	TGTAG	TGTAG	TGTAG	TGTAG	TGTAG	TGTAG
rs3_101477926	3	101477926	G	G	G	G	G	G	G	G	G	G	G	G	G	G	G	G	G	G	G	G	G	G	G	G	G	G	G	G	G	G	G	G	G	G	G	G	G	G	G	G	G	G	G	G	G	G	G
rs3_101477933	3	101477933	A	A	A	A	A	A	A	A	A	A	A	A	A	A	A	A	AT	A	A	A	A	A	A	A	A	A	A	A	A	A	A	A	A	A	A	A	A	A	A	A	A	A	A	A	A	A	A
rs3_101478874	3	101478874	C	C	C	C	C	C	C	C	C	C	C	C	C	C	C	C	CGCA	C	C	C	C	C	C	C	C	C	C	C	C	C	C	C	C	C	C	C	C	C	C	C	C	C	C	C	C	C	C
rs3_101493480	3	101493480	C	C	C	C	C	C	C	C	C	C	C	C	C	C	C	C	CAT	C	C	C	C	C	C	C	C	C	C	C	C	C	C	C	C	C	C	C	C	C	C	C	C	C	C	C	C	C	C
rs3_101493484	3	101493484	C	C	C	C	C	C	C	C	C	C	C	C	C	C	C	C	C	C	C	C	C	C	C	C	C	C	C	C	C	C	C	C	C	C	C	C	C	C	C	C	C	C	C	C	C	C	C
rs3_101499241	3	101499241	GA	GA	GA	GA	GA	GA	GA	GA	GA	GA	GA	GA	GA	GA	GA	GA	GA	GA	GA	GA	GA	GA	GA	GA	GA	GA	GA	GA	GA	GA	GA	GA	GA	GA	GA	GA	GA	GA	GA	GA	GA	GA	GA	GA	GA	GA	GA
rs3_101500042	3	101500042	AT	AT	AT	AT	AT	AT	AT	AT	AT	AT	AT	AT	AT	AT	AT	AT	AT	AT	AT	AT	AT	AT	AT	AT	AT	AT	AT	AT	AT	AT	AT	AT	AT	AT	AT	AT	AT	AT	AT	AT	AT	AT	AT	AT	AT	AT	AT
rs3_101500765	3	101500765	G	G	G	G	G	G	G	G	G	G	G	G	G	G	G	G	G	G	G	G	G	G	G	G	G	G	G	G	G	G	G	G	G	G	G	G	G	G	G	G	G	G	G	G	G	G	G
rs3_101554897	3	101554897	T	T	T	T	T	T	T	T	T	T	T	T	T	T	T	T	T	T	T	T	T	T	T	T	T	T	T	T	T	T	T	T	T	T	T	T	T	T	T	T	T	T	T	T	T	T	T
rs3_101555392	3	101555392	C	C	C	C	C	C	C	C	C	C	C	C	C	C	C	C	C	C	C	C	C	C	C	C	C	C	C	C	C	C	C	C	C	C	C	C	C	C	C	C	C	C	C	C	C	C	C
rs3_101555598	3	101555598	AG	AG	AG	AG	AG	AG	AG	AG	AG	AG	AG	AG	AG	AG	AG	AG	AG	AG	AG	AG	AG	AG	AG	AG	AG	AG	AG	AG	AG	AG	AG	AG	AG	AG	AG	AG	AG	AG	AG	AG	AG	AG	AG	AG	AG	AG	AG
rs3_101559802	3	101559802	A	A	A	A	A	A	A	A	A	A	A	A	A	A	A	A	A	A	A	A	A	A	A	A	A	A	A	A	A	A	A	A	A	A	A	A	A	A	A	A	A	A	A	A	A	A	A
rs3_101559827	3	101559827	AG	AG	AG	AG	AG	AG	AG	AG	AG	AG	AG	AG	AG	AG	AG	AG	AG	AG	AG	AG	AG	AG	AG	AG	AG	AG	AG	AG	AG	AG	AG	AG	AG	AG	AG	AG	AG	AG	AG	AG	AG	AG	AG	AG	AG	AG	AG
rs3_101650759	3	101650759	TA	TA	TA	TA	TA	TA	TA	TA	TA	TA	TA	TA	TA	TA	TA	TA	T	TA	TA	TA	TA	TA	TA	TA	TA	TA	TA	TA	TA	TA	TA	TA	TA	TA	TA	TA	TA	TA	TA	TA	TA	TA	TA	TA	TA	TA	TA
rs3_101651317	3	101651317	TTC	TTC	-	-	TTC	TTC	TTC	TTC	TTC	TTC	TTC	TTC	TTC	TTC	TTC	TTC	TTC	TTC	TTC	TTC	TTC	TTC	TTC	TTC	TTC	TTC	TTC	TTC	TTC	TTC	TTC	TTC	TTC	TTC	TTC	TTC	TTC	TTC	TTC	-	TTC	TTC	TTC	TTC	TTC	TTC	TTC
rs3_101652976	3	101652976	GT	GT	GT	GT	GT	GT	GT	GT	GT	GT	GT	GT	GT	GT	GT	GT	G	GT	GT	GT	GT	GT	GT	GT	GT	GT	GT	GT	GT	GT	GT	GT	GT	GT	GT	GT	GT	GT	GT	GT	GT	GT	GT	GT	GT	GT	GT
rs3_102024714	3	102024714	GAA	GAA	GAA	GAA	GAA	GAA	GAA	GAA	GAA	GAA	GAA	GAA	GAA	GAA	GAA	GAA	G	GAA	GAA	GAA	GAA	GAA	GAA	GAA	GAA	GAA	GAA	GAA	GAA	GAA	GAA	GAA	GAA	GAA	GAA	GAA	GAA	GAA	GAA	GAA	GAA	GAA	GAA	GAA	GAA	GAA	GAA
rs3_102024730	3	102024730	GGA	GGA	GGA	GGA	GGA	GGA	GGA	GGA	GGA	GGA	GGA	GGA	GGA	GGA	GGA	GGA	GGA	GGA	GGA	GGA	GGA	GGA	GGA	GGA	GGA	GGA	GGA	GGA	GGA	GGA	GGA	GGA	GGA	GGA	GGA	GGA	GGA	GGA	GGA	GGA	GGA	GGA	GGA	GGA	GGA	GGA	GGA
rs3_102024816	3	102024816	AAAC	AAAC	AAAC	AAAC	AAAC	AAAC	AAAC	AAAC	AAAC	AAAC	AAAC	AAAC	AAAC	AAAC	AAAC	AAAC	AAAC	AAAC	AAAC	AAAC	AAAC	AAAC	AAAC	AAAC	AAAC	AAAC	AAAC	AAAC	AAAC	AAAC	AAAC	AAAC	AAAC	AAAC	AAAC	AAAC	AAAC	AAAC	AAAC	AAAC	AAAC	AAAC	AAAC	AAAC	AAAC	AAAC	AAAC
rs3_102025190	3	102025190	CAAG	CAAG	CAAG	CAAG	CAAG	CAAG	CAAG	CAAG	CAAG	CAAG	CAAG	CAAG	CAAG	CAAG	CAAG	CAAG	C	CAAG	CAAG	CAAG	CAAG	CAAG	CAAG	CAAG	CAAG	CAAG	CAAG	CAAG	CAAG	CAAG	CAAG	CAAG	CAAG	CAAG	CAAG	CAAG	CAAG	CAAG	CAAG	CAAG	CAAG	CAAG	CAAG	CAAG	CAAG	CAAG	CAAG
rs3_102025410	3	102025410	A	A	A	A	A	A	A	A	A	A	A	A	A	A	A	A	A	A	A	A	A	A	A	A	A	A	A	A	A	A	A	A	A	A	A	A	A	A	A	A	A	A	A	A	A	A	A
rs3_102026462	3	102026462	TTAC	TTAC	TTAC	TTAC	TTAC	TTAC	TTAC	TTAC	TTAC	TTAC	TTAC	TTAC	TTAC	TTAC	TTAC	TTAC	T	TTAC	TTAC	TTAC	TTAC	TTAC	TTAC	TTAC	TTAC	TTAC	TTAC	TTAC	TTAC	TTAC	TTAC	TTAC	TTAC	TTAC	TTAC	TTAC	TTAC	TTAC	TTAC	TTAC	TTAC	TTAC	TTAC	TTAC	TTAC	TTAC	TTAC
rs3_102026897	3	102026897	G	G	G	G	G	G	G	G	G	G	G	G	G	G	G	G	GAT	G	G	G	G	G	G	G	G	G	G	G	G	G	G	G	G	G	G	G	G	G	G	G	G	G	G	G	G	G	G
rs3_103406244	3	103406244	T	T	T	T	T	T	T	T	T	T	T	T	T	T	T	T	T	T	T	T	T	T	T	T	T	T	T	T	T	T	T	T	T	T	T	T	T	T	T	T	T	T	T	T	T	T	T
rs3_103407224	3	103407224	T	T	T	T	T	T	T	T	T	T	T	T	T	T	T	T	T	T	T	T	T	T	T	T	T	T	T	T	T	T	T	T	T	T	T	T	T	T	T	T	T	T	T	T	T	T	T
rs3_103407449	3	103407449	A	A	A	A	A	A	A	A	A	A	A	A	A	A	A	A	A	A	A	A	A	A	A	A	A	A	A	A	A	A	A	A	A	A	A	A	A	A	A	A	A	A	A	A	A	A	A
rs3_103408180	3	103408180	AAT	AAT	AAT	AAT	AAT	AAT	AAT	AAT	AAT	AAT	AAT	AAT	AAT	AAT	AAT	AAT	AAT	AAT	AAT	AAT	AAT	AAT	AAT	AAT	AAT	AAT	AAT	AAT	AAT	AAT	AAT	AAT	AAT	AAT	AAT	AAT	AAT	AAT	AAT	AAT	AAT	AAT	AAT	AAT	AAT	AAT	AAT
rs3_103408544	3	103408544	TTTA	TTTA	TTTA	TTTA	TTTA	TTTA	TTTA	TTTA	TTTA	TTTA	TTTA	TTTA	TTTA	TTTA	TTTA	TTTA	TTTA	TTTA	TTTA	TTTA	TTTA	TTTA	TTTA	TTTA	TTTA	TTTA	TTTA	TTTA	TTTA	TTTA	TTTA	TTTA	TTTA	TTTA	TTTA	TTTA	TTTA	TTTA	TTTA	TTTA	TTTA	TTTA	TTTA	TTTA	TTTA	TTTA	TTTA
rs3_103408589	3	103408589	TA	TA	TA	TA	TA	TA	TA	TA	TA	TA	TA	TA	TA	TA	TA	TA	TA	TA	TA	TA	TA	TA	TA	TA	TA	TA	TA	TA	TA	TA	TA	TA	TA	TA	TA	TA	TA	TA	TA	TA	TA	TA	TA	TA	TA	TA	TA
rs3_103409786	3	103409786	C	C	C	C	C	C	C	C	C	C	C	C	C	C	C	C	C	C	C	C	C	C	C	C	C	C	C	C	C	C	C	C	C	C	C	C	C	C	C	C	C	C	C	C	C	C	C
rs3_103420444	3	103420444	A	A	A	A	A	A	A	A	A	A	A	A	A	A	A	A	A	A	A	A	A	A	A	A	A	A	A	A	A	A	A	A	A	A	A	A	A	A	A	A	A	A	A	A	A	A	A
rs3_103420668	3	103420668	T	T	T	T	T	T	T	T	T	T	T	T	T	T	T	T	T	T	T	T	T	T	T	T	T	T	T	T	T	T	T	T	T	T	T	T	T	T	T	T	T	T	T	T	T	T	T
rs3_107326348	3	107326348	C	C	C	C	C	C	C	C	C	C	C	C	C	C	C	C	C	C	C	C	C	C	C	C	C	C	C	C	C	C	C	C	C	C	C	C	C	C	C	C	C	C	C	C	C	C	C
rs3_107331529	3	107331529	GACT	GACT	GACT	GACT	GACT	GACT	GACT	GACT	GACT	GACT	GACT	GACT	GACT	GACT	GACT	GACT	GACT	GACT	GACT	GACT	GACT	GACT	GACT	GACT	GACT	GACT	GACT	GACT	GACT	GACT	GACT	GACT	GACT	GACT	GACT	GACT	GACT	GACT	GACT	GACT	GACT	GACT	GACT	GACT	GACT	GACT	GACT
rs3_107332800	3	107332800	TAC	TAC	TAC	TAC	TAC	TAC	TAC	TAC	TAC	TAC	TAC	TAC	TAC	TAC	TAC	TAC	TAC	TAC	TAC	TAC	TAC	TAC	TAC	TAC	TAC	TAC	TAC	TAC	TAC	TAC	TAC	TAC	TAC	TAC	TAC	TAC	TAC	TAC	TAC	TAC	TAC	TAC	TAC	TAC	TAC	TAC	TAC
rs3_107333274	3	107333274	AT	AT	AT	AT	AT	AT	AT	AT	AT	AT	AT	AT	AT	AT	AT	AT	AT	AT	AT	AT	AT	AT	AT	AT	AT	AT	AT	AT	AT	AT	AT	AT	AT	AT	AT	AT	AT	AT	AT	AT	AT	AT	AT	AT	AT	AT	AT
rs3_107377945	3	107377945	TA	TA	TA	TA	TA	TA	TA	TA	TA	TA	TA	TA	TA	TA	TA	TA	TA	TA	TA	TA	TA	TA	TA	TA	TA	TA	TA	TA	TA	TA	TA	TA	TA	TA	TA	TA	TA	TA	TA	TA	TA	TA	TA	TA	TA	TA	TA
rs3_107383035	3	107383035	T	T	T	T	T	T	T	T	T	T	T	T	T	T	T	T	T	T	T	T	T	T	T	T	T	T	T	T	T	T	T	T	T	T	T	T	T	T	T	T	T	T	T	T	T	T	T
rs3_107462265	3	107462265	T	T	T	T	T	T	T	T	T	T	T	T	T	T	T	T	T	T	T	T	T	T	T	T	T	T	T	T	T	T	T	T	T	T	T	T	T	T	T	T	T	T	T	T	T	T	T
rs3_107466714	3	107466714	CT	CT	CT	CT	CT	CT	CT	CT	CT	CT	CT	CT	CT	CT	CT	CT	CT	CT	CT	CT	CT	CT	CT	CT	CT	CT	CT	CT	CT	CT	CT	CT	CT	CT	CT	CT	CT	CT	CT	CT	CT	CT	CT	CT	CT	CT	CT
rs3_108583428	3	108583428	TC	TC	TC	TC	TC	TC	TC	TC	TC	TC	TC	TC	TC	TC	TC	TC	TC	TC	TC	TC	TC	TC	TC	TC	TC	TC	TC	TC	TC	TC	TC	TC	TC	TC	TC	TC	TC	TC	TC	TC	TC	TC	TC	TC	TC	TC	TC
rs3_108584033	3	108584033	AG	AG	AG	AG	AG	AG	AG	AG	AG	AG	AG	AG	AG	AG	AG	AG	AG	AG	AG	AG	AG	AG	AG	AG	AG	AG	AG	AG	AG	AG	AG	AG	AG	AG	AG	AG	AG	AG	AG	AG	AG	AG	AG	AG	AG	AG	AG
rs3_108584161	3	108584161	G	G	G	G	G	G	G	G	G	G	G	G	G	G	G	G	G	G	G	G	G	G	G	G	G	G	G	G	G	G	G	G	G	G	G	G	G	G	G	G	G	G	G	G	G	G	G
rs3_108584878	3	108584878	G	G	G	G	G	G	G	G	G	G	G	G	G	G	G	G	G	G	G	G	G	G	G	G	G	G	G	G	G	G	G	G	G	G	G	G	G	G	G	G	G	G	G	G	G	G	G
rs3_108586820	3	108586820	AT	AT	AT	AT	AT	AT	AT	AT	AT	AT	AT	AT	AT	AT	AT	AT	AT	AT	AT	AT	AT	AT	AT	AT	AT	AT	AT	AT	AT	AT	AT	AT	AT	AT	AT	AT	AT	AT	AT	AT	AT	AT	AT	AT	AT	AT	AT
rs3_108586996	3	108586996	C	C	C	C	C	C	C	C	C	C	C	C	C	C	C	C	C	C	C	C	C	C	C	C	C	C	C	C	C	C	C	C	C	C	C	C	C	C	C	C	C	C	C	C	C	C	C
rs3_108587059	3	108587059	C	C	-	-	C	C	C	C	C	C	C	C	C	C	C	C	C	C	C	C	C	C	C	C	C	C	C	C	C	C	C	C	C	C	C	C	C	C	C	-	C	C	C	C	C	C	C
rs3_108587113	3	108587113	T	T	T	T	T	T	T	T	T	T	T	T	T	T	T	T	T	T	T	T	T	T	T	T	T	T	T	T	T	T	T	T	T	T	T	T	T	T	T	T	T	T	T	T	T	T	T
rs3_109688957	3	109688957	AATC	AATC	AATC	AATC	AATC	AATC	AATC	AATC	AATC	AATC	AATC	AATC	AATC	AATC	AATC	AATC	AATC	AATC	AATC	AATC	AATC	AATC	AATC	AATC	AATC	AATC	AATC	AATC	AATC	AATC	AATC	AATC	AATC	AATC	AATC	AATC	AATC	AATC	AATC	AATC	AATC	AATC	AATC	AATC	AATC	AATC	AATC
rs3_109690345	3	109690345	GA	GA	GA	GA	GA	GA	GA	GA	GA	GA	GA	GA	GA	GA	GA	GA	GA	GA	GA	GA	GA	GA	GA	GA	GA	GA	GA	GA	GA	GA	GA	GA	GA	GA	GA	GA	GA	GA	GA	GA	GA	GA	GA	GA	GA	GA	GA
rs3_109690783	3	109690783	ATGC	ATGC	ATGC	ATGC	ATGC	ATGC	ATGC	ATGC	ATGC	ATGC	ATGC	ATGC	ATGC	ATGC	ATGC	ATGC	ATGC	ATGC	ATGC	ATGC	ATGC	ATGC	ATGC	ATGC	ATGC	ATGC	ATGC	ATGC	ATGC	ATGC	ATGC	ATGC	ATGC	ATGC	ATGC	ATGC	ATGC	ATGC	ATGC	ATGC	ATGC	ATGC	ATGC	ATGC	ATGC	ATGC	ATGC
rs3_109692061	3	109692061	C	C	C	C	C	C	C	C	C	C	C	C	C	C	C	C	C	C	C	-	-	-	-	C	C	C	C	C	C	C	C	C	C	C	C	C	C	C	C	C	C	C	C	C	C	C	C
rs3_109811615	3	109811615	C	C	C	C	C	C	C	C	C	C	C	C	C	C	C	C	C	C	C	C	C	C	C	C	C	C	C	C	C	C	C	C	C	C	C	C	C	C	C	C	C	C	C	C	C	C	C
rs3_109811615	3	109811615	C	C	C	C	C	C	C	C	C	C	C	C	C	C	C	C	C	C	C	C	C	C	C	C	C	C	C	C	C	C	C	C	C	C	C	C	C	C	C	C	C	C	C	C	C	C	C
rs3_109812891	3	109812891	C	C	C	C	C	C	C	C	C	C	C	C	C	C	C	C	C	C	C	C	C	C	C	C	C	C	C	C	C	C	C	C	C	C	C	C	C	C	C	C	C	C	C	C	C	C	C
rs3_109813307	3	109813307	T	T	T	T	T	T	T	T	T	T	T	T	T	T	T	T	T	T	T	T	T	T	T	T	T	T	T	T	T	T	T	T	T	T	T	T	T	T	T	T	T	T	T	T	T	T	T
rs3_109816095	3	109816095	A	A	A	A	A	A	A	A	A	A	A	A	A	A	A	A	A	A	A	A	A	A	A	A	A	A	A	A	A	A	A	A	A	A	A	A	A	A	A	A	A	A	A	A	A	A	A
rs3_110674642	3	110674642	G	G	G	G	G	G	G	G	G	G	G	G	G	G	G	G	G	G	G	G	G	G	G	G	G	G	G	G	G	G	G	G	G	G	G	G	G	G	G	G	G	G	G	G	G	G	G
rs3_111129438	3	111129438	T	T	T	T	T	T	T	T	T	T	T	T	T	T	T	T	T	T	T	T	T	T	T	T	T	T	T	T	T	T	T	T	T	T	T	T	T	T	T	T	T	T	T	T	T	T	T
rs3_111129475	3	111129475	A	A	A	A	A	A	A	A	A	A	A	A	A	A	A	A	A	A	A	A	A	A	A	A	A	A	A	A	A	A	A	A	A	A	A	A	A	A	A	A	A	A	A	A	A	A	A
rs3_111130144	3	111130144	A	A	A	A	A	A	A	A	A	A	A	A	A	A	A	A	A	A	A	A	A	A	A	A	A	A	A	A	A	A	A	A	A	A	A	A	A	A	A	A	A	A	A	A	A	A	A
rs3_111130797	3	111130797	C	C	C	C	C	C	C	C	C	C	C	C	C	C	C	C	C	C	C	C	C	C	C	C	C	C	C	C	C	C	C	C	C	C	C	C	C	C	C	C	C	C	C	C	C	C	C
rs3_111132361	3	111132361	GGT	GGT	GGT	GGT	GGT	GGT	GGT	GGT	GGT	GGT	GGT	GGT	GGT	GGT	GGT	GGT	GGT	GGT	GGT	GGT	GGT	GGT	GGT	GGT	GGT	GGT	GGT	GGT	GGT	GGT	GGT	GGT	GGT	GGT	GGT	GGT	GGT	GGT	GGT	GGT	GGT	GGT	GGT	GGT	GGT	GGT	GGT
rs3_111132942	3	111132942	CGCG	CGCG	CGCG	CGCG	CGCG	CGCG	CGCG	CGCG	CGCG	CGCG	CGCG	CGCG	CGCG	CGCG	CGCG	CGCG	CGCG	CGCG	CGCG	CGCG	CGCG	CGCG	CGCG	CGCG	CGCG	CGCG	CGCG	CGCG	CGCG	CGCG	CGCG	CGCG	CGCG	CGCG	CGCG	CGCG	CGCG	CGCG	CGCG	CGCG	CGCG	CGCG	CGCG	CGCG	CGCG	CGCG	CGCG
rs3_111134551	3	111134551	A	A	A	A	A	A	A	A	A	A	A	A	A	A	A	A	A	A	A	A	A	A	A	A	A	A	A	A	A	A	A	A	A	A	A	A	A	A	A	A	A	A	A	A	A	A	A
rs3_112454577	3	112454577	CT	CT	CT	CT	CT	CT	CT	CT	CT	CT	CT	CT	CT	CT	CT	CT	CT	CT	CT	CT	CT	CT	CT	CT	CT	CT	CT	CT	CT	CT	CT	CT	CT	CT	CT	CT	CT	CT	CT	CT	CT	CT	CT	CT	CT	CT	CT
rs3_112455694	3	112455694	T	T	T	T	T	T	T	T	T	T	T	T	T	T	T	T	T	T	T	T	T	T	T	T	T	T	T	T	T	T	T	T	T	T	T	T	T	T	T	T	T	T	T	T	T	T	T
rs3_112456183	3	112456183	A	A	A	A	A	A	A	A	A	A	A	A	A	A	A	A	A	A	A	A	A	A	A	A	A	A	A	A	A	A	A	A	A	A	A	A	A	A	A	A	A	A	A	A	A	A	A
rs3_113845061	3	113845061	CT	CT	CT	CT	CT	CT	CT	CT	CT	CT	CT	CT	CT	C	CT	CT	CT	CT	CT	CT	CT	CT	CT	CT	CT	CT	CT	CT	CT	CT	CT	CT	CT	CT	CT	CT	CT	CT	CT	CT	CT	CT	CT	CT	CT	CT	CT
rs3_113845149	3	113845149	G	G	G	G	G	G	G	G	G	G	G	G	G	GCGCGGC	G	G	G	G	G	G	G	G	G	G	G	G	G	G	G	G	G	G	G	G	G	G	G	G	G	G	G	G	G	G	G	G	G
rs3_113845359	3	113845359	G	G	G	G	G	G	G	G	G	G	G	G	G	GCGC	G	G	G	G	G	G	G	G	G	G	G	G	G	G	G	G	G	G	G	G	G	G	G	G	G	G	G	G	G	G	G	G	G
rs3_113845692	3	113845692	T	T	T	T	T	T	T	T	T	T	T	T	T	T	T	T	T	T	T	T	T	T	T	T	T	T	T	T	T	T	T	T	T	T	T	T	T	T	T	T	T	T	T	T	T	T	T
rs3_113845705	3	113845705	G	G	G	G	G	G	G	G	G	G	G	G	G	GT	G	G	G	G	G	G	GT	G	GT	G	G	G	G	G	G	G	G	G	G	G	G	G	G	G	G	G	G	G	G	G	G	G	G
rs3_113846157	3	113846157	GGCC	GGCC	GGCC	GGCC	GGCC	GGCC	GGCC	GGCC	GGCC	GGCC	GGCC	GGCC	GGCC	G	GGCC	GGCC	GGCC	GGCC	GGCC	GGCC	GGCC	GGCC	GGCC	GGCC	GGCC	GGCC	GGCC	GGCC	GGCC	GGCC	GGCC	GGCC	GGCC	GGCC	GGCC	GGCC	GGCC	GGCC	GGCC	GGCC	GGCC	GGCC	GGCC	GGCC	GGCC	GGCC	GGCC
rs3_113846188	3	113846188	G	G	G	G	G	G	G	G	G	G	G	G	G	GGCT	G	G	G	G	G	G	G	G	G	G	G	G	G	G	G	G	G	G	G	G	G	G	G	G	G	G	G	G	G	G	G	G	G
rs3_113846422	3	113846422	AGGT	AGGT	AGGT	AGGT	AGGT	AGGT	AGGT	AGGT	AGGT	AGGT	AGGT	AGGT	AGGT	AGGT	AGGT	AGGT	AGGT	AGGT	AGGT	AGGT	AGGT	AGGT	AGGT	AGGT	AGGT	AGGT	AGGT	AGGT	AGGT	AGGT	AGGT	AGGT	AGGT	AGGT	AGGT	AGGT	AGGT	AGGT	AGGT	AGGT	AGGT	AGGT	AGGT	AGGT	AGGT	AGGT	AGGT
rs3_113846794	3	113846794	C	CATTGTGA	C	C	C	C	C	CATTGTGA	CATTGTGA	C	CATTGTGA	CATTGTGA	CATTGTGA	C	CATTGTGA	C	C	C	C	C	C	C	C	C	C	C	C	C	C	C	C	C	CATTGTGA	C	C	C	C	C	C	CATTGTGA	C	C	C	C	CATTGTGA	CATTGTGA	C
rs4_8885190	4	8885190	G	G	A	A	G	G	G	G	G	G	N	G	G	G	G	G	G	G	G	A	G	N	G	G	G	A	G	G	G	G	G	G	G	G	G	G	G	G	G	G	G	G	G	G	G	G	G
rs4_8885306	4	8885306	G	G	N	G	G	G	G	G	G	G	G	G	G	G	G	G	G	G	G	G	G	G	G	G	G	G	G	G	G	G	G	G	G	G	G	G	G	G	G	G	G	G	G	G	G	G	G
rs4_8885656	4	8885656	G	G	G	G	G	G	G	G	G	G	G	N	G	G	G	G	G	G	G	G	G	N	G	G	N	G	G	N	N	G	G	G	G	G	N	G	N	G	G	G	G	G	N	G	G	G	G
rs4_8887653	4	8887653	G	N	G	G	G	N	N	G	G	N	G	G	N	N	G	G	N	G	N	G	G	G	N	G	N	G	N	N	G	G	N	G	N	G	N	N	N	N	N	G	G	G	G	G	G	N	N
rs4_8889938	4	8889938	G	G	G	G	G	G	G	G	A	G	G	A	G	A	A	N	G	G	G	G	A	A	A	G	A	G	G	G	G	G	G	G	G	G	G	G	G	A	G	G	G	G	G	G	G	A	G
rs4_11098337	4	11098337	G	N	G	G	G	G	N	G	G	A	G	G	G	G	G	G	G	G	G	G	G	G	G	G	G	G	A	A	N	N	A	N	A	N	N	A	A	G	G	G	G	G	G	N	G	G	G
rs4_11098355	4	11098355	G	G	G	G	G	G	G	G	G	G	G	G	G	G	G	G	G	G	G	G	G	G	N	G	G	G	G	G	G	G	G	G	G	G	G	G	G	G	G	G	G	G	N	G	G	G	G
rs4_12988894	4	12988894	G	G	G	G	G	G	G	G	G	G	G	G	G	G	G	G	G	G	G	G	G	G	G	G	G	G	G	G	G	G	G	G	G	G	G	G	G	G	G	G	G	G	G	G	G	G	G
rs4_12988999	4	12988999	G	G	G	G	G	G	G	G	G	G	G	G	G	G	G	G	G	G	G	G	G	G	G	G	G	G	G	G	G	G	G	G	G	G	G	G	G	G	G	G	G	G	G	G	G	G	G
rs4_12989065	4	12989065	A	A	A	A	A	A	A	A	A	A	A	A	A	A	A	N	A	A	A	A	A	A	N	A	A	A	A	A	A	A	A	A	A	A	A	A	A	A	A	A	N	A	A	A	A	A	A
rs4_12990032	4	12990032	G	G	N	G	G	G	G	G	G	G	G	G	G	G	G	G	G	G	G	G	G	G	N	G	G	G	G	G	G	G	G	G	G	G	G	G	G	G	G	G	G	G	G	G	G	G	G
rs4_12990215	4	12990215	G	G	G	G	G	G	G	G	G	G	G	G	G	G	G	G	G	G	G	G	G	G	G	G	G	G	G	G	G	G	G	G	G	G	G	G	G	G	G	G	G	G	G	G	G	G	G
rs4_12990236	4	12990236	G	G	N	G	G	G	G	G	G	G	G	G	G	G	G	G	G	G	G	G	G	G	N	G	G	G	G	G	G	G	G	G	G	G	G	G	G	G	G	G	N	G	G	G	G	G	G
rs4_12990364	4	12990364	G	G	G	G	G	G	G	G	G	G	G	G	G	G	G	G	G	G	G	G	G	G	G	G	G	G	G	G	G	G	G	G	G	G	G	G	G	G	G	G	G	G	G	G	G	G	G
rs4_12990401	4	12990401	G	G	G	G	G	G	G	G	G	G	G	G	G	G	G	N	G	G	G	G	G	G	G	G	G	G	G	G	G	G	G	G	G	G	G	G	G	G	G	G	G	G	G	G	G	G	G
rs4_12990455	4	12990455	G	G	G	G	G	G	G	G	G	G	G	G	G	G	G	G	G	G	G	G	G	G	G	G	G	G	G	G	G	G	G	G	G	G	G	G	G	G	G	G	N	G	G	G	G	G	G
rs4_12990584	4	12990584	G	G	G	G	G	G	G	G	G	G	G	G	G	G	G	G	G	G	G	G	G	G	G	G	G	G	G	G	G	G	G	G	G	G	G	G	G	G	G	G	G	G	G	G	G	G	G
rs4_12990690	4	12990690	G	G	G	G	G	G	G	G	G	G	G	G	G	G	G	G	G	N	G	G	G	G	G	G	G	G	G	G	G	G	G	G	G	G	G	G	G	G	G	G	G	G	G	G	G	G	G
rs4_12990720	4	12990720	G	G	G	G	G	G	G	G	G	G	G	G	G	G	G	G	G	G	G	G	G	G	G	G	G	G	G	G	G	G	G	G	G	G	G	G	G	G	G	G	G	G	G	G	G	G	G
rs4_12990764	4	12990764	G	G	G	G	G	G	G	G	G	G	G	G	G	G	G	G	G	G	G	G	G	N	N	G	G	G	G	G	G	G	G	G	G	G	G	G	G	G	G	G	N	G	G	G	G	G	G
rs4_12990898	4	12990898	G	G	A	A	G	G	G	G	G	G	G	G	G	G	G	G	G	G	G	A	G	G	N	G	G	G	G	G	G	G	G	G	G	G	G	G	G	G	G	G	G	N	N	G	G	G	G
rs4_12991036	4	12991036	G	G	G	G	G	G	G	G	G	G	G	G	G	G	G	G	G	G	G	G	G	G	G	G	G	G	G	G	G	G	G	G	G	G	G	G	G	G	G	G	G	G	G	G	G	G	G
rs4_12991069	4	12991069	G	G	G	G	G	G	G	G	G	G	G	G	G	G	G	G	G	G	G	G	G	G	G	G	G	G	G	G	G	G	G	G	G	G	G	G	G	G	G	G	G	G	G	G	G	G	G
rs4_12991126	4	12991126	G	G	G	G	G	G	G	G	G	G	G	G	G	G	G	G	G	G	G	G	G	G	G	G	G	G	G	G	G	G	G	G	G	G	G	G	G	G	G	G	G	G	G	G	G	G	G
rs4_12991187	4	12991187	G	G	G	G	G	G	G	G	G	G	G	G	G	G	G	G	G	G	G	G	G	G	G	G	G	G	G	G	G	G	G	G	G	G	G	G	G	G	G	G	N	G	G	N	G	G	G
rs4_12991306	4	12991306	G	G	G	G	G	G	G	G	G	G	G	G	N	G	G	G	G	G	G	G	G	G	N	G	G	G	G	G	G	G	G	G	G	G	G	G	G	G	G	G	G	G	G	G	G	G	G
rs4_12991317	4	12991317	G	G	G	G	G	G	G	G	G	G	G	G	N	G	G	G	G	G	G	G	G	G	N	G	G	G	G	G	G	G	G	G	G	G	G	G	G	G	G	G	G	G	G	G	G	G	G
rs4_12991326	4	12991326	G	G	G	G	G	G	G	G	G	G	G	G	N	G	G	G	G	G	G	G	G	G	N	G	G	G	G	G	G	G	G	G	G	G	G	G	G	G	G	G	G	G	G	G	G	G	G
rs4_12991328	4	12991328	G	G	G	G	G	G	G	G	G	G	G	G	N	G	G	G	G	G	G	G	G	G	N	G	G	G	G	G	G	G	G	G	G	G	G	G	G	G	G	G	N	G	G	G	G	G	G
rs4_12991341	4	12991341	G	G	G	G	G	G	G	G	G	G	G	G	N	G	G	G	G	G	G	G	G	G	N	G	G	G	G	G	G	G	G	G	G	G	G	G	G	G	G	G	G	G	G	G	G	G	G
rs4_12991525	4	12991525	G	G	G	G	G	G	G	G	G	G	G	G	G	G	G	G	G	G	G	G	G	G	N	G	G	G	G	G	G	G	G	G	G	G	G	G	G	G	G	G	N	G	G	G	G	G	G
rs4_12991558	4	12991558	G	G	G	G	G	G	G	G	G	G	G	G	G	G	G	G	G	G	G	G	G	G	G	G	G	G	G	G	G	G	G	G	G	G	G	G	G	G	G	G	G	G	G	G	G	G	G
rs4_12991766	4	12991766	G	G	G	G	G	G	G	G	G	G	G	G	N	G	G	G	N	G	G	G	G	G	N	G	G	G	G	G	G	G	G	G	G	G	G	G	G	G	G	G	N	G	G	G	G	G	G
rs4_12991925	4	12991925	A	A	N	A	N	A	A	A	A	A	A	A	A	A	A	N	A	A	A	A	A	A	N	A	A	A	A	A	A	A	A	A	A	A	A	A	A	A	A	A	N	A	A	A	A	A	A
rs4_12992258	4	12992258	G	G	G	G	G	G	G	G	G	G	G	G	G	G	G	G	G	G	G	G	G	G	G	G	G	G	G	G	G	G	G	G	G	G	G	G	G	G	G	G	G	G	G	G	G	G	G
rs4_12992359	4	12992359	G	N	N	G	G	G	G	G	G	G	G	G	G	G	G	G	G	G	G	G	G	G	G	G	G	G	G	G	G	G	G	G	G	G	G	G	G	G	G	G	G	G	G	G	G	G	G
rs4_12992472	4	12992472	G	G	G	G	G	G	G	G	G	G	G	G	G	G	G	N	N	G	G	G	G	G	G	G	G	G	G	G	G	G	G	G	G	G	G	G	G	G	G	G	N	G	G	G	G	G	G
rs4_12992543	4	12992543	G	G	G	G	G	G	G	G	G	G	G	G	G	G	G	G	G	G	G	G	G	G	G	G	G	G	G	G	G	G	G	G	G	G	G	G	G	G	G	G	G	G	G	G	G	G	G
rs4_12992607	4	12992607	G	N	G	G	G	G	G	G	G	G	G	G	G	G	G	G	G	G	G	G	G	G	G	G	G	G	G	G	G	G	G	G	G	G	G	G	G	G	G	G	N	G	G	G	G	G	G
rs4_12992636	4	12992636	G	G	G	G	G	G	G	G	G	G	G	G	G	G	G	G	G	G	G	G	G	G	G	G	G	G	G	G	G	G	G	G	G	G	G	G	G	G	G	G	N	G	G	G	G	G	G
rs4_12992647	4	12992647	G	N	G	G	G	G	G	G	G	G	G	G	G	G	G	G	G	N	G	G	G	G	N	G	G	G	G	G	G	G	G	G	G	G	G	G	G	G	G	G	N	N	G	G	G	G	G
rs4_12992654	4	12992654	G	G	G	G	G	G	G	G	G	G	G	G	G	G	G	G	G	G	G	G	G	G	G	G	G	G	G	G	G	G	G	G	G	G	G	G	G	G	G	G	G	G	G	G	G	G	G
rs4_12992655	4	12992655	G	G	G	G	G	G	G	G	G	G	G	G	G	G	G	G	G	G	G	G	G	G	G	G	G	G	G	G	G	N	G	G	G	G	G	G	G	G	G	G	G	G	G	G	G	G	G
rs4_12992945	4	12992945	G	G	G	G	G	G	G	G	G	G	G	G	G	G	G	G	G	G	G	G	G	G	N	G	G	G	G	G	G	G	G	G	G	G	N	G	G	G	G	G	G	G	G	G	G	G	G
rs4_12992974	4	12992974	G	G	G	G	G	G	G	G	G	G	G	G	G	G	G	G	G	G	G	G	G	G	G	G	G	G	G	G	G	G	G	G	G	G	G	G	G	G	G	G	G	G	G	G	G	G	G
rs4_12993461	4	12993461	G	G	G	G	G	G	G	G	G	G	G	G	G	G	G	G	G	G	G	G	G	G	G	G	G	G	G	G	G	G	G	G	G	G	G	G	G	G	G	G	G	G	G	G	G	G	G
rs4_12993704	4	12993704	G	G	G	G	G	G	G	G	G	G	G	G	G	G	G	G	G	G	G	G	G	G	G	G	G	G	G	G	G	G	G	G	G	G	G	G	G	G	G	G	G	G	G	G	G	G	G
rs4_12993712	4	12993712	G	G	G	G	G	G	G	G	G	G	G	G	G	G	G	G	G	G	G	G	G	G	G	G	G	G	G	G	G	G	G	G	G	G	G	G	G	G	G	G	N	G	G	G	G	G	G
rs4_12993742	4	12993742	G	G	G	G	G	G	G	G	G	G	G	G	G	G	G	G	G	G	G	G	G	G	G	G	G	G	G	G	G	G	G	G	G	G	G	G	G	G	G	G	G	G	G	G	G	G	G
rs4_12994016	4	12994016	G	G	G	G	G	G	G	G	G	G	G	G	G	G	G	G	G	G	G	G	G	G	G	G	G	G	G	G	G	G	G	G	G	G	G	G	G	G	G	G	G	G	G	G	G	G	G
rs4_12994060	4	12994060	G	G	G	G	G	G	G	G	G	G	G	G	G	G	G	G	G	G	G	G	G	G	G	G	G	G	G	G	G	G	G	G	G	G	G	G	G	G	G	G	N	G	G	G	G	G	G
rs4_12994103	4	12994103	G	G	G	G	G	G	G	G	G	G	G	G	G	G	G	G	G	G	G	G	G	G	N	G	G	G	G	G	G	G	G	G	G	G	G	G	G	G	G	G	N	G	G	G	G	G	G
rs4_12994223	4	12994223	G	G	G	G	G	G	G	G	G	G	G	G	G	G	G	G	G	G	G	G	G	G	G	G	G	G	G	G	G	G	G	G	G	G	G	G	G	G	G	G	G	G	G	G	G	G	G
rs4_12994239	4	12994239	A	A	N	A	A	A	A	A	A	A	A	A	A	A	A	N	A	A	A	A	A	A	N	A	A	A	A	A	A	A	A	A	A	A	A	A	A	A	A	A	N	A	A	A	A	A	A
rs4_12994439	4	12994439	G	G	G	G	G	G	G	G	G	G	G	G	G	G	G	G	G	G	G	G	G	G	G	G	G	G	G	G	G	G	G	G	G	G	G	G	G	G	G	G	G	G	G	G	G	G	G
rs4_12994442	4	12994442	G	G	G	G	G	G	G	G	G	G	G	G	G	G	G	G	G	G	G	G	G	G	G	G	G	G	G	G	G	G	G	G	G	G	G	G	G	G	G	G	G	G	G	G	G	G	G
rs4_12994516	4	12994516	G	G	G	G	G	G	G	G	G	G	G	G	G	G	G	G	G	G	G	G	G	G	G	G	G	G	G	G	G	G	G	G	G	G	G	G	G	G	G	G	G	G	G	G	G	G	G
rs4_12994728	4	12994728	A	G	G	G	A	G	G	N	G	G	G	G	G	G	G	N	G	G	G	G	A	G	G	G	A	G	G	G	G	G	G	G	G	G	G	G	G	G	G	G	G	G	G	G	G	G	G
rs4_12994745	4	12994745	G	G	G	G	G	G	G	G	G	G	G	G	G	G	G	G	G	G	G	G	G	G	G	G	G	G	G	G	G	G	G	G	G	G	G	G	G	G	G	G	G	G	G	G	G	G	G
rs4_12994787	4	12994787	G	G	N	G	G	G	N	G	G	G	G	G	G	G	G	G	G	G	G	G	G	G	N	G	G	G	G	G	G	G	G	G	G	G	G	G	G	G	G	G	N	G	G	G	G	G	G
rs4_12994931	4	12994931	G	G	G	G	G	G	G	G	G	G	G	G	G	G	G	N	G	G	G	G	G	G	G	G	G	G	G	G	G	G	G	G	G	G	G	G	G	G	G	G	G	G	G	G	G	G	G
rs4_12995038	4	12995038	G	G	N	N	G	G	G	G	G	G	G	G	G	G	G	G	G	G	G	G	G	G	N	G	G	G	G	G	G	G	G	G	G	G	G	G	G	G	G	N	G	G	G	G	G	G	G
rs4_12995094	4	12995094	G	G	G	G	G	G	G	G	G	G	G	G	G	G	G	G	G	G	G	G	G	G	N	G	G	G	G	G	G	G	G	G	G	G	G	G	G	G	G	G	G	G	G	G	G	G	G
rs4_12995260	4	12995260	G	G	G	G	G	G	G	G	G	G	G	G	G	G	G	G	G	G	G	G	G	G	G	G	G	G	G	G	G	G	G	G	G	G	G	G	G	G	G	G	G	G	G	G	G	G	G
rs4_12995283	4	12995283	G	G	G	G	G	G	G	G	G	G	G	G	G	G	G	G	G	G	G	G	G	G	G	G	G	G	G	G	G	G	G	G	G	G	G	G	G	G	G	G	N	G	G	G	G	G	G
rs4_12995457	4	12995457	A	A	A	A	A	A	A	A	A	A	A	A	A	A	A	A	A	A	A	A	A	A	N	A	A	A	A	A	A	A	A	A	A	A	A	A	A	A	A	A	A	A	A	A	A	A	A
rs4_12995493	4	12995493	G	G	G	G	G	G	G	G	G	G	G	G	N	G	G	G	G	G	G	G	G	G	G	G	G	G	G	G	G	G	G	G	G	G	G	G	G	G	G	G	G	G	G	G	G	G	G
rs4_12995520	4	12995520	G	G	G	G	G	G	G	G	G	G	G	G	N	G	G	G	G	G	G	G	G	G	G	G	G	G	G	G	G	G	G	G	G	G	G	G	G	G	G	G	N	G	G	G	G	G	G
rs4_12995590	4	12995590	G	G	G	G	G	G	G	G	G	G	G	G	G	G	G	G	G	G	G	G	N	G	G	G	G	G	G	G	G	G	G	G	G	G	G	G	G	G	G	G	G	G	G	G	G	G	G
rs4_12995667	4	12995667	G	G	G	G	G	G	G	G	G	G	G	G	G	G	G	G	G	G	G	G	G	G	G	G	G	G	G	G	G	G	G	G	G	G	G	G	G	G	G	G	G	G	G	G	G	G	G
rs4_12995709	4	12995709	G	G	G	G	G	G	G	G	A	G	G	A	G	G	A	N	G	G	G	G	G	A	N	G	G	G	G	G	G	G	G	G	G	G	G	G	G	A	G	A	G	G	G	G	G	A	G
rs4_12995931	4	12995931	G	G	G	G	G	G	G	G	G	G	G	G	G	G	G	G	G	G	G	G	G	G	G	G	G	G	G	G	G	G	G	G	G	G	G	G	G	G	G	G	G	G	G	G	G	G	G
rs4_12995933	4	12995933	G	G	G	G	N	G	G	G	G	G	G	G	G	G	G	G	G	G	G	G	G	G	G	G	G	G	G	G	G	G	G	G	G	G	G	G	G	G	G	G	N	G	G	G	G	G	G
rs4_12995951	4	12995951	G	G	G	G	G	G	G	G	G	G	G	G	G	G	G	G	G	G	G	G	G	G	N	G	G	G	G	G	G	G	G	G	G	G	G	G	G	G	G	G	G	G	G	G	G	G	G
rs4_12996432	4	12996432	G	G	G	G	G	G	G	G	G	G	G	G	G	G	G	G	G	G	G	G	G	G	G	G	G	G	G	G	G	G	G	G	G	G	G	G	G	G	G	G	G	G	G	G	G	G	G
rs4_12996645	4	12996645	G	G	G	G	G	G	G	G	G	G	G	G	G	G	G	G	G	G	G	G	G	G	G	G	G	G	G	G	G	G	G	G	G	G	G	G	G	G	G	G	G	G	G	G	G	G	G
rs4_12996692	4	12996692	G	G	G	G	G	G	G	G	G	G	G	G	G	G	G	G	G	G	G	G	G	G	G	G	G	G	G	G	G	G	G	G	G	G	G	G	G	G	G	G	N	G	G	G	G	G	G
rs4_12996790	4	12996790	G	G	N	G	G	G	G	G	G	G	G	G	G	G	G	G	G	G	G	G	G	G	N	G	G	G	G	G	G	G	G	G	G	G	G	G	G	G	G	G	N	G	G	G	G	G	G
rs4_12997109	4	12997109	G	G	G	G	G	G	G	G	G	G	G	G	G	G	G	G	G	G	G	G	G	G	G	G	G	G	G	G	G	G	G	G	N	G	G	G	G	G	G	G	G	G	G	G	G	G	G
rs4_13939370	4	13939370	A	N	N	N	A	A	N	A	A	N	G	A	G	N	A	N	A	A	A	A	A	A	N	A	A	A	N	N	N	N	N	N	N	N	N	N	N	A	A	A	N	A	G	N	G	A	N
rs4_14679519	4	14679519	G	G	G	G	G	G	G	G	G	G	G	G	G	G	G	G	N	G	G	G	G	G	N	G	N	G	G	G	G	G	G	G	G	G	G	G	G	G	G	G	G	G	N	G	G	G	G
rs4_14679569	4	14679569	G	G	G	G	G	G	G	G	N	G	G	G	G	G	G	G	G	G	G	G	G	N	N	G	G	G	G	G	G	G	G	G	G	G	G	G	G	G	G	G	G	G	G	G	G	G	G
rs4_14680385	4	14680385	G	A	N	G	G	A	A	A	A	A	G	A	A	A	A	N	A	A	A	G	A	A	N	G	A	G	A	A	A	A	A	A	A	A	A	A	A	N	A	A	N	A	A	A	A	G	A
rs4_14680596	4	14680596	G	G	N	G	G	G	G	G	G	G	G	G	G	G	G	G	G	G	G	G	G	G	N	G	G	G	G	G	G	G	G	G	G	G	G	G	G	G	G	G	G	G	G	G	G	G	G
rs4_14681037	4	14681037	G	G	G	G	G	G	G	G	G	G	G	G	G	G	G	G	G	G	G	G	G	G	N	G	G	G	G	G	G	G	G	G	G	G	G	G	G	G	G	G	G	G	G	G	G	G	G
rs4_14681533	4	14681533	G	G	G	G	G	G	G	G	G	G	G	G	G	G	G	G	G	G	G	G	G	G	N	G	G	G	G	G	G	G	G	G	G	G	G	G	G	G	G	G	G	G	G	G	G	G	G
rs4_14681612	4	14681612	G	G	G	G	G	G	G	G	G	G	G	G	G	G	G	G	G	G	G	G	G	G	N	G	G	G	G	G	G	G	G	G	G	G	G	G	G	G	G	G	G	G	G	G	G	G	G
rs4_14681757	4	14681757	G	G	G	G	G	G	G	G	G	G	G	G	G	G	G	G	G	G	G	G	G	G	G	G	G	G	G	G	G	G	G	G	G	G	G	G	G	G	G	G	G	G	G	G	G	G	G
rs4_14691716	4	14691716	G	G	G	G	G	G	G	G	G	G	G	G	G	G	G	G	G	G	G	G	G	G	G	G	G	G	G	G	G	G	G	G	G	G	G	G	G	G	G	G	G	G	G	G	G	G	G
rs4_14691902	4	14691902	G	G	G	G	G	N	N	G	G	G	G	G	G	G	G	G	G	N	G	G	G	G	G	G	G	G	G	G	G	G	G	N	G	G	G	G	N	G	G	G	N	N	G	G	G	G	G
rs4_14692243	4	14692243	G	G	G	G	G	G	G	G	G	G	G	G	G	G	G	G	G	G	G	G	G	G	G	G	G	G	G	G	G	G	G	G	G	G	G	G	G	G	G	G	G	G	G	G	G	G	G
rs4_14692337	4	14692337	G	G	G	G	G	N	G	G	G	G	G	G	G	G	G	G	G	N	G	G	G	G	G	G	G	G	G	G	G	G	G	G	G	G	G	G	G	G	G	G	G	N	G	G	G	G	G
rs4_14692342	4	14692342	G	G	G	G	G	N	G	G	G	G	G	G	G	G	G	G	G	N	G	G	G	G	G	G	G	G	G	G	G	G	G	G	G	G	G	G	G	G	G	G	G	N	G	G	G	G	G
rs4_14692354	4	14692354	G	G	G	A	G	N	G	G	G	G	G	G	G	G	G	G	G	N	G	A	G	G	G	G	G	G	G	G	G	G	G	G	G	G	G	G	G	G	G	G	G	N	G	G	G	G	G
rs4_14692358	4	14692358	G	G	G	G	G	N	G	G	G	G	G	G	G	G	G	G	G	N	G	G	G	G	G	G	G	G	G	G	G	G	G	G	G	G	G	G	G	G	G	G	G	N	G	G	G	G	G
rs4_14692368	4	14692368	G	G	G	G	G	N	G	G	G	G	G	G	G	G	G	G	G	N	G	G	G	G	G	G	G	G	G	G	G	G	G	G	G	G	G	G	G	G	G	G	G	N	G	G	G	G	G
rs4_14692578	4	14692578	G	G	G	G	G	N	G	G	G	G	G	G	G	G	G	G	G	N	G	G	G	G	N	G	G	G	G	G	G	G	G	G	G	G	G	G	G	G	G	G	G	N	G	G	G	G	G
rs4_14694499	4	14694499	G	G	G	G	G	G	G	G	G	G	G	G	G	G	N	G	G	G	G	G	G	G	G	G	G	A	N	G	G	G	G	G	N	G	G	G	G	G	G	G	G	G	G	G	G	G	G
rs4_14694838	4	14694838	G	G	G	G	G	G	G	G	G	G	G	G	G	G	G	G	G	G	G	G	G	G	G	G	G	G	G	G	G	G	G	G	N	G	G	G	G	G	G	G	G	G	G	G	G	G	G
rs4_14742650	4	14742650	G	G	G	G	G	G	G	G	G	G	G	G	G	G	G	G	G	G	G	G	G	G	G	G	G	G	G	G	G	G	G	G	G	G	G	G	G	A	G	G	G	G	G	G	G	A	G
rs4_14742767	4	14742767	G	G	G	G	G	G	G	G	G	G	G	G	G	G	G	G	G	G	G	G	G	G	N	G	G	G	G	G	G	G	G	G	G	G	G	G	G	G	G	G	G	G	G	G	G	G	G
rs4_14743148	4	14743148	G	G	G	G	G	G	G	G	G	G	G	G	G	G	G	G	G	G	G	G	G	G	G	G	G	G	G	G	G	G	G	G	G	G	G	G	G	G	G	G	G	G	G	G	G	G	G
rs4_14743306	4	14743306	G	G	G	G	G	G	G	G	G	G	G	G	G	G	G	G	G	G	G	G	G	G	G	G	G	G	G	G	G	G	G	G	G	G	G	G	G	G	N	G	G	G	G	G	G	G	G
rs4_14743450	4	14743450	G	G	G	G	G	G	G	G	G	G	G	G	G	G	G	G	G	G	G	G	G	G	G	G	G	G	G	G	G	G	G	G	G	G	G	G	G	G	G	G	G	G	G	G	G	G	G
rs4_14743790	4	14743790	G	G	G	G	G	G	N	G	G	G	G	G	G	G	G	G	G	G	G	G	G	N	G	G	G	G	G	G	G	G	G	G	G	G	G	G	G	G	G	G	G	G	G	G	G	G	G
rs4_14744224	4	14744224	G	A	A	G	G	A	G	N	N	G	G	N	N	A	N	A	N	A	A	G	A	N	N	G	G	G	A	A	A	A	A	A	N	A	A	A	A	A	A	A	N	A	A	A	A	A	A
rs4_14744547	4	14744547	G	G	G	G	G	G	G	G	G	G	G	G	G	G	G	G	G	G	G	G	G	G	N	G	G	G	G	G	G	G	G	G	G	G	G	G	G	G	G	G	G	G	G	G	G	G	G
rs4_14744586	4	14744586	G	G	G	G	G	G	G	G	G	G	G	G	N	G	G	G	G	G	G	G	G	G	G	G	G	G	G	G	G	G	G	G	G	G	G	G	G	G	G	G	G	G	G	G	G	G	G
rs4_14744614	4	14744614	G	G	G	G	G	G	G	G	G	G	G	G	N	G	G	G	G	G	G	G	G	G	G	G	G	G	G	G	G	G	G	G	G	G	G	G	G	G	G	G	G	G	G	G	G	G	G
rs4_14744642	4	14744642	G	G	G	G	G	G	G	G	G	G	G	G	N	G	G	G	G	G	G	G	G	G	A	G	G	G	G	G	G	G	G	G	G	G	G	G	G	G	G	G	G	G	G	G	G	G	G
rs4_14744729	4	14744729	G	G	G	G	G	G	G	G	G	G	G	G	G	G	G	G	G	G	G	G	G	G	G	G	G	G	G	G	G	G	G	G	G	G	G	G	G	G	G	G	G	G	G	G	G	G	G
rs4_14745033	4	14745033	G	G	G	A	G	G	G	G	G	G	G	G	N	G	G	G	G	G	G	A	G	G	A	G	G	G	G	G	G	G	G	G	G	G	G	G	G	G	G	G	G	G	G	G	G	G	G
rs4_14788073	4	14788073	G	G	N	N	G	G	G	G	G	G	G	G	N	G	G	N	G	G	G	N	G	N	N	G	G	N	G	G	G	G	G	G	G	G	G	G	G	G	G	G	G	G	G	G	G	G	G
rs4_14788089	4	14788089	G	G	N	N	G	G	G	G	G	G	G	G	G	G	G	G	G	G	G	N	G	N	N	G	G	N	G	G	G	G	G	G	G	G	G	G	G	G	G	G	G	G	G	G	G	G	G
rs4_14788703	4	14788703	G	G	G	N	G	G	G	G	G	G	G	G	G	G	G	G	G	G	G	N	G	G	N	G	G	G	G	G	G	G	G	G	G	G	G	G	G	G	G	G	G	G	G	G	G	G	G
rs4_14789121	4	14789121	G	G	G	N	G	G	G	G	G	G	G	G	G	G	G	G	G	G	G	N	G	G	G	G	G	G	G	G	G	G	G	G	G	G	G	G	G	G	G	G	G	G	G	G	G	G	G
rs4_14789690	4	14789690	G	G	G	N	G	G	G	G	G	G	G	G	G	G	G	G	G	G	G	N	G	G	G	G	G	G	G	G	G	N	G	G	G	G	G	G	G	G	G	G	G	G	G	G	G	G	G
rs4_14789700	4	14789700	G	G	G	N	G	G	G	G	G	G	G	G	G	G	G	G	G	G	G	N	G	G	A	G	G	G	G	G	G	N	G	G	G	G	G	G	G	G	G	G	G	G	G	G	G	G	G
rs4_14790173	4	14790173	G	G	G	G	G	A	G	G	G	G	G	G	G	G	G	G	A	A	A	G	G	G	G	G	G	G	G	G	G	G	G	G	G	G	G	G	G	A	G	G	N	A	N	G	G	A	G
rs4_14790249	4	14790249	G	G	G	A	G	G	G	G	G	G	G	G	G	G	G	G	G	G	G	A	G	G	G	G	G	G	G	G	G	G	G	G	G	G	G	G	G	G	G	G	G	G	G	G	G	G	G
rs4_14790251	4	14790251	G	G	G	G	G	G	G	G	G	G	G	G	G	G	G	G	G	G	G	G	G	G	G	G	G	G	G	G	G	G	G	G	G	G	G	G	G	G	G	G	G	G	G	G	G	G	G
rs4_14790293	4	14790293	G	G	G	G	G	G	G	G	G	G	G	G	G	G	G	G	G	G	G	G	G	G	G	G	G	G	G	G	G	G	G	G	G	G	G	G	G	G	G	G	G	G	G	G	G	G	G
rs4_14790439	4	14790439	G	G	G	G	G	G	G	G	G	G	G	G	G	G	G	G	G	G	G	G	G	G	N	G	G	G	G	G	G	G	G	G	G	G	G	G	G	G	G	G	G	G	G	G	G	G	G
rs4_14790587	4	14790587	G	G	G	G	G	G	G	G	G	G	G	G	G	G	G	G	G	G	G	G	G	G	N	G	G	G	G	G	G	G	G	G	G	G	G	G	G	G	G	G	G	G	G	G	G	G	G
rs4_14790665	4	14790665	G	G	G	G	G	G	G	G	G	G	G	G	G	G	G	G	G	G	G	G	G	G	N	G	G	G	G	G	G	G	G	G	G	G	G	G	G	G	G	G	G	G	G	G	G	G	G
rs4_14790889	4	14790889	G	G	N	G	G	G	G	G	G	G	G	G	G	G	G	G	G	G	G	G	G	G	N	G	G	G	G	G	G	G	G	G	G	G	G	G	G	G	G	G	N	G	G	G	G	G	G
rs4_14790892	4	14790892	G	G	G	A	G	G	G	G	G	G	G	G	G	G	G	G	G	G	G	G	G	G	N	G	G	G	G	G	G	G	G	G	G	G	G	G	G	G	G	G	G	G	G	G	G	G	G
rs4_15109954	4	15109954	G	G	G	G	G	G	G	G	G	G	G	G	G	G	G	G	G	G	G	G	G	G	G	G	G	G	G	G	G	G	G	G	G	G	G	G	G	G	G	G	G	G	G	G	G	G	G
rs4_15120032	4	15120032	G	G	G	G	G	G	G	G	G	G	G	G	G	G	G	G	G	G	G	G	G	G	G	G	G	G	G	G	G	G	G	G	G	G	G	G	G	G	G	G	G	G	G	G	G	G	G
rs4_19650669	4	19650669	G	G	G	G	G	G	G	G	G	G	G	G	G	G	G	G	G	G	G	G	G	G	G	G	G	G	G	G	G	G	G	G	G	G	G	G	G	G	A	G	G	G	G	G	G	G	A
rs4_19650682	4	19650682	G	G	G	G	G	G	G	G	G	G	G	G	G	G	G	G	G	G	G	G	G	G	G	G	G	G	G	G	G	G	G	G	G	G	G	G	G	G	G	G	G	G	G	G	G	G	G
rs4_19650974	4	19650974	G	G	G	G	G	G	G	G	G	G	G	G	G	G	G	G	G	G	G	G	G	G	G	G	G	G	G	G	G	G	G	G	G	G	G	G	G	G	G	G	G	G	G	G	G	G	G
rs4_19651002	4	19651002	G	G	G	G	G	G	G	G	G	G	G	G	G	G	G	G	G	G	G	G	G	G	G	G	G	G	G	G	G	G	G	G	G	G	G	G	G	G	G	G	G	G	N	G	G	G	G
rs4_19651172	4	19651172	G	G	G	A	G	G	N	N	A	G	A	A	A	A	A	A	A	G	G	G	A	A	N	G	G	G	G	G	G	G	G	G	G	G	G	G	G	G	G	A	G	G	G	G	A	A	G
rs4_19651431	4	19651431	G	G	G	G	G	G	G	G	G	G	G	G	G	G	G	G	G	G	G	G	G	G	G	G	G	G	G	G	G	G	G	G	G	G	G	G	G	G	G	G	G	G	G	G	G	G	G
rs4_19651462	4	19651462	G	G	G	G	G	G	G	G	G	G	G	G	G	G	G	G	G	G	G	G	G	G	G	G	G	G	G	G	G	G	G	G	G	G	G	G	G	G	G	G	G	G	G	G	G	G	G
rs4_19651470	4	19651470	G	G	G	G	G	G	G	G	G	G	G	G	G	G	G	G	G	G	G	G	G	G	G	G	G	G	G	G	G	G	G	G	G	G	G	G	G	G	G	G	G	G	G	G	G	G	G
rs4_19653493	4	19653493	G	G	G	G	G	G	G	G	G	G	G	G	G	G	G	G	G	G	G	G	G	G	N	G	G	G	G	G	G	G	G	G	G	G	G	G	G	G	G	G	G	G	G	G	G	G	G
rs4_19656373	4	19656373	A	A	A	A	A	N	A	A	A	A	A	A	A	A	A	N	N	A	A	A	A	A	A	A	A	A	A	A	A	A	A	A	A	A	N	A	A	A	A	A	A	A	A	A	A	A	A
rs4_19656392	4	19656392	G	G	G	A	G	G	A	G	A	G	A	G	N	A	G	N	A	G	G	G	A	A	A	G	G	G	G	G	G	G	G	G	G	G	N	G	G	G	G	G	G	G	G	G	A	G	G
rs4_19656426	4	19656426	G	N	G	G	G	G	G	G	G	G	G	G	G	G	G	G	G	G	G	G	G	G	G	G	G	G	G	G	G	G	G	G	G	G	G	G	G	G	G	G	G	G	G	G	G	G	G
rs4_19656430	4	19656430	G	G	G	G	G	G	G	G	G	G	G	G	G	G	G	G	G	G	G	G	G	G	G	G	G	G	G	G	G	G	G	G	G	G	G	G	G	G	G	G	G	G	G	G	G	G	G
rs4_19656515	4	19656515	G	G	G	G	G	G	G	G	G	G	G	G	G	G	G	G	G	G	G	G	G	G	G	G	G	G	G	G	G	G	G	G	G	G	G	G	G	G	A	G	N	G	G	G	G	G	A
rs4_20934343	4	20934343	A	G	A	A	A	A	A	A	A	A	A	A	A	A	G	A	A	N	A	A	A	A	N	A	A	A	A	G	A	A	A	A	G	G	G	G	G	A	G	G	G	G	N	G	G	A	A
rs4_20935351	4	20935351	G	G	G	G	G	G	G	G	G	G	G	G	G	G	G	G	G	G	G	G	G	G	G	G	G	G	G	G	G	G	G	G	G	G	G	G	G	G	G	G	G	G	G	G	G	G	G
rs4_20935366	4	20935366	G	N	G	G	G	G	G	G	G	G	G	G	G	G	A	N	G	A	G	G	G	G	G	G	G	G	G	A	G	G	G	G	A	A	A	A	N	G	A	A	A	A	N	A	A	G	G
rs4_20935425	4	20935425	G	G	G	G	G	G	G	G	G	G	G	G	G	G	G	G	G	G	G	G	G	G	G	G	G	G	G	G	G	G	G	G	G	G	G	G	G	G	G	G	G	G	G	G	G	G	G
rs4_20936568	4	20936568	G	G	G	G	N	G	G	G	G	G	G	G	G	G	G	G	G	G	G	G	G	G	G	G	G	G	G	G	G	G	G	G	G	G	G	G	G	G	G	G	N	G	G	G	G	G	G
rs4_20936962	4	20936962	G	G	G	G	G	G	G	G	G	G	G	G	G	G	G	G	G	G	G	G	G	G	G	G	G	G	G	G	G	G	G	G	G	G	G	G	G	G	G	G	G	G	G	G	G	G	G
rs4_22480976	4	22480976	G	G	G	G	G	G	G	G	G	G	G	G	G	G	G	G	G	G	G	G	G	G	G	G	G	G	G	G	G	G	G	G	G	G	G	G	G	G	G	G	G	G	G	G	G	G	G
rs4_22481502	4	22481502	G	G	G	G	G	G	G	G	G	G	G	G	G	G	G	G	G	G	G	G	G	G	G	G	G	G	G	G	G	G	G	G	G	G	G	G	G	G	G	G	G	G	G	G	G	G	G
rs4_22481913	4	22481913	G	G	G	G	G	G	G	G	G	G	G	G	G	G	G	G	G	G	G	G	G	G	G	G	G	G	G	G	G	G	G	G	G	G	G	G	G	G	G	G	G	G	G	G	G	G	G
rs4_22482633	4	22482633	G	G	G	G	G	G	G	G	G	G	G	G	G	G	G	G	G	G	G	G	G	G	G	G	G	G	G	G	G	G	G	G	G	G	G	G	G	G	G	G	G	G	G	G	G	G	G
rs4_22482674	4	22482674	G	N	G	G	G	G	G	G	G	G	G	G	G	G	G	N	G	G	G	G	G	G	G	G	G	G	G	G	G	G	G	G	G	G	G	G	G	G	G	G	G	G	G	G	G	G	G
rs4_22482692	4	22482692	G	N	A	G	G	G	G	G	G	G	G	G	G	G	G	N	G	G	G	A	G	G	G	G	G	G	G	G	G	G	G	G	G	G	G	G	G	G	G	G	N	G	G	G	G	G	G
rs4_22483000	4	22483000	G	G	G	G	G	G	G	G	G	G	G	G	G	G	G	N	G	G	G	G	G	G	G	G	G	G	G	G	G	G	G	G	G	G	G	G	G	G	G	G	G	G	G	G	G	G	G
rs4_22835167	4	22835167	G	G	G	G	G	G	G	G	G	G	G	G	G	G	G	N	G	G	G	G	G	G	G	G	G	G	G	G	G	G	G	G	G	G	G	G	G	G	G	G	N	G	G	G	G	G	G
rs4_22835274	4	22835274	G	G	G	G	G	G	G	G	G	G	G	G	G	G	G	G	G	G	G	G	G	G	G	G	G	G	A	A	A	A	A	A	A	A	A	A	A	A	G	G	G	G	G	A	G	G	G
rs4_22835384	4	22835384	G	G	A	G	G	N	G	G	G	G	G	G	G	G	G	G	G	G	G	A	G	G	G	G	G	G	G	G	G	G	G	G	G	G	G	G	G	G	G	G	N	G	G	G	G	G	G
rs4_22835564	4	22835564	G	G	G	G	G	G	G	G	G	G	G	G	G	G	G	G	G	G	G	G	G	G	G	G	G	G	G	G	G	G	G	G	G	G	G	G	G	G	G	G	G	G	G	G	G	N	G
rs4_22835937	4	22835937	G	G	G	G	G	G	G	G	G	G	G	G	G	G	G	G	G	G	G	G	G	G	G	G	G	G	G	G	G	G	G	G	G	G	G	G	G	G	G	G	G	G	G	G	G	G	G
rs4_22867034	4	22867034	G	G	G	G	G	G	G	G	G	G	G	G	G	G	G	G	G	G	G	G	G	G	G	G	G	G	G	G	G	G	G	G	G	G	G	G	G	G	G	G	G	G	G	G	G	G	G
rs4_22867143	4	22867143	G	G	G	G	G	G	G	G	G	G	G	G	G	G	G	G	G	G	G	G	G	G	G	G	G	G	G	G	G	G	G	G	G	G	G	G	G	G	G	G	N	G	G	G	G	G	G
rs4_22868211	4	22868211	G	G	G	G	G	G	G	G	G	G	G	G	G	G	G	G	G	G	G	G	G	G	G	G	G	G	G	G	G	G	G	G	G	G	G	G	G	G	G	G	G	G	G	G	G	G	G
rs4_22868590	4	22868590	G	G	G	G	G	G	G	G	G	G	G	G	G	G	G	G	G	G	G	G	G	G	G	G	G	G	G	G	G	G	G	G	G	G	G	G	G	G	G	G	G	G	G	G	G	G	G
rs4_22868936	4	22868936	G	G	G	G	G	G	A	N	A	G	G	A	G	G	A	N	G	G	G	G	A	A	G	G	G	G	G	G	G	G	G	G	G	G	G	G	G	G	G	A	G	G	G	G	A	A	G
rs4_22870124	4	22870124	G	G	G	G	G	G	G	G	G	G	G	G	G	G	G	G	G	G	G	G	G	G	G	G	G	G	G	G	G	G	G	G	G	G	G	G	G	G	G	G	G	G	G	G	G	G	G
rs4_22871041	4	22871041	G	G	G	G	G	G	G	G	G	G	G	N	G	G	G	G	G	G	G	G	G	G	G	G	G	G	A	A	A	A	A	A	A	A	A	A	A	A	G	G	G	G	G	A	G	G	G
rs4_22871530	4	22871530	G	G	N	G	G	G	G	G	G	G	G	G	G	G	G	N	G	G	G	G	G	G	G	G	G	G	G	G	G	G	G	G	G	G	G	G	G	G	G	G	N	G	G	G	G	G	G
rs4_22871649	4	22871649	A	G	G	G	G	N	G	G	G	G	G	G	G	G	G	G	G	G	G	G	G	G	G	A	G	A	G	G	G	G	G	G	G	G	G	G	G	G	A	G	N	G	N	G	G	N	G
rs4_22871806	4	22871806	G	G	N	G	G	G	G	G	G	G	G	G	G	G	G	N	G	G	G	G	G	G	G	G	G	G	G	G	G	G	G	G	G	G	G	G	G	G	G	G	N	G	G	G	G	G	G
rs4_22872628	4	22872628	G	G	G	G	G	G	G	G	G	G	G	G	G	G	G	G	G	G	G	G	G	G	G	G	G	G	G	G	G	G	G	G	G	G	G	G	G	G	G	G	G	G	G	G	G	G	G
rs4_23241626	4	23241626	G	G	G	G	G	G	G	G	G	G	G	G	N	G	G	N	G	G	G	G	G	G	G	G	G	G	G	G	G	G	G	G	G	G	G	G	N	G	G	G	G	G	G	G	G	G	G
rs4_23242248	4	23242248	G	G	G	G	G	G	G	G	G	G	G	G	N	G	G	N	G	G	G	G	G	G	G	G	G	G	G	G	G	G	G	G	G	G	G	G	G	G	G	G	G	G	G	G	G	G	G
rs4_23242266	4	23242266	G	G	G	G	G	G	G	G	G	G	G	G	G	G	G	N	G	G	G	G	G	G	G	G	G	G	G	G	G	G	G	G	G	G	G	G	G	G	G	G	G	G	G	G	G	G	G
rs4_23243399	4	23243399	G	G	G	A	G	G	G	G	G	G	G	G	G	A	A	N	A	A	A	G	G	G	A	G	G	G	G	G	G	G	G	G	G	G	G	G	G	G	G	G	G	A	G	G	G	G	A
rs4_23243458	4	23243458	G	G	G	G	N	G	G	G	G	G	G	G	G	G	G	G	G	G	G	G	G	G	G	G	G	G	G	G	G	G	G	G	G	G	G	G	G	G	G	G	G	G	G	G	G	G	G
rs4_23243488	4	23243488	G	G	G	G	G	G	G	G	G	G	G	G	G	G	G	G	G	G	G	G	G	G	G	G	G	G	G	G	G	G	G	G	G	G	G	G	G	G	G	G	N	G	G	G	G	G	G
rs4_23243524	4	23243524	G	G	G	G	N	G	G	G	G	G	G	G	G	G	G	G	G	N	G	G	G	N	N	G	G	G	G	G	G	G	G	G	G	G	G	G	G	G	G	G	N	G	N	N	G	G	G
rs4_23243681	4	23243681	G	N	G	G	N	G	G	G	G	N	G	G	G	G	G	G	N	G	G	G	G	N	N	G	G	G	G	G	G	G	G	G	N	G	G	N	G	G	G	G	G	G	G	N	G	G	G
rs4_23243755	4	23243755	G	G	G	G	G	G	G	G	G	G	G	G	G	G	G	G	G	G	N	G	G	N	N	G	G	N	G	G	G	G	G	G	G	G	G	G	G	G	G	G	G	G	G	N	G	N	G
rs4_23243773	4	23243773	G	G	G	G	G	G	G	G	G	G	G	G	N	G	G	N	G	G	N	G	G	N	N	G	G	G	G	G	G	G	G	G	G	G	G	G	G	G	G	G	G	G	G	N	G	G	G
rs4_23244031	4	23244031	G	N	G	G	G	G	G	N	G	G	G	G	G	G	G	G	N	G	G	G	G	G	G	G	G	G	A	G	A	A	A	A	N	G	G	G	G	A	G	G	G	G	G	N	G	G	G
rs4_24654332	4	24654332	G	G	G	G	G	G	G	G	G	G	G	G	G	G	G	G	G	G	G	G	G	G	G	G	G	G	G	G	G	G	G	G	G	G	N	G	G	G	G	G	G	G	G	G	G	G	G
rs4_24654538	4	24654538	G	G	G	G	G	N	G	G	G	N	G	G	G	G	N	G	N	G	N	G	G	N	N	G	G	G	G	G	G	G	G	G	G	G	G	G	G	G	G	G	G	G	G	N	G	G	G
rs4_24654638	4	24654638	G	G	G	G	N	N	N	G	G	G	G	N	N	G	G	G	G	G	G	G	G	N	N	G	G	G	G	G	G	G	G	G	G	G	N	G	G	G	G	G	G	G	G	N	G	G	G
rs4_24654788	4	24654788	G	G	N	G	N	G	G	G	G	G	G	G	G	G	G	G	G	G	G	G	G	G	G	G	A	G	G	G	G	G	G	N	G	G	G	G	G	G	G	G	G	G	G	G	G	G	G
rs4_24654803	4	24654803	A	A	A	A	N	A	A	A	A	A	A	A	A	A	A	N	A	A	A	A	A	A	A	A	G	A	A	A	A	A	A	A	A	A	A	A	A	A	A	A	A	A	A	A	A	A	A
rs4_24655105	4	24655105	G	G	G	G	G	G	G	G	G	G	G	G	G	G	G	G	G	G	G	G	G	G	G	G	A	G	G	G	G	G	G	G	G	G	G	G	G	G	N	G	N	G	G	G	G	G	G
rs4_24657909	4	24657909	A	N	A	A	A	A	N	A	A	A	A	A	A	A	A	N	A	A	A	G	A	A	N	A	G	A	A	A	A	A	A	A	A	A	A	A	A	A	A	A	N	A	A	A	A	A	A
rs4_24658027	4	24658027	G	G	G	G	G	G	G	G	G	G	G	G	G	G	G	G	G	G	G	G	G	G	G	G	G	G	G	G	G	G	G	G	G	G	G	G	G	G	G	G	G	G	G	G	G	G	G
rs4_24658548	4	24658548	G	G	G	G	G	G	G	G	G	G	G	G	G	G	G	G	G	G	G	G	G	G	G	G	G	G	G	G	G	G	G	G	G	G	G	G	G	G	G	G	G	G	G	G	G	G	G
rs4_26201343	4	26201343	G	G	G	G	G	G	G	G	G	G	G	G	G	G	G	G	G	G	G	G	G	G	G	G	G	G	G	G	G	G	G	G	G	G	G	G	G	G	G	G	G	G	G	G	G	G	G
rs4_26205174	4	26205174	G	G	G	G	G	G	G	G	G	G	G	G	G	G	G	G	G	G	G	G	G	G	G	G	G	G	G	G	A	G	G	G	G	G	G	G	G	G	G	G	G	G	G	G	G	G	G
rs4_26205175	4	26205175	G	G	G	G	G	G	G	G	G	G	A	G	G	G	G	G	G	G	G	G	G	G	G	G	G	G	G	G	A	G	G	G	G	G	G	G	G	G	A	G	G	G	G	G	G	G	G
rs4_26205176	4	26205176	G	G	G	G	G	G	G	G	G	G	G	G	G	G	G	G	G	G	G	G	G	G	G	G	G	G	G	G	G	G	G	G	G	G	G	G	G	G	G	G	G	G	G	G	G	G	G
rs4_26208290	4	26208290	G	G	G	G	G	G	G	G	G	G	G	G	G	G	G	G	G	G	G	G	G	N	G	G	G	G	A	A	A	A	A	A	A	A	A	A	A	G	G	G	G	G	G	A	G	G	G
rs4_26213401	4	26213401	G	G	G	G	G	G	G	N	A	G	G	A	G	G	G	G	G	G	G	G	G	G	G	G	G	G	G	G	G	G	G	G	G	G	G	G	G	G	G	A	G	G	G	G	G	G	G
rs4_27371032	4	27371032	G	G	G	G	G	G	G	G	G	G	G	G	G	G	G	G	G	G	G	G	G	G	G	G	G	G	G	G	G	G	G	G	G	G	G	G	G	G	G	G	N	G	G	G	G	G	G
rs4_27372879	4	27372879	G	G	G	G	G	G	G	G	G	G	G	G	G	G	G	N	G	G	G	G	G	G	G	G	G	G	G	G	G	G	G	G	G	G	G	G	G	G	G	G	G	G	G	G	G	G	G
rs4_27425942	4	27425942	G	G	G	N	G	G	G	G	G	G	G	G	G	G	G	G	G	G	G	G	G	G	G	G	G	G	G	G	G	G	G	G	G	G	G	G	G	G	G	G	G	G	G	G	G	G	G
rs4_27428688	4	27428688	G	G	G	G	G	G	G	G	G	G	G	G	G	N	G	G	G	G	G	G	G	G	G	G	G	G	G	G	G	G	G	G	G	G	G	G	G	G	G	G	N	G	G	G	G	G	G
rs4_28368625	4	28368625	G	G	G	G	G	G	G	G	G	G	G	G	G	G	G	G	G	G	G	G	G	G	G	G	G	G	G	G	G	G	G	G	G	G	G	G	G	G	G	G	G	G	G	G	G	G	G
rs4_28368688	4	28368688	G	G	G	G	G	G	G	G	G	G	G	G	G	G	G	G	G	G	G	G	G	G	N	G	G	G	G	G	G	G	G	G	G	G	G	G	G	G	G	G	G	G	G	G	G	G	G
rs4_28368721	4	28368721	G	G	G	G	G	G	G	G	G	G	G	G	G	G	G	G	G	G	G	G	G	G	G	G	G	G	G	G	G	G	G	G	G	G	G	G	G	G	G	G	G	G	G	G	G	G	G
rs4_28368772	4	28368772	G	G	G	G	G	G	G	G	G	G	G	G	G	G	G	G	G	G	G	G	G	G	G	G	G	G	G	G	G	G	G	G	G	G	G	G	G	G	G	G	G	G	G	G	G	G	G
rs4_28368830	4	28368830	G	G	G	G	G	G	G	G	G	G	G	G	G	G	G	G	G	G	G	G	G	G	N	G	G	G	G	G	G	G	G	G	G	G	G	G	G	G	G	G	G	G	G	N	G	G	G
rs4_28369534	4	28369534	G	G	N	G	N	G	G	G	G	G	G	G	G	G	G	N	G	G	G	G	G	G	G	G	G	G	G	G	G	G	G	G	G	G	G	G	G	G	G	G	G	G	G	G	G	G	G
rs4_28370718	4	28370718	G	G	G	G	G	G	G	G	G	G	G	G	G	G	G	G	G	G	G	G	G	G	G	G	G	G	A	A	A	A	A	A	A	A	A	A	A	G	G	G	G	G	G	A	G	G	G
rs4_28372727	4	28372727	G	G	G	G	G	G	G	G	G	G	G	G	G	G	G	G	G	G	G	G	G	G	G	G	G	G	G	G	G	G	G	G	G	G	G	G	G	G	G	G	G	G	G	G	G	G	G
rs4_28372746	4	28372746	G	G	G	G	G	G	G	G	G	G	G	G	G	G	G	G	G	G	G	G	G	G	G	G	G	G	G	G	G	G	G	G	G	G	G	G	G	G	G	G	G	G	G	G	G	G	G
rs4_28372792	4	28372792	A	G	G	G	G	A	A	A	A	A	G	A	G	A	N	N	G	G	G	G	G	N	A	G	A	N	G	G	G	G	G	G	G	G	G	G	G	A	G	A	G	G	G	G	A	A	G
rs4_28813346	4	28813346	G	G	G	G	G	G	G	G	G	G	G	G	G	G	G	G	G	G	G	G	G	G	G	G	G	G	G	G	G	G	G	G	G	G	G	G	G	G	G	G	G	G	G	G	G	G	G
rs4_28813350	4	28813350	G	G	G	G	G	G	G	G	G	G	G	G	G	G	G	G	G	G	G	G	G	G	G	G	G	G	G	G	G	G	G	G	G	G	G	G	G	G	G	G	G	G	G	G	G	G	G
rs4_30316708	4	30316708	A	G	N	G	A	A	G	G	G	G	G	G	G	G	G	G	G	G	G	G	A	A	G	G	G	A	G	G	G	G	G	G	G	G	G	G	G	G	G	G	G	G	G	G	G	G	A
rs4_30316924	4	30316924	A	G	A	G	A	A	G	G	G	G	G	G	G	G	G	G	G	G	G	G	A	A	G	G	G	A	G	G	G	G	G	G	G	G	G	G	G	G	G	G	N	G	G	G	G	G	A
rs4_30318656	4	30318656	G	A	G	G	G	G	A	A	A	A	A	A	G	A	A	N	A	G	G	G	G	G	A	A	A	G	A	A	A	A	A	A	A	A	A	A	A	A	A	A	N	G	A	A	A	A	G
rs4_30319028	4	30319028	G	G	G	G	G	G	G	G	G	G	G	G	G	G	G	G	G	G	G	G	G	G	G	G	G	G	G	G	G	G	G	G	G	G	G	G	G	G	G	G	G	G	G	G	G	G	G
rs4_30319196	4	30319196	G	G	G	G	G	G	G	G	G	G	G	G	G	G	G	G	G	G	G	G	G	G	G	G	G	G	G	G	G	G	G	G	G	G	G	G	G	G	G	G	N	G	G	G	G	G	G
rs4_30321605	4	30321605	G	A	G	A	G	G	G	G	G	G	G	G	G	G	G	G	G	A	A	G	G	G	G	G	G	G	A	A	G	A	A	A	A	A	A	A	A	G	G	G	A	A	G	A	G	G	G
rs4_30321817	4	30321817	G	G	G	G	G	G	G	G	G	G	G	G	G	G	G	G	G	G	G	G	G	G	G	G	G	G	G	G	G	G	G	G	G	G	G	G	G	G	G	G	G	G	G	G	G	G	G
rs4_30322026	4	30322026	G	N	G	G	G	G	A	A	A	A	A	A	G	A	A	N	A	G	G	G	G	G	A	A	A	G	A	A	A	A	A	A	A	A	A	A	A	A	A	A	G	G	A	A	A	A	G
rs4_30322367	4	30322367	A	G	A	G	A	A	G	G	G	G	N	G	G	G	G	G	G	G	G	G	A	A	G	G	G	A	G	G	G	G	G	G	G	G	G	N	G	G	G	G	G	G	G	G	G	G	A
rs4_30322426	4	30322426	G	G	G	G	G	G	G	G	G	G	G	G	G	G	G	G	G	G	G	G	G	G	G	G	G	G	G	G	G	G	G	G	G	G	G	G	G	G	G	G	G	G	G	G	G	G	G
rs4_30322631	4	30322631	G	N	G	G	G	G	G	G	G	G	G	G	G	G	G	G	G	G	G	G	G	G	G	G	G	G	G	G	G	G	G	G	G	G	G	G	G	G	G	G	N	G	G	G	G	G	G
rs4_30322633	4	30322633	A	N	A	G	A	A	G	G	G	G	G	G	G	G	G	G	G	G	G	G	A	A	G	G	G	A	G	G	G	G	G	G	G	G	G	G	G	G	G	G	N	G	G	G	G	G	A
rs4_30432916	4	30432916	G	G	G	G	N	G	G	G	G	G	G	G	G	G	G	G	G	G	G	G	G	G	G	G	G	G	G	G	G	G	G	G	G	G	G	G	G	G	G	G	N	G	G	G	G	G	G
rs4_30433597	4	30433597	G	A	G	G	G	G	A	A	A	A	A	A	G	A	G	N	G	G	G	G	G	G	A	G	A	G	A	A	A	A	A	A	A	A	A	A	A	A	A	A	G	G	N	A	A	A	G
rs4_30434350	4	30434350	G	A	G	G	N	G	A	A	A	A	A	A	G	A	G	N	G	G	G	G	G	G	A	G	A	G	A	A	A	A	A	A	A	A	A	A	A	A	A	A	N	G	G	A	A	A	G
rs4_30435509	4	30435509	G	G	G	G	G	G	G	G	G	G	G	G	G	G	G	G	G	G	G	G	G	G	G	G	G	G	G	G	G	G	G	G	G	G	G	G	G	G	G	G	G	G	G	G	G	G	G
rs4_30438901	4	30438901	G	G	G	G	G	G	G	G	G	G	G	G	G	G	G	G	G	G	G	G	G	N	G	G	G	G	G	G	G	G	G	G	G	G	G	G	G	G	G	G	G	G	G	G	G	G	G
rs4_30439138	4	30439138	G	N	G	G	G	G	A	A	A	A	A	A	G	A	G	A	G	G	G	G	G	G	A	G	A	G	A	A	G	A	A	A	A	A	A	A	A	A	A	A	G	G	G	A	A	A	G
rs4_30569352	4	30569352	A	G	G	G	A	A	G	G	G	G	G	G	G	G	G	G	G	G	G	G	G	G	G	G	G	A	G	G	G	G	G	G	G	G	G	G	G	G	G	G	G	G	G	G	G	G	G
rs4_30569504	4	30569504	A	G	N	A	A	A	A	N	G	A	A	N	A	A	A	N	A	A	A	A	G	G	A	A	N	A	N	G	G	G	G	G	G	G	G	G	G	G	A	G	N	A	A	G	G	G	A
rs4_30572046	4	30572046	G	G	A	A	G	G	A	N	G	A	A	G	A	A	A	N	A	A	A	A	G	G	A	A	G	G	G	G	G	G	G	G	G	G	G	G	G	G	A	G	N	A	A	G	G	G	A
rs4_30572590	4	30572590	G	A	G	G	G	G	G	N	A	G	G	A	G	G	G	N	G	G	G	G	A	A	G	G	A	G	A	A	G	G	A	A	A	A	A	A	A	A	G	A	G	G	G	A	A	A	G
rs4_32042779	4	32042779	G	G	G	G	G	G	N	G	G	N	G	G	G	G	G	G	N	G	G	G	G	G	G	G	G	G	G	G	G	G	G	G	G	G	G	G	G	G	G	G	G	G	G	G	G	G	G
rs4_32042908	4	32042908	G	G	G	G	G	G	G	G	A	G	G	A	G	G	N	N	N	G	G	G	G	G	G	G	G	G	G	G	G	G	G	G	N	G	G	G	G	G	G	A	G	G	G	G	G	G	G
rs4_32042931	4	32042931	G	G	N	G	G	G	G	G	A	G	G	N	G	G	N	G	G	G	N	G	G	N	G	G	G	G	A	A	A	A	A	N	N	A	A	A	A	G	G	A	G	G	G	A	G	G	G
rs4_32042975	4	32042975	G	G	G	G	N	A	G	G	G	G	G	G	G	G	G	N	G	G	G	G	G	G	G	G	G	A	G	G	G	G	G	G	G	G	G	G	G	G	G	G	G	G	G	G	G	G	G
rs4_32043019	4	32043019	G	G	G	G	G	G	G	G	G	G	G	G	G	G	G	G	G	G	G	G	G	G	G	G	G	G	G	G	G	G	G	G	G	G	G	G	G	G	G	G	G	G	G	G	G	G	G
rs4_32043157	4	32043157	G	G	G	G	G	G	G	G	G	G	G	G	N	G	G	G	G	G	G	G	G	G	G	G	G	G	A	A	A	A	A	A	A	A	A	A	A	G	G	G	G	G	G	A	G	G	G
rs4_32043189	4	32043189	A	G	G	G	G	G	G	A	A	G	A	A	G	A	G	G	G	G	A	G	A	A	A	A	A	G	G	G	G	G	G	G	G	G	G	G	G	G	A	A	G	G	G	G	A	A	G
rs4_32043442	4	32043442	G	G	G	G	G	G	G	G	G	G	G	G	G	G	G	G	G	G	G	G	G	G	G	G	G	G	G	G	G	G	G	G	G	G	G	G	G	G	G	G	G	G	G	G	G	G	G
rs4_32043702	4	32043702	A	G	G	G	N	G	G	A	G	G	A	G	G	A	G	G	G	G	A	G	A	A	A	A	A	G	G	G	G	G	G	G	G	G	G	G	G	G	A	G	N	G	G	G	A	A	G
rs4_32044236	4	32044236	G	G	G	G	G	G	G	G	G	G	G	G	G	G	G	G	G	G	G	G	G	G	G	G	G	G	G	G	G	G	G	G	G	G	G	G	G	G	G	G	G	G	G	G	G	G	G
rs4_32044344	4	32044344	G	G	G	G	G	G	G	G	G	G	G	G	G	G	G	G	G	G	G	G	G	G	G	G	G	G	G	G	G	G	G	G	G	G	G	G	G	G	G	G	G	G	G	G	G	G	G
rs4_32044685	4	32044685	A	N	G	A	N	G	N	A	A	A	A	A	A	A	G	N	G	A	A	A	A	A	A	A	A	G	G	G	G	G	G	G	G	G	G	G	G	A	A	A	N	A	A	G	A	A	G
rs4_32045438	4	32045438	G	G	G	G	G	G	G	G	G	G	G	G	G	G	G	G	G	G	G	G	G	G	G	G	G	G	G	G	G	G	G	G	G	G	G	G	G	G	G	G	G	G	G	G	G	G	G
rs4_32045606	4	32045606	G	N	G	G	G	G	G	G	G	G	G	N	G	G	G	N	G	G	G	G	G	G	G	G	G	G	G	G	G	G	G	G	G	G	G	G	G	G	G	G	N	G	G	G	G	G	G
rs4_32045885	4	32045885	G	G	G	G	G	G	G	G	G	G	G	G	G	G	G	G	G	G	G	G	G	G	G	G	G	G	G	G	G	G	G	G	G	G	G	G	G	G	G	G	G	G	G	G	G	G	G
rs4_32046403	4	32046403	G	G	G	G	G	G	G	G	G	G	G	G	G	G	G	G	G	G	G	G	G	G	G	G	G	G	G	G	G	G	G	G	G	N	G	G	G	G	G	G	G	G	G	G	G	G	G
rs4_32046669	4	32046669	A	A	G	A	N	G	N	A	A	A	A	A	A	A	G	N	G	A	A	A	A	A	A	A	A	G	G	G	G	G	G	G	G	G	G	G	G	A	A	A	N	N	A	G	A	A	G
rs4_32046743	4	32046743	G	A	G	A	G	G	A	G	G	A	G	G	A	G	G	N	G	A	G	A	G	G	G	G	G	G	G	G	G	G	G	G	G	G	G	G	G	A	G	G	N	A	A	G	G	G	G
rs4_32046910	4	32046910	G	G	G	G	G	G	G	G	G	G	G	G	G	G	G	G	G	G	G	G	G	G	G	G	G	G	A	A	A	A	A	A	A	A	A	A	A	G	G	G	G	G	G	A	G	G	G
rs4_32047026	4	32047026	G	G	G	G	G	G	G	G	A	G	G	A	G	G	G	G	G	G	G	G	G	G	G	G	G	G	G	G	G	G	G	G	G	G	G	G	G	G	G	A	G	G	G	G	G	G	G
rs4_32047101	4	32047101	A	G	G	G	N	G	G	A	A	G	A	A	G	A	G	G	G	G	A	G	A	A	A	A	A	G	G	G	G	G	G	G	G	G	G	G	G	G	A	A	G	G	G	G	A	A	G
rs4_32047360	4	32047360	G	G	A	G	A	A	N	G	G	G	G	G	G	G	A	N	A	G	G	G	G	G	G	G	G	A	G	G	G	G	G	G	G	G	G	G	G	G	G	G	G	G	G	G	G	G	A
rs4_32047502	4	32047502	A	G	G	G	G	G	G	A	A	G	A	A	G	A	G	G	G	G	A	G	A	A	A	A	A	G	G	G	G	G	G	G	G	G	G	G	G	G	A	A	G	G	G	G	A	A	G
rs4_32047610	4	32047610	G	G	G	G	G	G	G	G	G	G	G	G	G	G	G	G	G	G	G	G	G	N	G	G	G	G	G	G	G	G	G	G	G	G	G	G	G	G	G	G	G	G	G	G	G	G	G
rs4_32047943	4	32047943	G	G	G	G	G	G	G	G	G	G	G	G	G	G	G	G	G	G	G	G	G	G	G	G	G	G	G	G	G	G	G	G	G	G	G	G	G	G	G	G	G	G	G	G	G	G	G
rs4_32048232	4	32048232	G	G	G	G	G	G	G	G	G	G	G	G	G	G	G	G	G	G	G	G	G	G	G	G	G	G	G	G	G	G	G	G	G	G	G	G	G	G	G	G	G	G	G	G	G	G	G
rs4_32166518	4	32166518	A	G	G	G	G	G	G	G	G	G	G	G	A	G	A	N	A	G	G	A	G	G	G	A	G	G	G	G	G	G	G	G	G	G	G	G	G	G	G	G	G	G	G	G	G	G	G
rs4_32166596	4	32166596	G	G	G	G	A	A	N	G	G	G	G	G	G	G	G	G	G	G	G	G	G	G	G	G	G	A	G	G	G	G	G	G	G	G	G	G	G	G	G	G	G	G	G	G	G	G	G
rs4_32166656	4	32166656	G	A	N	A	G	G	A	A	G	A	A	G	G	A	G	N	G	A	A	G	G	G	G	G	A	G	G	G	G	G	G	G	G	G	G	G	G	A	A	G	N	A	A	G	A	N	A
rs4_32166738	4	32166738	G	G	N	G	G	G	G	G	A	G	G	A	G	G	G	N	G	G	G	G	G	G	G	G	G	G	A	A	A	A	A	A	A	A	A	A	A	G	G	A	G	G	G	A	G	G	G
rs4_32166822	4	32166822	G	G	G	G	G	G	G	G	G	G	G	G	G	G	G	G	G	G	G	G	G	G	G	G	G	G	G	G	G	G	G	G	G	G	G	G	G	G	G	G	G	G	G	G	G	G	G
rs4_32167373	4	32167373	A	A	N	A	A	A	A	A	G	A	A	G	A	A	A	A	A	A	A	A	G	G	G	A	A	A	G	G	G	G	G	G	G	G	G	G	G	A	A	G	N	A	A	G	A	A	A
rs4_32167689	4	32167689	G	G	G	G	G	G	G	G	G	G	G	G	G	G	G	G	G	G	G	G	G	G	G	G	G	G	G	G	G	G	G	G	G	G	G	G	G	N	G	G	G	G	G	G	G	G	G
rs4_32167733	4	32167733	A	G	G	G	G	G	G	G	G	G	G	G	A	G	A	N	A	G	G	A	G	G	G	A	G	G	G	G	G	G	G	G	G	G	G	G	G	G	G	G	G	G	G	G	G	G	G
rs4_32167819	4	32167819	G	G	G	G	G	G	G	G	G	G	G	G	G	G	G	G	G	G	G	G	G	G	G	G	G	G	G	G	G	G	G	G	G	G	G	G	G	G	G	G	G	G	G	G	G	G	G
rs4_32168337	4	32168337	A	G	G	G	G	G	G	G	G	G	G	G	A	G	A	N	A	G	G	A	G	G	G	A	G	G	G	G	G	G	G	G	G	G	G	G	G	G	G	G	G	G	G	G	G	G	G
rs4_32168849	4	32168849	A	G	G	G	G	G	G	G	G	G	G	G	A	G	A	N	A	G	G	A	G	G	G	A	G	G	G	G	G	G	G	G	G	G	G	G	G	G	G	G	G	G	G	G	G	G	G
rs4_32168968	4	32168968	A	G	G	G	G	G	G	G	A	G	G	A	A	G	A	N	A	G	G	A	G	G	G	A	G	G	G	G	G	G	G	G	G	G	G	G	G	N	G	A	G	G	G	G	G	G	G
rs4_32169011	4	32169011	G	G	G	G	G	G	G	G	G	G	G	G	G	G	G	G	G	G	G	G	G	G	G	G	G	G	G	G	G	G	G	G	G	G	G	G	G	G	G	G	G	G	G	G	G	G	G
rs4_32169298	4	32169298	A	A	A	A	N	A	A	A	A	A	A	A	A	A	A	N	A	A	A	A	G	G	G	A	A	A	G	G	G	G	G	G	G	G	G	G	G	A	A	A	N	A	A	G	A	A	A
rs4_32169515	4	32169515	G	G	G	G	G	G	G	G	G	G	G	G	G	G	G	N	G	G	G	G	G	G	G	G	G	G	A	A	A	A	A	A	A	A	A	A	A	G	G	G	G	G	G	A	G	G	G
rs4_32169587	4	32169587	G	G	G	G	N	G	G	G	G	G	G	G	G	G	G	N	G	G	G	G	A	A	A	G	G	G	A	A	A	A	A	A	A	A	A	A	A	G	G	G	N	G	N	A	G	G	G
rs4_32169960	4	32169960	A	A	A	A	G	G	A	A	A	A	A	A	A	A	A	N	A	A	A	A	G	G	N	A	A	G	G	G	G	G	G	G	G	G	G	G	G	A	A	A	A	A	A	G	A	A	A
rs4_32169999	4	32169999	G	G	G	G	G	G	G	G	G	G	G	G	G	G	N	G	G	G	G	G	A	A	N	G	G	G	G	G	G	G	G	G	G	G	G	G	G	G	G	G	G	G	G	G	G	G	G
rs4_33341358	4	33341358	A	A	A	A	N	A	A	A	A	A	A	A	A	A	A	N	A	A	A	A	N	G	N	A	A	A	G	G	G	G	G	G	A	G	G	G	G	A	A	A	A	A	A	G	A	A	A
rs4_33341439	4	33341439	G	G	G	G	G	G	G	G	G	G	N	G	G	G	G	G	G	G	G	G	G	G	G	G	G	G	G	G	G	G	G	G	G	G	G	G	G	G	G	G	G	G	G	G	G	G	G
rs4_33341461	4	33341461	A	A	A	A	A	A	A	A	A	A	A	A	A	A	A	A	A	A	A	A	N	G	G	A	A	A	G	G	G	G	G	G	A	G	G	G	G	A	A	A	N	A	A	G	A	A	A
rs4_33342108	4	33342108	G	G	G	G	G	G	G	G	G	G	G	G	G	G	G	G	G	G	G	G	G	G	G	G	G	G	G	G	G	G	G	G	G	G	G	G	G	G	G	G	G	G	G	G	G	G	G
rs4_33343488	4	33343488	G	G	G	G	G	G	G	G	G	G	G	G	G	G	G	G	G	G	G	G	G	A	A	G	G	G	G	G	G	G	G	G	G	G	G	G	G	G	G	G	N	G	G	G	G	G	G
rs4_33344242	4	33344242	A	A	A	A	A	A	A	A	A	A	A	A	A	A	A	A	A	A	A	A	A	G	G	A	A	A	G	G	G	G	G	G	A	G	G	G	G	A	A	A	A	A	A	G	A	A	G
rs4_33345178	4	33345178	G	G	G	G	G	G	G	G	G	G	G	G	G	G	G	G	G	G	G	G	G	G	G	G	G	G	G	G	G	G	G	G	G	G	G	G	G	G	G	G	G	G	G	G	G	G	G
rs4_33346557	4	33346557	G	G	G	G	G	G	G	G	G	G	G	G	G	G	G	G	G	G	G	G	G	G	G	G	G	G	G	G	G	G	G	G	G	G	G	G	G	G	G	G	N	G	G	G	G	G	G
rs4_33346580	4	33346580	A	A	A	A	A	A	A	A	A	A	A	A	A	A	A	A	A	A	A	A	N	G	G	A	A	A	G	G	G	G	G	G	A	G	G	G	G	A	A	A	N	A	A	G	A	A	A
rs4_33346760	4	33346760	G	N	G	G	G	G	G	G	G	G	G	G	G	G	G	G	G	G	G	G	G	G	G	G	G	G	G	G	G	G	G	G	G	G	G	G	G	G	G	G	N	G	G	G	G	G	A
rs4_33346922	4	33346922	G	G	G	G	G	G	G	G	G	G	G	G	G	G	G	G	G	G	N	G	G	G	N	G	G	G	G	G	G	G	G	G	G	G	G	G	G	G	G	G	G	G	G	N	G	G	A
rs4_33347035	4	33347035	G	N	G	G	G	G	G	G	G	G	G	N	G	G	G	N	G	G	N	G	G	G	G	G	G	G	G	G	G	G	G	G	G	G	G	G	G	G	G	G	G	G	G	N	G	G	G
rs4_33950790	4	33950790	N	A	G	G	N	G	N	G	G	N	G	G	G	G	G	G	A	A	N	G	G	G	G	N	G	G	A	A	A	A	A	A	A	A	A	A	A	A	N	G	N	A	N	A	G	G	A
rs4_33952193	4	33952193	G	G	G	G	G	G	G	G	G	G	A	G	G	G	G	G	G	G	A	G	G	G	G	G	G	G	G	G	G	G	G	G	G	G	G	G	G	G	G	G	G	G	G	G	A	G	G
rs4_33952195	4	33952195	G	G	G	G	G	G	G	G	G	G	G	G	G	G	G	G	G	N	G	G	G	G	G	G	G	G	G	G	G	G	G	G	G	G	G	G	G	G	G	G	G	G	G	G	G	G	G
rs4_33953078	4	33953078	G	G	G	G	G	G	G	G	G	G	G	G	G	G	G	G	G	G	G	G	G	G	G	G	G	G	G	G	G	G	G	G	G	G	G	G	G	G	G	G	G	G	G	G	G	G	G
rs4_33953247	4	33953247	G	G	G	G	G	G	G	G	G	G	G	G	G	G	G	G	G	G	G	G	G	G	G	N	G	G	G	G	G	G	G	G	G	G	G	G	G	G	G	G	G	G	G	G	G	G	G
rs4_34000616	4	34000616	G	G	G	G	G	G	G	G	G	G	G	G	G	G	G	G	G	G	G	G	G	G	G	G	G	G	G	G	G	G	G	G	G	G	G	G	G	G	G	G	G	G	G	G	G	G	G
rs4_34000706	4	34000706	G	G	G	A	G	G	G	G	G	G	G	G	G	G	G	G	G	G	G	G	G	G	G	G	G	G	G	G	G	G	G	G	G	G	G	G	G	G	G	G	G	G	G	G	G	G	G
rs4_34001163	4	34001163	G	G	G	A	A	A	G	G	G	G	G	G	G	G	G	G	G	G	G	G	G	G	G	G	G	G	G	G	G	G	G	G	G	G	G	G	G	G	G	G	G	G	G	G	G	G	G
rs4_34001500	4	34001500	G	G	G	G	A	A	G	G	G	G	G	G	G	G	G	G	G	G	G	G	G	G	G	G	G	G	G	G	G	G	G	G	G	G	G	G	G	G	G	G	G	G	G	G	G	G	G
rs4_34001514	4	34001514	G	A	G	G	G	G	G	G	G	G	G	G	G	A	G	G	A	A	G	G	A	G	G	G	G	G	A	A	A	A	A	A	A	A	A	A	A	A	G	G	N	A	N	A	G	G	A
rs4_34001600	4	34001600	A	G	G	G	G	G	G	G	G	G	G	G	G	G	G	G	G	G	N	G	G	G	G	A	G	G	G	G	G	G	G	G	G	G	G	G	G	G	G	G	G	G	G	G	A	G	G
rs4_34002603	4	34002603	G	G	G	G	A	A	G	G	G	G	G	G	G	G	G	G	G	G	G	G	G	G	G	G	G	G	G	G	G	G	G	G	G	G	G	G	G	G	G	G	G	G	G	G	G	G	G
rs4_34004059	4	34004059	A	G	G	G	G	G	G	G	G	G	G	G	G	G	G	G	N	G	G	G	G	G	G	A	G	G	N	G	G	G	G	G	G	G	G	G	G	G	G	G	G	G	G	G	G	G	G
rs4_34005942	4	34005942	G	G	G	G	G	G	A	A	A	A	G	N	A	G	A	G	G	G	G	A	G	G	G	G	A	A	G	G	G	G	G	G	G	G	G	G	G	G	G	A	G	G	N	G	G	A	G
rs4_34015205	4	34015205	G	A	G	A	A	A	G	G	G	G	G	G	G	A	G	G	A	A	G	G	A	G	G	G	G	G	A	A	A	A	A	A	A	A	A	A	A	A	G	G	N	A	A	A	G	G	A
rs4_34015470	4	34015470	G	G	G	G	G	G	G	G	G	G	G	G	G	G	G	G	G	G	G	G	G	G	G	G	G	G	G	G	G	G	G	G	G	G	G	G	G	G	G	G	G	G	G	G	G	G	G
rs4_34015540	4	34015540	G	A	G	G	G	G	G	G	G	G	G	G	G	A	G	G	A	A	G	G	A	G	G	G	G	G	A	A	A	A	A	A	A	A	A	A	A	A	G	G	N	A	N	A	G	G	A
rs4_34015678	4	34015678	G	G	G	G	G	G	G	G	G	G	G	G	G	G	G	G	G	G	G	G	G	G	G	G	G	G	G	G	G	G	G	G	G	G	G	G	G	G	G	G	G	G	G	G	G	G	G
rs4_34016869	4	34016869	G	G	G	G	G	G	G	G	G	G	A	G	G	G	G	G	G	G	G	G	G	G	G	G	G	G	G	G	G	G	G	G	G	G	G	G	G	G	G	G	G	G	G	G	G	G	G
rs4_34016913	4	34016913	A	G	G	G	G	G	G	G	G	G	G	G	G	G	G	A	G	G	N	G	G	N	G	A	G	G	G	G	G	G	G	G	G	G	G	G	G	G	A	G	G	G	G	G	A	G	G
rs4_34016952	4	34016952	G	N	G	A	A	A	G	G	G	G	G	G	N	G	G	G	G	G	G	G	G	N	N	N	G	G	G	G	G	G	G	G	N	G	G	G	G	G	G	G	G	G	G	N	G	N	G
rs4_34020246	4	34020246	G	A	G	G	G	G	G	G	G	G	A	G	N	A	G	G	A	N	G	G	A	G	N	G	G	G	G	G	G	G	G	G	G	G	G	G	G	G	G	G	A	A	G	N	G	G	G
rs4_34020360	4	34020360	G	G	G	G	A	A	G	G	G	G	G	G	G	G	G	G	G	G	G	G	G	G	G	G	G	G	G	G	G	G	G	G	G	G	G	G	G	G	G	G	G	G	G	G	G	G	G
rs4_34248453	4	34248453	A	A	G	A	A	A	N	G	G	N	N	G	G	A	G	G	A	A	A	G	A	G	N	A	G	G	A	A	A	A	A	A	A	A	A	A	A	A	G	G	N	A	N	A	A	G	A
rs4_34831828	4	34831828	G	G	G	G	G	G	G	G	G	G	G	G	G	G	G	G	G	G	G	G	G	N	G	G	G	G	G	G	G	G	G	G	G	G	G	G	G	G	G	G	G	G	G	G	G	G	G
rs4_34831855	4	34831855	A	A	A	A	A	A	A	A	A	A	A	A	A	A	A	A	A	A	A	A	A	N	G	A	A	A	A	A	A	A	A	A	A	A	A	A	A	A	A	A	N	A	A	A	A	A	A
rs4_34831856	4	34831856	A	A	A	A	A	A	A	A	A	A	A	A	A	A	A	A	A	A	A	A	A	N	G	A	A	A	A	A	A	A	A	A	A	A	A	A	A	A	A	A	N	A	A	A	A	A	A
rs4_34831900	4	34831900	G	G	G	G	G	G	G	G	G	G	G	G	G	G	G	G	G	G	G	G	G	A	A	G	G	G	G	G	G	G	G	G	G	G	G	G	G	G	G	G	N	G	G	G	G	G	G
rs4_34836552	4	34836552	G	G	G	G	G	G	G	G	G	G	G	G	G	G	G	G	G	G	G	G	G	G	G	G	G	G	G	G	G	G	G	G	G	G	G	G	G	G	G	G	G	G	G	G	G	G	G
rs4_34837679	4	34837679	A	A	G	G	G	G	G	G	G	G	A	G	G	G	G	G	G	G	G	G	G	G	G	A	G	G	A	A	A	A	A	A	A	A	A	N	A	A	A	G	G	G	A	A	G	G	A
rs4_34837711	4	34837711	A	A	N	A	A	A	A	A	A	A	A	A	A	A	A	N	A	A	A	A	A	G	G	A	A	A	A	A	A	A	A	A	A	A	A	A	A	A	A	A	A	A	A	A	A	A	A
rs4_34837729	4	34837729	G	G	G	G	G	G	G	G	G	G	G	G	G	G	G	G	G	G	G	G	G	G	G	G	G	G	G	G	G	G	G	G	G	G	G	G	G	G	G	G	G	G	G	G	G	G	G
rs4_34838086	4	34838086	A	A	N	A	A	A	A	A	A	A	A	A	A	A	A	A	A	A	N	A	A	N	N	A	A	A	A	A	A	A	A	A	A	A	A	A	A	A	A	A	N	A	A	A	A	A	A
rs4_34838222	4	34838222	G	G	G	G	G	G	G	G	G	G	G	G	G	G	G	G	G	G	G	G	G	G	G	G	G	G	G	G	G	G	G	G	G	G	G	G	G	G	G	G	G	G	G	G	G	G	G
rs4_120359616	4	120359616	C	C	C	C	C	C	C	C	C	C	C	C	C	C	C	C	C	C	C	C	C	C	C	C	C	C	C	C	C	C	C	C	C	C	C	C	C	C	C	C	C	C	C	C	C	C	C
rs4_120360256	4	120360256	CAT	C	CAT	CAT	C	CAT	C	CAT	CAT	C	CAT	CAT	CAT	CAT	CAT	CAT	CAT	CAT	CAT	CAT	CAT	CAT	CAT	CAT	CAT	CAT	C	C	C	C	C	C	CAT	C	C	C	C	CAT	CAT	CAT	CAT	CAT	CAT	CAT	CAT	CAT	CAT
rs4_120360315	4	120360315	C	C	C	C	C	C	C	C	C	C	C	C	C	C	C	C	C	C	C	C	C	C	C	C	C	C	C	C	C	C	C	C	C	C	C	C	C	C	C	C	C	C	C	C	C	C	C
rs4_120361075	4	120361075	T	T	T	T	T	T	TCGGGG	T	T	TCGGGG	T	T	T	T	T	T	T	T	T	T	T	T	T	T	T	T	TCGGGG	T	TCGGGG	TCGGGG	TCGGGG	TCGGGG	T	TCGGGG	T	TCGGGG	TCGGGG	T	T	T	T	T	T	TCGGGG	T	T	T
rs4_120364065	4	120364065	CA	CA	CA	CA	CA	CA	CA	CA	CA	CA	CA	CA	CA	CA	CA	CA	CA	CA	CA	CA	CA	CA	CA	CA	CA	CA	CA	CA	CA	CA	CA	CA	CA	CA	CA	CA	CA	CA	CA	CA	CA	CA	CA	CA	CA	CA	CA
rs4_124507757	4	124507757	GC	GC	GC	GC	GC	GC	GC	GC	GC	GC	GC	GC	GC	GC	GC	GC	GC	GC	GC	GC	GC	GC	GC	GC	GC	GC	GC	GC	GC	GC	GC	GC	GC	GC	GC	GC	GC	GC	GC	GC	GC	GC	GC	GC	GC	GC	GC
rs4_124510681	4	124510681	GT	GT	G	G	GT	GT	GT	GT	GT	GT	GT	GT	GT	GT	GT	GT	GT	GT	GT	G	GT	GT	GT	GT	GT	G	GT	GT	GT	GT	GT	GT	GT	GT	GT	GT	GT	GT	GT	GT	G	GT	GT	GT	GT	GT	GT
rs4_125402772	4	125402772	G	G	GA	GA	G	G	G	G	G	G	G	G	G	G	G	G	G	G	G	GA	G	G	G	G	G	GA	G	G	G	G	G	G	G	G	G	G	G	G	G	G	G	G	G	G	G	G	G
rs4_125402793	4	125402793	A	A	A	A	A	A	A	A	A	A	A	A	A	A	A	A	A	A	A	A	A	A	A	A	A	A	A	A	A	A	A	A	A	A	A	A	A	A	A	A	A	A	A	A	A	A	A
rs4_126717106	4	126717106	GT	G	G	G	G	G	G	G	GT	G	G	G	G	G	G	GT	GT	GT	G	-	-	-	-	G	G	G	G	GT	G	GT	G	G	G	GT	G	G	G	G	G	GT	G	G	G	G	G	G	GT
rs4_126719137	4	126719137	C	C	C	C	C	C	C	C	C	C	C	C	C	C	C	C	C	C	C	C	C	C	C	C	C	C	C	C	C	C	C	C	C	C	C	C	C	C	C	C	C	C	C	C	C	C	C
rs4_126719248	4	126719248	G	G	GC	GC	G	G	G	G	G	G	G	G	G	G	G	G	G	G	G	GC	G	G	G	G	G	GC	G	G	GC	G	G	G	GC	G	G	G	G	G	G	G	GC	G	GC	G	G	G	G
rs4_126720741	4	126720741	G	G	G	G	G	G	G	G	G	G	G	G	G	G	G	G	G	G	G	G	G	G	G	G	G	G	G	G	G	G	G	G	G	G	G	G	G	G	G	G	G	G	G	G	G	G	G
rs4_126721836	4	126721836	AG	AG	AG	AG	AG	AG	AG	AG	AG	AG	AG	AG	AG	AG	AG	AG	AG	AG	AG	AG	AG	AG	AG	AG	AG	AG	AG	AG	AG	AG	AG	AG	AG	AG	AG	AG	AG	AG	AG	AG	AG	AG	AG	AG	AG	AG	AG
rs4_126722748	4	126722748	CTT	CTT	CTT	CTT	CTT	CTT	CTT	CTT	CTT	CTT	CTT	CTT	CTT	CTT	CTT	CTT	CTT	CTT	CTT	CTT	CTT	CTT	CTT	CTT	CTT	CTT	CTT	CTT	CTT	CTT	CTT	CTT	CTT	CTT	CTT	CTT	CTT	CTT	CTT	CTT	CTT	CTT	CTT	CTT	CTT	CTT	CTT
rs4_127030429	4	127030429	CT	CT	CT	CT	CT	CT	CT	CT	CT	CT	CT	CT	CT	CT	CT	CT	CT	CT	CT	CT	CT	CT	CT	CT	CT	CT	CT	CT	CT	CT	CT	CT	CT	CT	CT	CT	CT	CT	CT	CT	CT	CT	CT	CT	CT	CT	CT
rs4_127030575	4	127030575	C	C	C	C	C	C	C	C	C	C	C	C	C	C	C	C	C	C	C	C	C	C	C	C	C	C	C	C	C	C	C	C	C	C	C	C	C	C	C	C	C	C	C	C	C	C	C
rs4_127031154	4	127031154	A	A	A	A	A	A	A	A	A	A	A	A	A	A	A	A	A	A	A	A	A	A	A	A	A	A	A	A	A	A	A	A	A	A	A	A	A	A	A	A	A	A	A	A	A	A	A
rs4_127032582	4	127032582	TC	TC	TC	TC	TC	TC	TC	TC	TC	TC	TC	TC	TC	TC	TC	TC	TC	TC	TC	TC	TC	TC	TC	TC	TC	TC	TC	TC	TC	TC	TC	TC	TC	TC	TC	TC	TC	TC	TC	TC	TC	TC	TC	TC	TC	TC	TC
rs4_128611369	4	128611369	C	C	C	C	C	C	C	C	C	C	C	C	C	C	C	C	C	C	C	C	C	C	C	C	C	C	C	C	C	C	C	C	C	C	C	C	C	C	C	C	C	C	C	C	C	C	C
rs4_128611532	4	128611532	T	T	T	T	T	T	T	T	T	T	T	T	T	T	T	T	T	T	T	T	T	T	T	T	T	T	T	T	T	T	T	T	T	T	T	T	T	T	T	T	T	T	T	T	T	T	T
rs4_128613024	4	128613024	G	G	G	G	G	G	G	G	G	G	G	G	G	G	G	G	G	G	G	G	G	G	G	G	G	G	G	G	G	G	G	G	G	G	G	G	G	G	G	G	G	G	G	G	G	G	G
rs4_128613360	4	128613360	C	C	C	C	C	C	C	C	C	C	C	C	C	C	C	C	C	C	C	CT	C	C	C	C	C	C	C	C	C	C	C	C	C	C	C	C	C	C	C	C	C	C	C	C	C	C	C
rs4_128614074	4	128614074	TG	TG	TG	TG	TG	TG	TG	TG	TG	TG	TG	TG	TG	TG	TG	TG	TG	TG	TG	TG	TG	TG	TG	TG	TG	TG	TG	TG	TG	TG	TG	TG	TG	TG	TG	TG	TG	TG	TG	TG	TG	TG	TG	TG	TG	TG	TG
rs4_128614299	4	128614299	T	T	T	T	T	T	T	T	T	T	T	T	T	T	T	T	T	T	T	T	T	T	T	T	T	T	T	T	T	T	T	T	T	T	T	T	T	T	T	T	T	T	T	T	T	T	T
rs4_128614588	4	128614588	TAG	TAG	TAG	TAG	TAG	TAG	TAG	TAG	TAG	TAG	TAG	TAG	TAG	TAG	TAG	TAG	TAG	TAG	TAG	TAG	TAG	TAG	TAG	TAG	TAG	TAG	TAG	TAG	TAG	TAG	TAG	TAG	TAG	TAG	TAG	TAG	TAG	TAG	TAG	TAG	TAG	TAG	TAG	TAG	TAG	TAG	TAG
rs4_128614746	4	128614746	GT	GT	GT	GT	GT	GT	GT	GT	GT	GT	GT	GT	GT	GT	GT	GT	GT	GT	GT	GT	GT	GT	GT	GT	GT	GT	GT	GT	GT	GT	GT	GT	GT	GT	GT	GT	GT	GT	GT	GT	GT	GT	GT	GT	GT	GT	GT
rs4_128614852	4	128614852	TA	TA	TA	TA	TA	TA	TA	TA	TA	TA	TA	TA	TA	TA	TA	TA	TA	TA	TA	TA	TA	TA	TA	TA	TA	TA	TA	TA	TA	TA	TA	TA	TA	TA	TA	TA	TA	TA	TA	TA	TA	TA	TA	TA	TA	TA	TA
rs4_128614952	4	128614952	GAA	GAA	GAA	GAA	GAA	GAA	GAA	GAA	GAA	GAA	GAA	GAA	GAA	GAA	GAA	GAA	GAA	GAA	GAA	GAA	GAA	GAA	GAA	GAA	GAA	GAA	GAA	GAA	GAA	GAA	GAA	GAA	GAA	GAA	GAA	GAA	GAA	GAA	GAA	GAA	GAA	GAA	GAA	GAA	GAA	GAA	GAA
rs4_128615009	4	128615009	T	T	T	T	T	T	T	T	T	T	T	T	T	T	T	T	T	T	T	T	T	T	T	T	T	T	T	T	T	T	T	T	T	T	T	T	T	T	T	T	T	T	T	T	T	T	T
rs4_128615275	4	128615275	A	A	A	A	A	A	A	A	A	A	A	A	A	A	A	A	A	A	A	A	A	A	A	A	A	A	A	A	A	A	A	A	A	A	A	A	A	A	A	A	A	A	A	A	A	A	A
rs4_128615347	4	128615347	G	G	G	G	G	G	G	G	G	G	G	G	G	G	G	G	G	G	G	G	G	G	G	G	G	G	G	G	G	G	G	G	G	G	G	G	G	G	G	G	G	G	G	G	G	G	G
rs4_128615546	4	128615546	C	C	C	C	C	C	C	C	C	C	C	C	C	C	C	C	C	C	C	C	C	C	C	C	C	C	C	C	C	C	C	C	C	C	C	C	C	C	C	C	C	C	C	C	C	C	C
rs4_128615760	4	128615760	ATG	ATG	ATG	ATG	ATG	ATG	ATG	ATG	ATG	ATG	ATG	ATG	ATG	ATG	ATG	ATG	ATG	ATG	ATG	ATG	ATG	ATG	ATG	ATG	ATG	ATG	ATG	ATG	ATG	ATG	ATG	ATG	ATG	ATG	ATG	ATG	ATG	ATG	ATG	ATG	ATG	ATG	ATG	ATG	ATG	ATG	ATG
rs4_128615824	4	128615824	TTA	TTA	TTA	TTA	TTA	TTA	TTA	TTA	TTA	TTA	TTA	TTA	TTA	TTA	TTA	TTA	TTA	TTA	TTA	TTA	TTA	TTA	T	TTA	TTA	TTA	TTA	TTA	TTA	TTA	TTA	TTA	TTA	TTA	TTA	TTA	TTA	TTA	TTA	TTA	TTA	TTA	TTA	TTA	TTA	TTA	TTA
rs4_128615930	4	128615930	CA	CA	CA	CA	CA	CA	CA	CA	CA	CA	CA	CA	CA	CA	CA	CA	CA	CA	CA	CA	CA	CA	C	CA	CA	CA	CA	CA	CA	CA	CA	CA	CA	CA	CA	CA	CA	CA	CA	CA	CA	CA	CA	CA	CA	CA	CA
rs4_128616880	4	128616880	CT	CT	CT	CT	CT	CT	CT	CT	CT	CT	CT	CT	CT	CT	CT	CT	CT	CT	CT	CT	CT	CT	CT	CT	CT	CT	CT	CT	CT	CT	CT	CT	CT	CT	CT	CT	CT	CT	CT	CT	CT	CT	CT	CT	CT	CT	CT
rs4_128617847	4	128617847	G	G	G	G	G	G	G	G	G	G	G	G	G	G	G	G	G	G	G	G	G	G	G	G	G	G	G	G	G	G	G	G	G	G	G	G	G	G	G	G	G	G	G	G	G	G	G
rs4_128619085	4	128619085	G	G	G	G	G	G	G	G	G	G	G	G	G	G	G	G	G	G	G	G	G	G	G	G	G	G	G	G	G	G	G	G	G	G	G	G	G	G	G	G	G	G	G	G	G	G	G
rs4_129561322	4	129561322	C	C	C	C	C	C	C	C	C	C	C	C	C	C	C	C	C	C	C	C	C	C	C	C	C	C	C	C	C	C	C	C	C	C	C	C	C	C	C	C	C	C	C	C	CATT	C	C
rs4_129935803	4	129935803	TG	TG	-	-	TG	TG	TG	TG	TG	TG	TG	TG	TG	TG	TG	TG	TG	TG	TG	TG	TG	TG	TG	TG	TG	TG	TG	TG	TG	TG	TG	TG	TG	TG	TG	TG	TG	TG	TG	TG	TG	TG	TG	TG	TG	TG	TG
rs4_130301434	4	130301434	G	G	G	G	G	G	G	G	GGACATCT	G	G	G	G	G	G	G	G	G	G	G	G	G	G	G	G	G	G	G	G	G	G	G	G	G	G	G	G	G	G	G	G	G	G	G	G	G	GGACATCT
rs4_130301728	4	130301728	TC	TC	TC	TC	TC	TC	TC	TC	TC	TC	TC	TC	TC	TC	TC	TC	TC	TC	TC	TC	TC	TC	TC	TC	TC	TC	TC	TC	TC	TC	TC	TC	TC	TC	TC	TC	TC	TC	TC	TC	TC	TC	TC	TC	TC	TC	TC
rs4_130301926	4	130301926	T	T	T	T	T	T	T	T	T	T	T	T	T	T	T	T	T	T	T	T	T	T	T	T	T	T	T	T	T	T	T	T	T	T	T	T	T	T	T	T	T	T	T	T	T	T	T
rs4_130314560	4	130314560	A	A	A	A	A	A	A	A	A	A	A	A	A	A	A	A	A	A	A	A	A	A	A	A	A	A	A	A	A	A	A	A	A	A	A	A	A	A	A	A	A	A	A	A	A	A	A
rs4_130409851	4	130409851	T	T	-	-	T	T	T	T	T	T	T	T	T	T	T	T	T	T	T	T	T	T	T	T	T	T	T	T	T	T	T	T	T	T	T	T	T	T	T	T	T	T	T	T	T	T	TG
rs4_130742087	4	130742087	TG	TG	TG	TG	TG	TG	TG	TG	TG	TG	TG	TG	TG	TG	TG	TG	TG	TG	TG	TG	TG	TG	TG	TG	TG	TG	TG	TG	TG	TG	TG	TG	TG	TG	TG	TG	TG	TG	TG	TG	TG	TG	TG	TG	TG	TG	TG
rs4_130743913	4	130743913	C	C	C	C	C	C	C	C	C	C	C	C	C	C	C	C	C	C	C	C	C	C	C	C	C	C	C	C	C	C	C	C	C	C	C	C	C	C	C	C	C	C	C	C	C	C	C
rs4_135273030	4	135273030	GT	GT	GT	GT	GT	GT	GT	GT	GT	GT	GT	GT	GT	GT	GT	GT	GT	GT	GT	GT	GT	GT	GT	GT	GT	GT	GT	GT	GT	GT	GT	GT	GT	GT	GT	GT	GT	GT	GT	GT	GT	GT	GT	GT	GT	GT	GT
rs4_135273568	4	135273568	AT	AT	A	AT	AT	AT	AT	AT	AT	AT	AT	AT	AT	AT	AT	AT	AT	AT	AT	AT	AT	AT	AT	AT	A	AT	AT	AT	AT	AT	AT	AT	A	AT	AT	AT	A	AT	AT	AT	AT	AT	AT	AT	AT	AT	AT
rs4_135273747	4	135273747	GTC	GTC	GTC	GTC	GTC	GTC	GTC	GTC	GTC	GTC	GTC	GTC	GTC	GTC	GTC	GTC	GTC	GTC	GTC	GTC	GTC	GTC	GTC	GTC	GTC	GTC	GTC	GTC	GTC	GTC	GTC	GTC	GTC	GTC	GTC	GTC	GTC	GTC	GTC	GTC	GTC	GTC	GTC	GTC	GTC	GTC	GTC
rs4_135274303	4	135274303	T	T	T	T	T	T	T	T	T	T	T	T	T	T	T	T	T	T	T	T	T	T	T	T	T	T	T	T	T	T	T	T	T	T	T	T	T	T	T	T	T	T	T	T	T	T	T
rs4_135276229	4	135276229	C	C	C	C	C	C	C	C	C	C	C	C	C	C	C	C	C	C	C	C	C	C	C	C	C	C	C	C	C	C	C	C	C	C	C	C	C	C	C	C	C	C	C	C	C	C	C
rs4_135276657	4	135276657	A	A	A	A	A	A	A	A	A	A	A	A	A	A	A	A	A	A	A	A	A	A	A	A	A	A	A	A	A	A	A	A	A	A	A	A	A	A	A	A	A	A	A	A	A	A	A
rs4_135278834	4	135278834	G	G	G	G	G	G	G	G	G	G	G	G	G	G	G	G	G	G	G	G	G	G	G	G	G	G	G	G	G	G	G	G	G	G	G	G	G	G	G	G	G	G	G	G	G	G	G
rs4_136556552	4	136556552	AAG	A	AAG	AAG	AAG	AAG	-	-	-	-	-	-	AAG	AAG	A	AAG	AAG	A	AAG	AAG	AAG	AAG	AAG	AAG	AAG	AAG	AAG	A	AAG	AAG	AAG	AAG	AAG	A	A	AAG	A	AAG	A	A	A	A	A	A	A	AAG	AAG
rs4_136556865	4	136556865	ATACG	ATACG	ATACG	ATACG	ATACG	ATACG	ATACG	ATACG	ATACG	ATACG	ATACG	ATACG	ATACG	ATACG	ATACG	ATACG	ATACG	ATACG	ATACG	ATACG	ATACG	ATACG	ATACG	ATACG	ATACG	ATACG	ATACG	ATACG	ATACG	ATACG	ATACG	ATACG	ATACG	ATACG	ATACG	ATACG	ATACG	ATACG	ATACG	ATACG	ATACG	ATACG	ATACG	ATACG	ATACG	ATACG	ATACG
rs4_136556929	4	136556929	C	C	C	C	C	C	C	C	C	C	C	C	C	C	C	C	C	C	C	C	C	C	C	C	C	C	C	C	C	C	C	C	C	C	C	C	C	C	C	C	C	C	C	C	C	C	C
rs4_136557186	4	136557186	G	G	G	G	G	G	G	G	G	G	G	G	G	G	G	G	G	G	G	G	G	G	G	G	G	G	G	G	G	G	G	G	G	G	G	G	G	G	G	G	G	G	G	G	G	G	G
rs4_136557401	4	136557401	T	T	T	T	T	T	T	T	T	T	T	T	T	T	T	T	T	T	T	T	T	T	T	T	T	T	T	T	T	T	T	T	T	T	T	T	T	T	T	T	T	T	T	T	T	T	T
rs4_136557413	4	136557413	C	C	C	C	C	C	C	C	C	C	C	C	C	C	C	C	C	C	C	C	C	C	C	C	C	C	C	C	C	C	C	C	C	C	C	C	C	C	C	C	C	C	C	C	C	C	C
rs4_136557492	4	136557492	AG	AG	AG	A	A	AG	AG	AG	AG	A	A	A	A	AG	AG	AG	AG	AG	AG	AG	AG	A	A	AG	A	A	A	A	A	AG	AG	A	A	A	A	A	AG	A	A	A	AG	AG	A	AG	AG	A	AG
rs4_136557502	4	136557502	GC	GC	GC	G	G	GC	GC	GC	GC	G	G	G	G	GC	GC	GC	GC	GC	GC	GC	GC	G	G	GC	G	G	G	G	G	GC	GC	G	G	G	G	G	G	G	G	G	GC	GC	G	GC	GC	G	GC
rs4_136557508	4	136557508	CG	CG	CG	C	C	CG	CG	CG	CG	C	C	C	C	CG	CG	CG	CG	CG	CG	CG	CG	C	C	CG	C	C	C	C	C	CG	CG	C	C	C	C	C	C	C	C	C	CG	CG	C	CG	CG	C	CG
rs4_136557517	4	136557517	GC	GC	GC	GC	GC	GC	GC	GC	GC	GC	GC	GC	GC	GC	GC	GC	GC	GC	GC	GC	GC	GC	GC	GC	G	G	G	GC	GC	GC	GC	G	G	GC	GC	G	GC	G	GC	GC	GC	GC	G	GC	GC	G	GC
rs4_136557569	4	136557569	G	G	G	G	G	G	G	G	G	G	G	G	G	G	G	G	G	G	G	G	G	G	G	G	G	G	G	G	G	G	G	G	G	G	G	G	G	G	G	G	G	G	G	G	G	G	G
rs4_136557570	4	136557570	GT	GT	GT	GT	GT	GT	GT	GT	GT	G	GT	GT	GT	GT	GT	GT	GT	GT	GT	GT	GT	GT	GT	G	G	G	G	G	G	GT	GT	GT	GT	GT	G	GT	GT	GT	G	GT	GT	GT	GT	GT	GT	GT	GT
rs4_136557572	4	136557572	GT	GT	GT	GT	GT	GT	GT	GT	GT	G	GT	GT	GT	GT	GT	GT	GT	GT	GT	GT	GT	GT	GT	G	G	G	G	G	G	GT	GT	GT	GT	GT	G	GT	GT	GT	G	GT	GT	GT	GT	GT	GT	GT	GT
rs4_136557639	4	136557639	GT	GT	GT	GT	GT	GT	G	GT	GT	GT	GT	GT	GT	GT	GT	GT	GT	GT	GT	GT	GT	GT	GT	GT	G	GT	GT	GT	GT	GT	GT	GT	GT	GT	GT	G	GT	GT	GT	GT	GT	GT	GT	GT	GT	GT	GT
rs4_136557666	4	136557666	TC	TC	TC	TC	TC	TC	TC	TC	TC	TC	TC	TC	TC	TC	TC	TC	TC	TC	TC	TC	TC	TC	TC	TC	T	TC	TC	TC	TC	TC	TC	TC	TC	TC	TC	TC	TC	TC	TC	TC	TC	TC	TC	TC	TC	TC	TC
rs4_136557724	4	136557724	GT	G	G	GT	GT	GT	G	GT	G	G	G	G	GT	GT	G	G	G	G	G	GT	G	G	G	GT	G	GT	G	G	G	GT	GT	G	G	G	G	G	G	GT	G	G	G	G	G	G	G	G	GT
rs4_136557830	4	136557830	GC	GC	GC	G	GC	GC	G	GC	GC	G	G	G	GC	GC	GC	GC	GC	GC	GC	GC	GC	G	G	GC	G	G	G	G	G	GC	GC	GC	G	GC	G	GC	G	G	GC	GC	GC	G	G	GC	GC	GC	GC
rs4_136557842	4	136557842	GCGC	GCGC	GCGC	GCGC	GCGC	GCGC	GCGC	GCGC	GCGC	GCGC	GCGC	GCGC	GCGC	GCGC	GCGC	GCGC	GCGC	GCGC	GCGC	GCGC	GCGC	GCGC	GCGC	GCGC	GCGC	GCGC	GCGC	GCGC	GCGC	GCGC	GCGC	GCGC	GCGC	GCGC	GCGC	GCGC	GCGC	GCGC	GCGC	GCGC	GCGC	GCGC	GCGC	GCGC	GCGC	GCGC	GCGC
rs4_136557983	4	136557983	AAAG	AAAG	AAAG	AAAG	AAAG	AAAG	AAAG	AAAG	AAAG	AAAG	AAAG	AAAG	AAAG	AAAG	AAAG	AAAG	AAAG	AAAG	AAAG	AAAG	AAAG	AAAG	AAAG	AAAG	AAAG	AAAG	AAAG	AAAG	AAAG	AAAG	AAAG	AAAG	AAAG	AAAG	AAAG	AAAG	AAAG	AAAG	AAAG	AAAG	AAAG	AAAG	AAAG	AAAG	AAAG	AAAG	AAAG
rs4_136558367	4	136558367	A	A	A	A	A	A	A	A	A	A	A	A	A	A	A	A	A	A	A	A	A	A	A	A	A	A	A	A	A	A	A	A	A	A	A	A	A	A	A	A	A	A	A	A	A	A	A
rs4_138102656	4	138102656	G	G	GTCACAAC	G	G	G	G	G	G	GTCACAAC	G	G	G	G	G	G	G	G	G	GTCACAAC	G	G	G	G	G	G	G	GTCACAAC	G	GTCACAAC	G	G	GTCACAAC	G	G	G	G	GTCACAAC	GTCACAAC	G	G	G	G	G	G	G	G
rs4_138105004	4	138105004	GGAC	GGAC	G	GGAC	GGAC	GGAC	GGAC	GGAC	GGAC	GGAC	G	GGAC	GGAC	GGAC	GGAC	GGAC	G	GGAC	GGAC	G	GGAC	G	GGAC	GGAC	G	G	G	GGAC	G	GGAC	G	G	GGAC	GGAC	GGAC	GGAC	GGAC	G	GGAC	GGAC	G	GGAC	GGAC	G	GGAC	GGAC	GGAC
rs4_138455588	4	138455588	CA	CA	CA	CA	CA	CA	CA	CA	CA	CA	CA	CA	CA	CA	CA	CA	CA	CA	CA	CA	CA	CA	CA	CA	CA	CA	CA	CA	CA	CA	CA	CA	CA	CA	CA	CA	CA	CA	CA	CA	CA	CA	CA	CA	CA	CA	CA
rs4_138455700	4	138455700	AC	AC	AC	AC	AC	AC	AC	AC	AC	AC	AC	AC	AC	AC	AC	AC	AC	AC	AC	AC	AC	AC	AC	AC	AC	AC	AC	AC	AC	AC	AC	AC	AC	AC	AC	AC	AC	AC	AC	AC	AC	AC	AC	AC	AC	AC	AC
rs4_138455934	4	138455934	T	T	T	T	T	T	T	T	T	T	T	T	T	T	T	T	T	T	T	T	T	T	T	T	T	T	T	T	T	T	T	T	T	T	T	T	T	T	T	T	T	T	T	T	T	T	T
rs4_138456249	4	138456249	C	C	C	C	C	C	C	C	C	C	C	C	C	C	C	C	C	C	C	C	C	C	C	C	C	C	C	C	C	C	C	C	C	C	C	C	C	C	C	C	C	C	C	C	C	C	C
rs4_138456498	4	138456498	C	C	C	C	C	C	C	C	C	C	C	C	C	C	C	C	C	C	C	C	C	C	C	C	C	C	C	C	C	C	C	C	C	C	C	C	C	C	C	C	C	C	C	C	C	C	C
rs4_138457161	4	138457161	ACGG	ACGG	ACGG	ACGG	ACGG	ACGG	ACGG	ACGG	ACGG	ACGG	ACGG	ACGG	ACGG	ACGG	ACGG	ACGG	ACGG	ACGG	ACGG	ACGG	ACGG	ACGG	ACGG	ACGG	ACGG	ACGG	ACGG	ACGG	ACGG	ACGG	ACGG	ACGG	ACGG	ACGG	ACGG	ACGG	ACGG	ACGG	ACGG	ACGG	ACGG	ACGG	ACGG	ACGG	ACGG	ACGG	ACGG
rs4_138457528	4	138457528	GT	GT	GT	GT	GT	GT	GT	GT	GT	GT	GT	GT	GT	GT	GT	GT	GT	GT	GT	GT	GT	GT	GT	GT	GT	GT	GT	GT	GT	GT	GT	GT	GT	GT	GT	GT	GT	GT	GT	GT	GT	GT	GT	GT	GT	GT	GT
rs4_138457653	4	138457653	T	T	T	T	T	T	T	T	T	T	T	T	T	T	T	T	T	T	T	T	T	T	T	T	T	T	T	T	T	T	T	T	T	T	T	T	T	T	T	T	T	T	T	T	T	T	T
rs4_138457883	4	138457883	AG	AG	AG	AG	AG	AG	AG	AG	AG	AG	AG	AG	AG	AG	AG	AG	AG	AG	AG	AG	AG	AG	AG	AG	AG	AG	AG	AG	AG	AG	AG	AG	AG	AG	AG	AG	AG	AG	AG	AG	AG	AG	AG	AG	AG	AG	AG
rs4_138458183	4	138458183	CTG	CTG	CTG	CTG	CTG	CTG	CTG	CTG	CTG	CTG	CTG	CTG	CTG	CTG	CTG	CTG	CTG	CTG	CTG	CTG	CTG	CTG	CTG	CTG	CTG	CTG	CTG	CTG	CTG	CTG	CTG	CTG	CTG	CTG	CTG	CTG	CTG	CTG	CTG	CTG	CTG	CTG	CTG	CTG	CTG	CTG	CTG
rs4_138458212	4	138458212	CG	CG	CG	CG	CG	CG	CG	CG	CG	CG	CG	CG	CG	CG	CG	CG	CG	CG	CG	CG	CG	CG	CG	CG	CG	CG	CG	CG	CG	CG	CG	CG	CG	CG	CG	CG	CG	CG	CG	CG	CG	CG	CG	CG	CG	CG	CG
rs4_138488667	4	138488667	T	T	T	T	T	T	T	T	T	T	T	T	T	T	T	T	T	T	T	T	T	T	T	T	T	T	T	T	T	T	T	T	T	T	T	T	T	T	T	T	T	T	T	T	T	T	T
rs4_138488728	4	138488728	AGG	AGG	AGG	AGG	AGG	AGG	AGG	AGG	AGG	AGG	AGG	AGG	AGG	AGG	AGG	AGG	AGG	AGG	AGG	AGG	AGG	AGG	AGG	AGG	AGG	AGG	AGG	AGG	AGG	AGG	AGG	AGG	AGG	AGG	AGG	AGG	AGG	AGG	AGG	AGG	AGG	AGG	AGG	AGG	AGG	AGG	AGG
rs4_138488781	4	138488781	T	T	T	T	T	T	T	T	T	T	T	T	T	T	T	T	T	T	T	T	T	T	T	T	T	T	T	T	T	T	T	T	T	T	T	T	T	T	T	T	T	T	T	T	T	T	T
rs4_138488791	4	138488791	GGCT	GGCT	GGCT	GGCT	GGCT	GGCT	GGCT	GGCT	GGCT	GGCT	GGCT	GGCT	GGCT	GGCT	GGCT	GGCT	GGCT	GGCT	GGCT	GGCT	GGCT	GGCT	GGCT	GGCT	GGCT	GGCT	GGCT	GGCT	GGCT	GGCT	GGCT	GGCT	GGCT	GGCT	GGCT	GGCT	GGCT	GGCT	GGCT	GGCT	GGCT	GGCT	GGCT	GGCT	GGCT	GGCT	GGCT
rs4_138488842	4	138488842	C	C	C	C	C	C	C	C	C	C	C	C	C	C	C	C	C	C	C	C	C	C	C	C	C	C	C	C	C	C	C	C	C	C	C	C	C	C	C	C	C	C	C	C	C	C	C
rs4_138488887	4	138488887	TG	TG	TG	TG	TG	TG	TG	TG	TG	TG	TG	TG	TG	TG	TG	TG	TG	TG	TG	TG	TG	TG	TG	TG	TG	TG	TG	TG	TG	TG	TG	TG	TG	TG	TG	TG	TG	TG	TG	TG	TG	TG	TG	TG	TG	TG	TG
rs4_138488902	4	138488902	G	G	G	G	G	G	G	G	G	G	G	G	G	G	G	G	G	G	G	G	G	G	G	G	G	G	G	G	G	G	G	G	G	G	G	G	G	G	G	G	G	G	G	G	G	G	G
rs4_138488928	4	138488928	CT	CT	CT	CT	CT	CT	CT	CT	CT	CT	CT	CT	CT	CT	CT	CT	CT	CT	CT	CT	CT	CT	CT	CT	CT	CT	CT	CT	CT	CT	CT	CT	CT	CT	CT	CT	CT	CT	CT	CT	C	CT	CT	CT	CT	CT	CT
rs4_138488958	4	138488958	TATG	TATG	TATG	TATG	TATG	TATG	TATG	TATG	TATG	TATG	TATG	TATG	TATG	TATG	TATG	TATG	TATG	TATG	TATG	TATG	TATG	TATG	TATG	TATG	TATG	TATG	TATG	TATG	TATG	TATG	TATG	TATG	TATG	TATG	TATG	TATG	TATG	TATG	TATG	TATG	TATG	TATG	TATG	TATG	TATG	TATG	TATG
rs4_138489127	4	138489127	CTG	CTG	CTG	CTG	CTG	CTG	CTG	CTG	CTG	CTG	CTG	CTG	CTG	CTG	CTG	CTG	CTG	CTG	CTG	CTG	CTG	CTG	CTG	CTG	CTG	CTG	CTG	CTG	CTG	CTG	CTG	CTG	CTG	CTG	CTG	CTG	CTG	CTG	CTG	CTG	CTG	CTG	CTG	CTG	CTG	CTG	CTG
rs4_138489132	4	138489132	ACT	ACT	ACT	ACT	ACT	ACT	ACT	ACT	ACT	ACT	ACT	ACT	ACT	ACT	ACT	ACT	ACT	ACT	ACT	ACT	ACT	ACT	ACT	ACT	ACT	ACT	ACT	ACT	ACT	ACT	ACT	ACT	ACT	ACT	ACT	ACT	ACT	ACT	ACT	ACT	ACT	ACT	ACT	ACT	ACT	ACT	ACT
rs4_138489155	4	138489155	AGAGC	AGAGC	AGAGC	AGAGC	AGAGC	AGAGC	AGAGC	AGAGC	AGAGC	AGAGC	AGAGC	AGAGC	AGAGC	AGAGC	AGAGC	AGAGC	AGAGC	AGAGC	AGAGC	AGAGC	AGAGC	AGAGC	AGAGC	AGAGC	AGAGC	AGAGC	AGAGC	AGAGC	AGAGC	AGAGC	AGAGC	AGAGC	AGAGC	AGAGC	AGAGC	AGAGC	AGAGC	AGAGC	AGAGC	AGAGC	AGAGC	AGAGC	AGAGC	AGAGC	AGAGC	AGAGC	AGAGC
rs4_138489259	4	138489259	GT	GT	GT	GT	GT	GT	GT	GT	GT	GT	GT	GT	GT	GT	GT	GT	GT	GT	GT	GT	GT	GT	GT	GT	GT	GT	GT	GT	GT	GT	GT	GT	GT	GT	GT	GT	GT	GT	GT	GT	G	GT	GT	GT	GT	GT	GT
rs4_138490799	4	138490799	A	A	A	A	A	A	A	A	A	A	A	A	A	A	A	AT	A	A	A	A	A	A	A	A	A	A	A	A	A	A	A	A	A	A	A	A	A	A	A	A	A	A	A	A	A	A	A
rs4_138490951	4	138490951	AG	AG	AG	AG	AG	AG	AG	AG	AG	AG	AG	AG	AG	AG	AG	AG	AG	AG	AG	AG	AG	AG	AG	AG	AG	AG	AG	AG	AG	AG	AG	AG	AG	AG	AG	AG	AG	AG	AG	AG	AG	AG	AG	AG	AG	AG	AG
rs4_138493694	4	138493694	CT	CT	CT	CT	CT	CT	CT	CT	CT	CT	CT	CT	CT	CT	CT	CT	CT	CT	CT	CT	CT	CT	CT	CT	CT	CT	CT	CT	CT	CT	CT	CT	CT	CT	CT	CT	CT	CT	CT	CT	CT	CT	CT	CT	CT	CT	CT
rs4_138494488	4	138494488	T	T	T	T	T	T	T	T	T	T	T	T	T	T	T	T	T	T	T	T	T	T	T	T	T	T	T	T	T	T	T	T	T	T	T	T	T	T	T	T	T	T	T	T	T	T	T
rs4_138494597	4	138494597	CG	CG	CG	CG	CG	CG	CG	CG	CG	CG	CG	CG	CG	CG	CG	CG	CG	CG	CG	CG	CG	CG	CG	CG	CG	CG	CG	CG	CG	CG	CG	CG	CG	CG	CG	CG	CG	CG	CG	CG	CG	CG	CG	CG	CG	CG	CG
rs4_138494820	4	138494820	AG	AG	AG	AG	AG	AG	AG	AG	AG	AG	AG	AG	AG	AG	AG	AG	AG	AG	AG	AG	AG	AG	AG	AG	AG	AG	AG	AG	AG	AG	AG	AG	AG	AG	AG	AG	AG	AG	AG	AG	AG	AG	AG	AG	AG	AG	AG
rs4_138494891	4	138494891	GC	GC	GC	GC	GC	GC	GC	GC	GC	GC	GC	GC	GC	GC	GC	GC	GC	GC	GC	GC	GC	GC	GC	GC	GC	GC	GC	GC	GC	GC	GC	GC	GC	GC	GC	GC	GC	GC	GC	GC	GC	GC	GC	GC	GC	GC	GC
rs4_138494914	4	138494914	G	G	G	G	G	G	G	G	G	G	G	G	G	G	G	G	G	G	G	G	G	G	G	G	G	G	G	G	G	G	G	G	G	G	G	G	G	G	G	G	G	G	G	G	G	G	G
rs4_138863412	4	138863412	C	C	C	C	C	C	C	C	C	C	C	C	C	C	C	C	C	C	C	C	C	C	C	C	C	C	C	C	C	C	C	C	C	C	C	C	C	C	C	C	C	C	C	C	C	C	C
rs4_138863698	4	138863698	TG	TG	TG	TG	TG	TG	TG	TG	TG	TG	TG	TG	TG	TG	TG	TG	TG	TG	TG	TG	TG	TG	TG	TG	TG	TG	TG	TG	TG	TG	TG	TG	TG	TG	TG	TG	TG	TG	TG	TG	TG	TG	TG	TG	TG	TG	TG
rs4_138865490	4	138865490	TA	T	T	T	T	T	T	TA	T	T	T	T	T	T	T	T	T	T	T	T	TA	T	T	TA	T	T	T	TA	T	TA	T	TA	TA	T	T	T	TA	T	TA	TA	T	TA	T	T	T	T	TA
rs4_138865625	4	138865625	C	C	-	-	C	C	C	C	C	C	C	C	C	C	C	C	C	C	C	-	-	-	-	C	C	C	C	C	C	C	C	C	C	C	C	C	C	C	C	C	C	C	C	C	C	C	C
rs4_138865735	4	138865735	T	T	-	-	T	T	T	T	T	T	T	T	T	T	T	T	T	T	T	T	T	T	T	T	T	T	T	T	T	T	T	T	T	T	T	T	T	T	T	T	T	T	T	T	T	T	T
rs4_138865792	4	138865792	T	T	T	T	T	T	T	T	T	T	T	T	T	T	T	T	T	T	T	T	T	T	T	T	T	T	T	T	T	T	T	T	T	T	T	T	T	T	T	T	T	T	T	T	T	T	T
rs4_138865811	4	138865811	CAG	CAG	CAG	CAG	CAG	CAG	CAG	CAG	CAG	CAG	CAG	CAG	CAG	CAG	CAG	CAG	CAG	CAG	CAG	CAG	CAG	CAG	CAG	CAG	CAG	CAG	CAG	CAG	CAG	CAG	CAG	CAG	CAG	CAG	CAG	CAG	CAG	CAG	CAG	CAG	CAG	CAG	CAG	CAG	CAG	CAG	CAG
rs4_138865928	4	138865928	A	A	A	A	A	A	A	A	A	A	A	A	A	A	A	A	A	A	A	A	A	A	A	A	A	A	A	A	A	A	A	A	A	A	A	A	A	A	A	A	A	A	A	A	A	A	A
rs4_140276265	4	140276265	TG	TG	TG	TG	TG	TG	TG	TG	TG	TG	TG	TG	TG	TG	TG	TG	TG	TG	TG	TG	TG	TG	TG	TG	TG	TG	TG	TG	TG	TG	TG	TG	TG	TG	TG	TG	TG	TG	TG	TG	TG	TG	TG	TG	TG	TG	TG
rs4_140276368	4	140276368	C	C	C	C	C	C	C	C	C	C	C	C	C	C	C	C	C	C	C	C	C	C	C	C	C	C	C	C	C	C	C	C	C	C	C	C	C	C	C	C	C	C	C	C	C	C	C
rs4_140276732	4	140276732	G	G	G	G	G	G	-	-	-	-	-	-	G	G	G	G	G	G	G	-	-	-	-	G	G	G	G	G	G	G	G	G	G	G	G	G	G	G	G	G	G	G	G	G	G	G	G
rs4_140276860	4	140276860	TC	TC	TC	TC	TC	TC	TC	TC	TC	TC	TC	TC	TC	TC	TC	TC	TC	TC	TC	TC	TC	TC	TC	TC	T	TC	TC	TC	TC	TC	TC	TC	TC	TC	TC	TC	TC	TC	TC	TC	TC	TC	TC	TC	TC	TC	TC
rs4_140279391	4	140279391	CTT	CTT	CTT	CTT	CTT	CTT	CTT	CTT	CTT	CTT	CTT	CTT	CTT	CTT	CTT	CTT	CTT	CTT	CTT	CTT	CTT	CTT	CTT	CTT	CTT	CTT	CTT	CTT	CTT	CTT	CTT	CTT	CTT	CTT	CTT	CTT	CTT	CTT	CTT	CTT	CTT	CTT	CTT	CTT	CTT	CTT	CTT
rs4_140280226	4	140280226	ATG	ATG	ATG	ATG	ATG	ATG	ATG	ATG	ATG	ATG	ATG	ATG	ATG	ATG	ATG	ATG	ATG	ATG	ATG	ATG	ATG	ATG	ATG	ATG	A	ATG	ATG	ATG	ATG	ATG	ATG	ATG	ATG	ATG	ATG	ATG	ATG	ATG	ATG	ATG	ATG	ATG	ATG	ATG	ATG	ATG	ATG
rs4_140280758	4	140280758	A	A	A	A	A	A	A	A	A	A	A	A	A	A	A	A	A	A	A	A	A	A	A	A	A	A	A	A	A	A	A	A	A	A	A	A	A	A	A	A	A	A	A	A	A	A	A
rs4_140282706	4	140282706	CG	CG	CG	CG	CG	CG	CG	CG	CG	CG	CG	CG	CG	CG	CG	CG	CG	CG	CG	CG	CG	CG	CG	CG	C	CG	CG	CG	CG	CG	CG	CG	CG	CG	CG	CG	CG	CG	CG	CG	CG	CG	CG	CG	CG	CG	CG
rs4_141821750	4	141821750	C	C	C	C	C	C	C	C	C	C	C	C	C	C	C	C	C	C	C	C	C	C	C	C	C	C	C	C	C	C	C	C	C	C	C	C	C	C	C	C	C	C	C	C	C	C	C
rs4_141822919	4	141822919	T	T	T	T	T	T	T	T	T	T	T	T	T	T	T	T	T	T	T	TA	T	T	T	T	T	T	T	T	T	T	T	T	T	T	T	T	T	T	T	T	T	T	T	T	T	T	T
rs4_142991981	4	142991981	AG	AG	AG	AG	AG	AG	AG	AG	AG	AG	AG	AG	AG	AG	AG	AG	AG	AG	AG	AG	AG	AG	AG	AG	AG	AG	AG	AG	AG	AG	AG	AG	AG	AG	AG	AG	AG	AG	AG	AG	AG	AG	AG	AG	AG	AG	AG
rs4_142994674	4	142994674	A	A	A	A	A	A	A	A	A	A	A	A	A	A	A	A	A	A	A	ACCGCCG	A	A	A	A	A	A	A	A	A	A	A	A	A	A	A	A	A	A	A	A	A	A	A	A	A	A	A
rs4_143047811	4	143047811	A	A	A	A	A	A	A	A	A	A	A	A	A	A	A	A	A	A	A	AAAG	A	A	A	A	A	A	A	A	A	A	A	A	A	A	A	A	A	A	A	A	A	A	A	A	A	A	A
rs4_143048308	4	143048308	CTCT	CTCT	CTCT	CTCT	CTCT	CTCT	CTCT	CTCT	CTCT	CTCT	CTCT	CTCT	CTCT	CTCT	CTCT	CTCT	CTCT	CTCT	CTCT	CTCT	CTCT	CTCT	CTCT	CTCT	CTCT	CTCT	CTCT	CTCT	CTCT	CTCT	CTCT	CTCT	CTCT	CTCT	CTCT	CTCT	CTCT	CTCT	CTCT	CTCT	CTCT	CTCT	CTCT	CTCT	CTCT	CTCT	CTCT
rs4_143051078	4	143051078	C	C	C	C	C	C	C	C	C	C	C	C	C	C	C	C	C	C	C	CA	C	C	C	C	C	C	C	C	C	C	C	C	C	C	C	C	C	C	C	C	C	C	C	C	C	C	C
rs4_143051624	4	143051624	AC	AC	AC	AC	AC	AC	AC	AC	AC	AC	AC	AC	AC	AC	AC	AC	AC	AC	AC	A	AC	AC	AC	AC	AC	AC	AC	AC	AC	AC	AC	AC	AC	AC	AC	AC	AC	AC	AC	AC	AC	AC	AC	AC	AC	AC	AC
rs4_143990663	4	143990663	TTG	TTG	TTG	TTG	TTG	TTG	TTG	TTG	TTG	TTG	TTG	TTG	TTG	TTG	TTG	TTG	TTG	TTG	TTG	TTG	TTG	TTG	TTG	TTG	TTG	TTG	TTG	TTG	TTG	TTG	TTG	TTG	TTG	TTG	TTG	TTG	TTG	TTG	TTG	TTG	TTG	TTG	TTG	TTG	TTG	TTG	TTG
rs4_143991298	4	143991298	CTA	CTA	CTA	CTA	CTA	CTA	CTA	CTA	CTA	CTA	CTA	CTA	CTA	CTA	CTA	CTA	CTA	CTA	CTA	CTA	CTA	CTA	CTA	CTA	CTA	CTA	CTA	CTA	CTA	CTA	CTA	CTA	CTA	CTA	CTA	CTA	CTA	CTA	CTA	CTA	CTA	CTA	CTA	CTA	CTA	CTA	CTA
rs4_143991964	4	143991964	G	G	G	G	G	G	G	G	G	G	G	G	G	G	G	G	G	G	G	G	G	G	G	G	G	G	G	G	G	G	G	G	G	G	G	G	G	G	G	G	G	G	G	G	G	G	G
rs4_143992778	4	143992778	GCCT	GCCT	GCCT	GCCT	GCCT	GCCT	GCCT	GCCT	GCCT	GCCT	GCCT	GCCT	GCCT	GCCT	GCCT	GCCT	GCCT	GCCT	GCCT	GCCT	GCCT	GCCT	GCCT	GCCT	GCCT	GCCT	GCCT	GCCT	GCCT	GCCT	GCCT	GCCT	GCCT	GCCT	GCCT	GCCT	GCCT	GCCT	GCCT	GCCT	GCCT	GCCT	GCCT	GCCT	GCCT	GCCT	GCCT
rs4_143994134	4	143994134	A	A	A	A	A	A	A	A	A	A	A	A	A	A	A	A	A	A	A	A	A	A	A	A	A	A	A	A	A	A	A	A	A	A	A	A	A	A	A	A	A	A	A	A	A	A	A
rs4_143994189	4	143994189	AT	AT	AT	AT	AT	AT	AT	AT	AT	AT	AT	AT	AT	AT	AT	AT	AT	AT	AT	AT	AT	AT	AT	AT	AT	AT	AT	AT	AT	AT	AT	AT	AT	AT	AT	AT	AT	AT	AT	AT	AT	AT	AT	AT	AT	AT	AT
rs4_143994461	4	143994461	AG	AG	AG	AG	AG	AG	AG	AG	AG	AG	AG	AG	AG	AG	AG	AG	AG	AG	AG	AG	AG	AG	AG	AG	AG	AG	AG	AG	AG	AG	AG	AG	AG	AG	AG	AG	AG	AG	AG	AG	AG	AG	AG	AG	AG	AG	AG
rs4_143994589	4	143994589	C	CA	C	C	C	CA	C	C	CA	C	C	C	CA	C	CA	CA	CA	CA	CA	C	C	CA	CA	CA	CA	CA	CA	CA	CA	CA	CA	CA	CA	CA	CA	CA	CA	C	C	C	CA	CA	C	CA	C	C	C
rs4_144435107	4	144435107	AC	AC	AC	AC	AC	AC	AC	AC	AC	AC	AC	AC	AC	AC	AC	AC	AC	AC	AC	AC	AC	AC	AC	AC	AC	AC	AC	AC	AC	AC	AC	AC	AC	AC	AC	AC	AC	AC	AC	AC	AC	AC	AC	AC	AC	AC	AC
rs4_145939354	4	145939354	C	C	C	CGTGT	C	C	C	C	C	C	C	C	CGTGT	C	C	C	C	CGTGT	CGTGT	CGTGT	C	C	C	C	C	C	C	C	C	C	C	C	C	C	C	C	C	C	C	C	CGTGT	CGTGT	C	C	C	C	C
rs4_145940621	4	145940621	TAGA	TAGA	TAGA	TAGA	TAGA	TAGA	TAGA	TAGA	TAGA	TAGA	TAGA	TAGA	TAGA	TAGA	TAGA	TAGA	TAGA	TAGA	TAGA	TAGA	TAGA	TAGA	TAGA	TAGA	TAGA	TAGA	TAGA	TAGA	TAGA	TAGA	TAGA	TAGA	TAGA	TAGA	TAGA	TAGA	TAGA	TAGA	TAGA	TAGA	TAGA	TAGA	TAGA	TAGA	TAGA	TAGA	TAGA
rs4_145940854	4	145940854	AC	AC	AC	AC	AC	AC	AC	AC	AC	AC	AC	AC	AC	AC	AC	AC	AC	AC	AC	AC	AC	AC	AC	AC	AC	AC	AC	AC	AC	AC	AC	AC	AC	AC	AC	AC	AC	AC	AC	AC	AC	AC	AC	AC	AC	AC	AC
rs4_145941944	4	145941944	CCAG	CCAG	CCAG	CCAG	CCAG	CCAG	CCAG	CCAG	CCAG	CCAG	CCAG	CCAG	CCAG	CCAG	CCAG	CCAG	CCAG	CCAG	CCAG	CCAG	CCAG	CCAG	CCAG	CCAG	CCAG	CCAG	CCAG	CCAG	CCAG	CCAG	CCAG	CCAG	CCAG	CCAG	CCAG	CCAG	CCAG	CCAG	CCAG	CCAG	CCAG	CCAG	CCAG	CCAG	CCAG	CCAG	CCAG
rs4_145943502	4	145943502	TGAA	TGAA	TGAA	TGAA	TGAA	TGAA	TGAA	TGAA	TGAA	TGAA	TGAA	TGAA	TGAA	TGAA	TGAA	TGAA	TGAA	TGAA	TGAA	TGAA	TGAA	TGAA	TGAA	TGAA	TGAA	TGAA	TGAA	TGAA	TGAA	TGAA	TGAA	TGAA	TGAA	TGAA	TGAA	TGAA	TGAA	TGAA	TGAA	TGAA	TGAA	TGAA	TGAA	TGAA	TGAA	TGAA	TGAA
rs4_145943822	4	145943822	GACGAATA	GACGAATA	GACGAATA	G	GACGAATA	GACGAATA	GACGAATA	G	G	G	G	GACGAATA	G	G	G	G	GACGAATA	G	GACGAATA	G	GACGAATA	GACGAATA	G	G	GACGAATA	GACGAATA	G	G	GACGAATA	G	G	G	GACGAATA	G	G	GACGAATA	G	GACGAATA	G	G	G	GACGAATA	GACGAATA	G	G	GACGAATA	GACGAATA
rs4_145944121	4	145944121	TC	TC	TC	TC	TC	TC	TC	TC	TC	TC	TC	TC	TC	TC	TC	TC	TC	TC	TC	TC	TC	TC	TC	TC	TC	TC	TC	TC	TC	TC	TC	TC	TC	TC	TC	TC	TC	TC	TC	TC	TC	TC	TC	TC	TC	TC	TC
rs4_145944122	4	145944122	CT	CT	-	-	CT	CT	CT	CT	CT	CT	CT	CT	CT	CT	CT	CT	CT	CT	CT	CT	CT	CT	CT	CT	CT	CT	CT	CT	CT	CT	CT	CT	CT	CT	CT	CT	CT	CT	CT	CT	CT	CT	CT	CT	CT	CT	CT
rs4_145944251	4	145944251	TA	TA	TA	TA	TA	TA	TA	TA	TA	TA	TA	TA	TA	TA	TA	TA	TA	TA	TA	TA	TA	TA	TA	TA	TA	TA	TA	TA	TA	TA	TA	TA	TA	TA	TA	TA	TA	TA	TA	TA	TA	TA	TA	TA	TA	TA	TA
rs4_146054301	4	146054301	C	C	C	CTT	C	C	CTT	CTT	CTT	CTT	C	CTT	C	CTT	CTT	CTT	CTT	C	CTT	C	C	C	CTT	C	CTT	C	CTT	C	CTT	CTT	CTT	CTT	CTT	CTT	CTT	CTT	CTT	C	CTT	CTT	CTT	CTT	CTT	C	CTT	CTT	C
rs4_146055046	4	146055046	A	A	A	A	A	A	A	A	A	A	A	A	A	A	A	A	A	A	A	A	A	A	A	A	A	A	A	A	A	A	A	A	A	A	A	A	A	A	A	A	A	A	A	A	A	A	A
rs4_146055465	4	146055465	GC	GC	GC	GC	GC	GC	GC	GC	GC	GC	GC	GC	GC	GC	GC	GC	GC	GC	GC	GC	GC	GC	GC	GC	GC	GC	GC	GC	GC	GC	GC	GC	GC	GC	GC	GC	GC	GC	GC	GC	GC	GC	GC	GC	GC	GC	GC
rs4_146058785	4	146058785	CCT	CCT	CCT	CCT	CCT	CCT	CCT	CCT	CCT	CCT	CCT	CCT	CCT	CCT	CCT	CCT	CCT	CCT	CCT	CCT	CCT	CCT	CCT	CCT	CCT	CCT	CCT	CCT	CCT	CCT	CCT	CCT	CCT	CCT	CCT	CCT	CCT	CCT	CCT	CCT	CCT	CCT	CCT	CCT	CCT	CCT	CCT
rs4_146060355	4	146060355	C	CTA	C	CTA	C	C	C	CTA	CTA	CTA	CTA	CTA	C	CTA	CTA	CTA	CTA	CTA	CTA	C	C	C	C	C	C	C	CTA	CTA	CTA	CTA	CTA	CTA	CTA	CTA	CTA	C	CTA	CTA	CTA	C	CTA	CTA	CTA	CTA	CTA	CTA	C
rs4_146191233	4	146191233	CG	C	CG	CG	CG	CG	CG	CG	C	CG	CG	CG	CG	CG	CG	C	CG	CG	CG	CG	C	CG	CG	CG	C	CG	C	C	C	CG	C	C	C	C	C	C	C	C	CG	C	CG	CG	CG	C	C	C	CG
rs4_146191370	4	146191370	CT	C	CT	CT	CT	CT	CT	C	C	CT	CT	C	CT	CT	CT	C	CT	CT	CT	CT	C	C	CT	CT	CT	CT	C	C	C	CT	C	C	C	C	C	C	C	CT	CT	C	CT	CT	CT	C	C	C	CT
rs4_146191430	4	146191430	GGGT	G	GGGT	GGGT	GGGT	GGGT	GGGT	GGGT	G	GGGT	GGGT	G	GGGT	GGGT	GGGT	G	GGGT	GGGT	GGGT	GGGT	G	G	GGGT	GGGT	GGGT	GGGT	G	GGGT	GGGT	GGGT	G	G	GGGT	G	G	GGGT	G	GGGT	GGGT	G	GGGT	GGGT	GGGT	G	G	G	GGGT
rs4_146191475	4	146191475	T	TCGCG	T	T	T	T	T	T	TCGCG	T	T	T	T	T	T	TCGCG	T	T	T	T	TCGCG	T	T	T	T	T	T	T	T	T	TCGCG	T	T	TCGCG	TCGCG	TCGCG	TCGCG	T	T	TCGCG	T	T	T	TCGCG	TCGCG	TCGCG	T
rs4_146191502	4	146191502	CGA	C	CGA	CGA	CGA	CGA	CGA	CGA	C	CGA	CGA	CGA	CGA	CGA	CGA	C	CGA	CGA	CGA	CGA	C	C	CGA	CGA	CGA	CGA	C	CGA	C	CGA	C	C	CGA	C	C	C	C	C	CGA	C	CGA	CGA	CGA	C	C	C	CGA
rs4_146191575	4	146191575	GC	G	GC	GC	GC	GC	GC	G	G	GC	GC	G	GC	GC	GC	G	GC	GC	GC	GC	G	G	GC	GC	GC	GC	G	G	G	GC	G	G	G	G	G	G	G	G	GC	G	GC	GC	GC	G	G	G	GC
rs4_146191583	4	146191583	G	GA	G	G	G	G	G	GA	GA	G	G	GA	G	G	G	GA	G	G	G	G	GA	GA	G	G	G	G	GA	GA	GA	G	GA	GA	G	GA	GA	GA	GA	GA	G	GA	G	G	G	GA	GA	GA	G
rs4_146193130	4	146193130	CT	CT	CT	CT	CT	CT	CT	CT	CT	CT	CT	CT	CT	CT	CT	C	CT	CT	CT	CT	CT	CT	CT	CT	CT	CT	CT	C	CT	CT	C	C	CT	C	C	CT	CT	CT	CT	C	CT	CT	CT	C	CT	CT	CT
rs4_146193174	4	146193174	GTAC	GTAC	GTAC	GTAC	GTAC	GTAC	GTAC	GTAC	G	GTAC	GTAC	G	GTAC	GTAC	GTAC	GTAC	GTAC	GTAC	GTAC	GTAC	G	GTAC	GTAC	GTAC	GTAC	GTAC	GTAC	GTAC	GTAC	GTAC	G	GTAC	GTAC	GTAC	G	GTAC	GTAC	G	GTAC	G	GTAC	GTAC	GTAC	GTAC	G	GTAC	GTAC
rs4_146193427	4	146193427	C	CAT	C	C	C	C	C	CAT	CAT	C	C	CAT	C	C	C	CAT	C	C	C	C	CAT	CAT	C	C	CAT	C	CAT	CAT	CAT	C	CAT	CAT	C	CAT	CAT	CAT	CAT	CAT	C	CAT	C	C	C	CAT	CAT	CAT	C
rs4_146193641	4	146193641	C	CT	C	C	C	C	C	CT	CT	C	C	CT	C	C	C	CT	C	C	C	C	CT	CT	C	C	CT	C	CT	CT	CT	C	CT	CT	CT	CT	C	CT	CT	C	C	CT	C	C	C	CT	CT	CT	C
rs4_146193822	4	146193822	A	A	A	A	A	A	A	A	A	A	A	A	A	A	A	A	A	A	A	A	A	A	A	A	A	A	A	A	A	ATCGTC	A	A	A	A	A	A	A	A	A	A	A	A	A	A	A	A	A
rs4_146193865	4	146193865	AG	AG	AG	AG	AG	AG	AG	AG	AG	AG	AG	AG	AG	AG	AG	AG	AG	AG	AG	AG	AG	AG	AG	AG	AG	AG	AG	AG	AG	A	AG	AG	AG	AG	AG	AG	AG	AG	AG	AG	AG	AG	AG	AG	AG	AG	AG
rs4_146194129	4	146194129	A	AGCTAGAGT	A	A	A	A	A	A	AGCTAGAGT	A	A	AGCTAGAGT	A	A	A	A	A	A	A	A	AGCTAGAGT	AGCTAGAGT	A	A	AGCTAGAGT	A	AGCTAGAGT	AGCTAGAGT	A	A	AGCTAGAGT	A	A	AGCTAGAGT	AGCTAGAGT	AGCTAGAGT	AGCTAGAGT	A	A	AGCTAGAGT	A	A	A	AGCTAGAGT	AGCTAGAGT	AGCTAGAGT	A
rs4_146194134	4	146194134	CT	C	CT	CT	CT	CT	CT	CT	C	CT	CT	C	CT	CT	CT	CT	CT	CT	CT	CT	C	C	CT	CT	C	CT	C	C	CT	CT	C	CT	CT	C	C	C	C	C	CT	C	CT	CT	CT	C	C	C	CT
rs4_147667885	4	147667885	A	A	A	A	A	A	A	A	A	A	A	A	A	A	A	A	A	A	A	A	A	A	A	A	A	A	A	A	A	A	A	A	A	A	A	A	A	A	A	A	A	A	A	A	A	A	A
rs4_147668513	4	147668513	CA	CA	CA	CA	CA	CA	C	CA	CA	CA	CA	CA	CA	CA	CA	CA	CA	CA	CA	CA	CA	CA	CA	CA	CA	CA	CA	CA	CA	CA	CA	CA	CA	CA	C	CA	CA	CA	CA	CA	CA	CA	CA	CA	CA	CA	CA
rs4_147670158	4	147670158	CA	CA	CA	CA	CA	CA	CA	CA	CA	CA	CA	CA	CA	CA	CA	CA	CA	CA	CA	CA	CA	CA	CA	CA	CA	CA	CA	CA	CA	CA	CA	CA	CA	CA	CA	CA	CA	CA	CA	CA	CA	CA	CA	CA	CA	CA	CA
rs4_147670481	4	147670481	TG	TG	TG	TG	TG	TG	TG	TG	TG	TG	TG	TG	TG	TG	TG	TG	TG	TG	TG	TG	TG	TG	TG	TG	TG	TG	TG	TG	TG	TG	TG	TG	TG	TG	TG	TG	TG	TG	TG	TG	TG	TG	TG	TG	TG	TG	TG
rs4_147670887	4	147670887	CTA	C	CTA	C	CTA	CTA	C	CTA	CTA	C	CTA	CTA	C	CTA	CTA	C	CTA	C	CTA	C	CTA	CTA	CTA	CTA	CTA	CTA	CTA	CTA	CTA	CTA	CTA	CTA	CTA	CTA	CTA	CTA	CTA	C	CTA	CTA	C	C	C	CTA	CTA	CTA	CTA
rs4_147788757	4	147788757	C	CTCA	CTCA	CTCA	CTCA	CTCA	CTCA	CTCA	CTCA	CTCA	CTCA	CTCA	C	CTCA	C	CTCA	C	CTCA	CTCA	C	CTCA	CTCA	CTCA	C	CTCA	CTCA	CTCA	CTCA	CTCA	CTCA	CTCA	CTCA	CTCA	CTCA	CTCA	CTCA	CTCA	CTCA	CTCA	CTCA	CTCA	CTCA	CTCA	CTCA	CTCA	CTCA	CTCA
rs4_147788945	4	147788945	C	C	C	C	CGGCGGG	CGGCGGG	C	C	CGGCGGG	C	C	CGGCGGG	C	C	C	C	C	C	C	C	CGGCGGG	CGGCGGG	CGGCGGG	C	C	CGGCGGG	CGGCGGG	CGGCGGG	CGGCGGG	CGGCGGG	CGGCGGG	CGGCGGG	C	CGGCGGG	C	CGGCGGG	CGGCGGG	C	C	CGGCGGG	C	C	C	CGGCGGG	C	C	C
rs4_147789105	4	147789105	AAGC	A	A	A	A	A	A	A	A	A	A	A	AAGC	A	AAGC	AAGC	AAGC	A	A	AAGC	A	A	A	AAGC	A	A	A	A	A	A	A	A	A	A	A	A	A	A	A	A	A	A	A	A	A	A	A
rs4_147789327	4	147789327	CTTAA	C	C	C	C	C	C	C	C	C	C	C	CTTAA	C	CTTAA	C	CTTAA	C	C	CTTAA	C	C	C	CTTAA	C	C	C	C	C	C	C	C	C	C	C	C	C	C	C	C	C	C	C	C	C	C	C
rs4_147791128	4	147791128	GA	G	G	G	G	G	G	G	GA	G	G	GA	GA	G	GA	G	GA	G	G	GA	G	G	G	GA	G	G	G	G	G	G	G	G	G	G	G	G	G	G	G	GA	G	G	G	G	G	G	G
rs4_147791139	4	147791139	CAGT	C	C	C	C	C	C	C	CAGT	C	C	CAGT	CAGT	C	CAGT	C	CAGT	C	C	CAGT	C	C	C	CAGT	C	C	C	C	C	C	C	C	C	C	C	C	C	C	C	CAGT	C	C	C	C	C	C	C
rs4_147791465	4	147791465	G	G	G	G	G	G	G	G	G	G	G	G	G	G	G	G	G	G	G	G	G	G	G	G	G	G	G	G	G	G	G	G	G	G	G	G	G	G	G	G	G	G	G	G	G	G	G
rs4_147791472	4	147791472	TGAG	TGAG	TGAG	TGAG	T	T	TGAG	TGAG	TGAG	TGAG	TGAG	TGAG	TGAG	TGAG	TGAG	TGAG	TGAG	TGAG	TGAG	TGAG	TGAG	TGAG	TGAG	TGAG	TGAG	T	TGAG	TGAG	TGAG	TGAG	TGAG	TGAG	TGAG	TGAG	TGAG	TGAG	TGAG	TGAG	TGAG	TGAG	TGAG	TGAG	TGAG	TGAG	TGAG	TGAG	TGAG
rs4_147791517	4	147791517	A	A	A	A	AATAT	AATAT	A	A	A	A	A	A	A	A	A	A	A	A	A	A	AATAT	AATAT	A	A	A	AATAT	A	A	AATAT	AATAT	AATAT	AATAT	A	AATAT	AATAT	A	A	A	A	A	A	A	A	AATAT	A	A	A
rs4_147791527	4	147791527	C	C	C	C	CA	CA	C	C	C	C	C	C	C	C	C	C	C	C	C	C	CA	CA	CA	C	C	CA	CA	C	CA	CA	CA	CA	C	CA	CA	CA	CA	C	C	C	C	C	C	CA	C	C	C
rs4_147791918	4	147791918	AG	AG	AG	AG	AG	AG	AG	AG	AG	AG	AG	AG	AG	AG	AG	AG	AG	AG	AG	AG	AG	AG	AG	AG	AG	AG	A	A	AG	A	A	AG	AG	A	A	AG	AG	AG	AG	AG	AG	AG	AG	AG	AG	AG	AG
rs4_147792054	4	147792054	AC	AC	AC	AC	AC	AC	AC	AC	AC	AC	AC	AC	AC	AC	AC	AC	AC	AC	AC	AC	A	AC	AC	AC	AC	AC	AC	AC	AC	A	AC	AC	AC	A	AC	AC	A	AC	AC	AC	AC	AC	AC	AC	AC	AC	AC
rs4_148963061	4	148963061	AAT	AAT	AAT	AAT	AAT	AAT	AAT	AAT	AAT	AAT	AAT	AAT	AAT	AAT	AAT	AAT	AAT	AAT	AAT	AAT	AAT	AAT	AAT	AAT	AAT	AAT	AAT	A	AAT	A	AAT	AAT	AAT	A	AAT	AAT	A	AAT	AAT	AAT	AAT	AAT	AAT	AAT	AAT	AAT	AAT
rs4_148967095	4	148967095	C	C	C	C	C	C	C	C	C	C	C	C	C	C	C	C	C	C	C	C	C	C	C	C	C	C	C	C	C	C	C	C	C	C	C	C	C	C	C	C	C	C	C	C	C	C	C
rs4_148968668	4	148968668	A	A	-	-	A	A	A	A	A	A	A	A	A	A	A	A	A	A	A	-	-	-	-	A	A	A	ATAAGTTTT	A	A	ATAAGTTTT	A	A	A	A	ATAAGTTTT	ATAAGTTTT	ATAAGTTTT	A	A	A	A	A	A	A	A	A	A
rs4_149573500	4	149573500	AG	AG	A	AG	AG	AG	AG	AG	AG	A	AG	A	AG	AG	A	AG	A	AG	A	AG	AG	AG	A	A	A	AG	AG	AG	AG	AG	AG	AG	A	AG	AG	AG	AG	AG	A	AG	AG	AG	AG	AG	AG	AG	AG
rs4_149625410	4	149625410	G	GTA	GTA	GTA	GTA	GTA	GTA	G	G	GTA	GTA	GTA	GTA	G	GTA	G	G	G	GTA	G	G	GTA	GTA	G	G	G	GTA	GTA	G	GTA	G	G	G	G	GTA	G	G	G	GTA	G	GTA	GTA	GTA	GTA	G	G	G
rs4_149625636	4	149625636	C	C	C	C	C	C	C	CTTTTATTATAG	C	C	C	C	C	C	C	C	C	C	C	-	-	-	-	C	C	C	C	C	C	C	CTTTTATTATAG	C	C	C	C	CTTTTATTATAG	C	C	C	C	C	C	C	C	C	C	C
rs4_149626174	4	149626174	G	GT	G	GT	GT	GT	G	G	G	G	G	G	G	G	G	GT	G	G	G	G	G	GT	GT	G	GT	G	GT	G	GT	G	G	GT	GT	G	G	GT	GT	G	G	G	G	G	G	G	G	G	G
rs4_149639591	4	149639591	T	T	T	TA	TA	TA	TA	TA	TA	TA	T	TA	TA	T	TA	T	T	T	T	TA	T	TA	TA	TA	TA	TA	TA	T	TA	T	T	T	TA	T	TA	T	T	T	T	TA	T	T	TA	T	T	TA	T
rs4_149640587	4	149640587	T	TTA	T	TTA	TTA	TTA	TTA	T	T	TTA	T	TTA	TTA	T	T	T	T	T	TTA	T	T	TTA	TTA	T	TTA	T	T	TTA	TTA	T	TTA	T	TTA	T	TTA	T	T	T	T	T	T	T	T	TTA	T	T	T
rs4_149640603	4	149640603	T	TA	T	TA	TA	TA	TA	T	T	TA	T	T	TA	T	T	T	T	T	TA	T	T	TA	TA	T	TA	T	T	TA	TA	T	T	T	TA	T	TA	T	T	T	T	T	T	T	T	T	T	T	T
rs4_149646504	4	149646504	CG	C	CG	C	C	C	CG	CG	CG	CG	C	C	CG	CG	C	CG	CG	CG	CG	CG	CG	C	C	CG	CG	C	CG	CG	CG	CG	C	CG	C	CG	C	CG	C	CG	CG	CG	CG	CG	C	CG	CG	CG	CG
rs4_150453704	4	150453704	TC	TC	TC	TC	TC	TC	TC	TC	TC	TC	TC	TC	TC	TC	TC	TC	TC	TC	TC	TC	TC	TC	TC	TC	TC	TC	TC	TC	TC	TC	TC	TC	TC	TC	TC	TC	TC	TC	TC	TC	TC	TC	TC	TC	TC	TC	TC
rs4_150453721	4	150453721	T	T	T	T	T	T	T	T	T	T	T	T	T	T	T	T	T	T	T	T	T	T	T	T	T	T	T	T	T	T	T	T	T	T	T	T	T	T	T	T	T	T	T	T	T	T	T
rs4_150457608	4	150457608	A	A	A	A	A	A	A	A	A	AG	A	A	A	A	A	A	A	A	A	A	A	A	A	A	A	AG	A	A	A	A	A	A	AG	A	A	A	A	A	A	A	A	A	AG	A	A	A	A
rs4_150459270	4	150459270	GT	GT	GT	GT	GT	GT	GT	GT	GT	GT	GT	GT	GT	GT	GT	GT	GT	GT	GT	GT	GT	G	G	GT	GT	GT	GT	GT	GT	GT	GT	GT	GT	GT	GT	GT	GT	GT	GT	GT	GT	GT	GT	GT	GT	GT	GT
rs4_150459322	4	150459322	A	A	A	A	A	A	A	A	A	A	A	A	A	A	A	A	A	A	A	A	A	A	A	A	A	A	A	A	A	A	A	A	A	A	A	A	A	A	A	A	A	A	A	A	A	A	A
rs4_150459401	4	150459401	A	A	A	A	A	A	A	A	A	A	A	A	A	A	A	A	A	A	A	A	A	AG	AG	A	A	A	A	A	A	A	A	A	A	A	A	A	A	A	A	A	A	A	A	A	A	A	A
rs4_150460263	4	150460263	C	C	C	C	C	C	C	C	C	C	C	C	C	C	C	C	C	C	C	C	C	C	C	C	C	C	C	C	C	C	C	C	C	C	C	C	C	C	C	C	C	C	C	C	C	C	C
rs5_3232139	5	3232139	G	G	G	G	G	G	G	G	G	G	G	G	G	G	G	G	G	G	G	G	G	G	G	G	G	G	G	G	G	G	G	G	G	G	G	G	N	G	G	G	N	G	G	G	A	G	G
rs5_3232976	5	3232976	G	G	G	G	G	G	G	G	G	G	G	G	G	G	G	G	G	G	G	G	G	G	G	G	G	G	G	G	G	G	G	G	G	G	G	G	G	G	G	G	G	G	G	G	A	G	G
rs5_3233337	5	3233337	G	G	G	G	G	G	G	G	G	G	G	G	G	G	G	N	G	G	G	G	G	G	G	G	N	G	G	G	G	G	G	G	G	G	G	G	G	G	G	G	G	G	G	G	G	G	G
rs5_3233560	5	3233560	G	G	G	G	G	G	G	G	G	G	G	G	G	G	G	G	G	G	G	G	G	G	G	G	G	G	G	G	G	G	G	G	G	G	G	G	G	G	G	G	G	G	G	G	G	G	G
rs5_3233861	5	3233861	G	G	G	G	G	G	G	G	G	G	G	G	G	G	G	N	G	G	G	G	G	G	G	G	G	G	G	G	G	G	G	G	G	G	G	G	G	G	G	G	G	G	G	G	A	G	G
rs5_3234494	5	3234494	G	G	G	G	G	G	G	G	G	G	G	G	G	G	G	G	G	G	G	G	G	G	G	G	G	G	G	G	G	G	G	G	G	G	G	G	G	G	G	G	G	G	G	G	G	G	G
rs5_3237386	5	3237386	G	G	N	G	N	G	G	G	G	G	G	G	G	G	G	G	G	G	G	G	G	G	G	G	G	G	G	G	G	G	G	G	G	G	G	G	G	G	G	G	N	G	G	G	G	G	G
rs5_3237496	5	3237496	G	G	G	G	G	G	G	G	G	G	G	G	G	G	G	G	G	G	G	G	G	G	G	G	G	G	G	G	G	G	G	G	G	G	G	G	G	G	G	G	G	G	G	G	A	G	G
rs5_3237511	5	3237511	A	A	A	A	N	A	A	A	A	A	A	A	A	A	A	N	A	A	A	A	A	A	A	A	A	A	A	A	A	A	A	A	A	A	A	A	A	A	A	A	A	A	N	A	G	A	A
rs5_3237512	5	3237512	G	G	G	G	G	G	G	G	G	G	G	G	G	G	G	G	G	G	G	G	G	G	G	G	G	G	G	G	G	G	G	G	G	G	G	G	G	G	G	G	G	G	G	G	A	G	G
rs5_3237521	5	3237521	G	G	G	G	G	G	G	G	G	G	G	G	G	G	G	G	G	G	N	G	G	G	G	G	G	G	G	G	G	G	G	G	G	G	G	G	G	G	G	G	G	G	G	G	A	G	G
rs5_3237536	5	3237536	G	G	G	G	G	G	G	G	G	G	G	G	G	G	G	N	G	G	G	G	G	G	G	G	G	G	G	G	G	G	G	G	G	G	G	G	G	G	G	G	G	G	G	G	G	G	G
rs5_3238337	5	3238337	A	G	A	A	A	A	G	G	G	G	G	G	G	G	G	G	G	G	N	G	G	N	G	A	G	A	G	G	G	G	G	G	G	G	G	G	G	G	G	A	N	G	N	G	G	G	G
rs5_3238375	5	3238375	A	A	A	A	N	A	A	A	A	A	A	A	N	A	A	A	A	A	N	A	A	N	A	A	A	A	A	A	A	A	A	A	A	A	A	A	A	A	A	A	A	A	A	A	A	A	A
rs5_4625632	5	4625632	A	A	A	A	A	A	A	A	A	A	A	A	A	A	A	A	A	A	A	A	G	N	A	A	A	A	A	A	A	A	A	A	A	A	A	A	A	A	A	A	N	A	A	A	A	A	A
rs5_4625645	5	4625645	G	G	G	G	G	G	G	G	G	G	G	G	G	G	G	G	G	G	G	G	G	G	G	G	G	G	G	G	G	G	G	G	G	G	G	G	G	G	G	G	G	G	G	G	G	G	G
rs5_4625668	5	4625668	G	G	G	G	G	G	G	G	A	G	G	A	G	G	A	G	G	G	G	G	G	N	A	G	G	G	A	A	A	A	A	A	A	A	A	A	A	G	A	G	G	G	G	A	G	G	G
rs5_4625685	5	4625685	G	G	G	G	G	G	G	G	G	G	G	G	G	G	G	G	G	G	G	G	G	G	G	G	G	G	G	G	G	G	G	G	G	G	G	G	G	G	G	G	G	N	G	G	G	G	G
rs5_4625702	5	4625702	A	G	A	A	A	A	G	G	G	G	G	G	A	A	G	G	A	G	A	A	G	G	G	A	G	A	G	G	G	G	G	G	G	G	G	G	G	G	G	A	A	G	A	G	G	G	G
rs5_4625763	5	4625763	G	G	G	G	G	G	G	G	G	G	G	G	G	G	G	G	G	G	G	G	G	G	G	G	G	G	G	G	G	G	G	G	G	G	G	G	G	G	G	G	G	G	G	G	G	G	G
rs5_4625793	5	4625793	G	N	G	G	G	G	A	A	G	A	A	G	G	G	G	N	G	A	G	G	G	G	G	G	A	G	G	G	G	G	G	G	G	G	G	G	G	A	G	G	G	A	G	G	A	A	A
rs5_4625815	5	4625815	A	G	A	A	A	A	G	G	G	G	G	G	A	A	G	G	A	G	A	A	G	G	G	A	G	A	G	G	G	G	G	G	G	G	G	G	G	G	G	A	N	G	A	G	G	G	G
rs5_4625844	5	4625844	G	A	G	G	G	G	A	A	G	A	A	G	G	G	G	N	G	A	G	G	G	G	N	G	A	G	G	G	G	G	G	G	G	G	G	G	G	A	G	G	G	A	G	G	A	A	A
rs5_4625993	5	4625993	G	G	G	G	G	G	G	G	G	G	G	G	G	G	G	G	G	G	G	G	G	G	G	G	G	G	G	G	G	G	G	G	G	G	G	G	G	G	G	G	G	G	G	G	G	G	G
rs5_4626167	5	4626167	A	G	A	A	A	A	G	G	A	G	G	A	A	A	A	N	A	G	A	A	G	N	A	A	G	A	A	A	A	A	A	A	A	A	A	A	A	G	A	A	A	N	A	A	G	G	G
rs5_4626204	5	4626204	A	A	A	A	A	A	A	A	A	A	A	A	A	A	A	A	A	A	A	A	G	A	A	A	A	A	A	A	A	A	A	A	A	A	A	A	A	A	A	A	N	A	A	A	A	A	A
rs5_4626253	5	4626253	A	G	A	A	A	A	G	G	G	G	G	G	A	A	G	G	A	G	A	A	G	G	G	A	G	A	G	G	G	G	G	G	G	G	G	G	G	G	G	A	N	G	A	G	G	G	G
rs5_4626427	5	4626427	G	G	G	G	G	G	G	G	G	N	G	G	N	G	G	G	G	G	G	G	G	N	G	G	G	G	G	G	G	G	G	G	G	G	G	G	G	G	N	G	N	G	G	G	G	G	G
rs5_4626434	5	4626434	G	G	G	G	G	G	G	G	G	G	G	G	N	G	G	N	G	G	G	G	A	N	G	G	G	G	G	G	G	G	G	G	G	G	G	G	G	G	N	G	G	G	G	G	G	G	G
rs5_4626541	5	4626541	G	A	G	G	G	G	A	A	G	A	A	G	G	G	G	N	G	A	G	G	G	G	G	G	A	G	G	G	G	G	G	G	G	G	G	G	G	A	G	G	G	N	G	G	A	A	A
rs5_4628643	5	4628643	G	A	G	G	G	G	A	N	G	N	A	G	N	G	G	N	G	A	G	G	G	G	G	G	A	G	G	G	G	G	G	G	G	G	G	G	G	A	N	G	G	A	G	G	A	A	A
rs5_4628830	5	4628830	G	G	N	N	G	G	G	G	A	G	N	A	N	G	A	N	N	G	N	G	G	N	A	N	G	G	A	A	A	A	A	A	A	A	A	A	A	G	A	N	G	G	N	A	G	G	G
rs5_4629144	5	4629144	G	G	G	G	G	G	G	G	G	G	G	G	G	G	G	N	G	G	G	G	G	G	G	G	G	G	G	G	N	G	G	G	G	G	G	G	G	G	G	G	G	G	G	G	G	G	G
rs5_4634739	5	4634739	G	A	G	G	G	G	A	A	G	A	A	G	G	G	G	N	G	A	G	G	G	G	N	G	A	G	G	G	G	G	G	G	G	G	G	G	G	A	G	G	G	A	G	G	A	A	A
rs5_4634810	5	4634810	G	A	G	G	G	N	A	A	A	A	A	A	G	G	A	N	G	A	G	G	G	G	A	G	A	G	A	A	A	A	A	A	A	A	A	A	A	A	A	G	G	A	G	A	A	A	A
rs5_4634933	5	4634933	G	G	G	G	G	G	G	G	A	G	G	A	G	G	N	N	G	G	G	G	G	A	N	G	G	G	A	A	A	A	A	A	A	A	A	A	A	G	A	G	G	G	G	A	G	G	G
rs5_4635459	5	4635459	G	A	G	G	G	G	A	A	A	A	A	A	G	G	A	N	G	A	G	G	G	N	A	G	A	G	A	A	A	A	A	A	A	A	A	A	A	A	A	G	G	A	G	A	A	A	A
rs5_4635700	5	4635700	A	G	A	A	A	A	G	G	G	G	G	G	A	A	G	G	A	G	A	A	G	G	G	A	G	A	G	G	G	G	G	G	G	G	G	N	G	G	G	A	N	G	A	G	G	G	G
rs5_4635984	5	4635984	G	G	G	G	G	G	G	G	G	G	G	G	G	G	G	G	G	G	G	G	G	G	G	G	G	G	G	G	G	G	G	G	G	G	G	G	G	G	G	G	G	G	G	G	G	G	G
rs5_4636295	5	4636295	G	G	G	G	G	G	G	G	G	G	G	G	G	G	G	G	G	G	G	G	G	G	G	G	G	G	G	G	G	G	G	G	G	G	G	G	G	G	G	G	G	G	G	G	G	G	G
rs5_4680670	5	4680670	G	G	N	G	N	G	G	G	G	G	G	G	G	G	G	N	G	G	G	G	A	N	G	N	G	G	G	G	G	G	G	G	G	G	G	G	G	G	G	G	N	G	G	G	G	G	G
rs5_4680709	5	4680709	A	G	N	A	N	A	G	G	A	G	G	A	A	A	A	N	A	G	A	A	G	N	A	A	G	A	G	G	G	G	G	G	G	G	G	G	G	G	A	A	N	G	A	G	G	G	G
rs5_4680833	5	4680833	A	G	N	A	A	A	G	G	G	G	G	G	A	A	G	G	A	G	A	A	G	G	G	A	G	A	G	G	G	G	G	G	G	G	G	G	G	G	G	A	N	G	A	G	G	G	G
rs5_4681977	5	4681977	G	G	G	G	G	G	G	G	G	G	G	G	G	G	G	G	G	G	G	G	G	G	G	G	G	G	G	G	G	G	G	G	G	G	G	G	G	G	G	G	G	G	G	G	G	G	G
rs5_4682128	5	4682128	A	A	N	A	N	A	A	A	A	N	A	A	A	A	A	A	A	A	A	A	G	N	A	A	A	A	A	A	A	A	A	A	A	A	A	A	A	A	A	A	A	A	A	A	A	A	A
rs5_4682195	5	4682195	A	G	N	A	N	A	G	G	A	G	G	A	A	A	A	N	A	G	A	A	G	N	A	A	G	A	G	G	G	G	G	G	G	G	G	G	G	G	A	A	N	G	A	G	G	G	G
rs5_4682209	5	4682209	G	G	G	G	G	G	G	G	G	G	G	G	G	G	G	G	G	G	G	G	G	G	G	G	G	G	G	G	G	G	G	G	G	G	G	G	G	G	G	G	G	G	G	G	G	G	G
rs5_4682584	5	4682584	G	A	G	G	G	G	A	A	G	A	A	G	G	G	G	N	G	A	G	G	G	G	G	G	A	G	A	A	A	A	A	A	A	A	A	A	A	A	G	G	G	A	G	A	A	A	A
rs5_4683615	5	4683615	G	G	G	G	G	G	G	G	G	G	G	G	G	G	G	G	G	G	G	G	G	G	G	G	G	G	G	G	G	G	G	G	G	G	G	G	G	G	G	G	G	G	G	G	G	G	G
rs5_4684362	5	4684362	G	G	G	G	G	G	G	N	G	G	G	G	G	G	G	N	N	G	G	G	G	N	G	G	N	G	G	G	G	G	G	G	G	G	G	G	G	N	N	G	G	G	G	G	A	A	G
rs5_4684749	5	4684749	A	A	N	A	A	A	A	A	A	A	A	A	A	A	A	A	A	A	A	A	G	N	A	A	A	A	A	A	A	A	A	A	A	A	A	A	A	A	A	A	A	A	A	A	A	A	A
rs5_4684802	5	4684802	A	A	N	A	N	A	A	A	A	A	A	A	A	A	A	N	A	A	A	A	G	N	A	A	N	A	A	A	A	A	A	A	A	A	A	A	A	A	A	A	A	A	A	A	A	A	A
rs5_4684906	5	4684906	G	A	G	G	G	G	A	A	G	A	A	G	G	G	G	N	G	A	G	G	G	N	N	G	A	G	A	A	A	A	A	A	A	A	A	A	A	A	G	G	G	A	G	A	A	A	A
rs5_4685003	5	4685003	G	G	G	G	G	G	G	G	G	G	G	G	G	G	G	G	G	N	G	G	G	G	N	G	G	G	G	G	G	G	G	G	G	G	G	G	G	G	G	G	G	G	G	G	G	G	G
rs5_4685014	5	4685014	G	A	G	G	G	G	A	N	G	A	G	G	G	G	G	G	G	A	G	G	G	G	N	G	G	G	G	G	G	G	G	G	G	G	G	G	G	G	G	G	G	A	G	G	G	G	A
rs5_5328651	5	5328651	G	G	G	G	G	G	G	G	G	G	G	G	G	G	G	G	G	G	G	G	G	G	G	G	G	G	G	G	G	G	G	G	G	G	G	G	G	G	G	G	G	G	G	G	G	G	G
rs5_5329205	5	5329205	A	G	A	A	A	A	G	N	A	G	G	A	A	G	A	A	G	A	A	A	G	N	A	A	A	A	G	G	G	G	G	G	G	G	G	G	G	A	A	G	G	A	A	G	A	A	A
rs5_5329992	5	5329992	A	G	N	A	A	A	N	N	A	G	G	A	A	A	A	A	A	A	A	A	G	N	A	A	A	A	A	A	A	A	A	A	A	A	A	A	A	A	A	A	N	A	A	A	A	A	A
rs5_5331798	5	5331798	G	G	G	G	G	G	G	G	G	G	G	G	N	G	G	G	G	G	N	G	G	N	G	G	G	G	G	G	G	G	G	G	G	G	G	G	G	G	G	G	G	G	G	G	G	N	G
rs5_5331815	5	5331815	A	G	N	A	A	A	G	N	A	G	G	A	N	G	A	N	G	A	N	A	G	N	N	A	A	A	G	G	G	G	G	G	G	G	G	G	G	A	A	G	N	A	G	G	A	A	G
rs5_6656642	5	6656642	G	G	G	A	G	G	G	N	A	G	G	N	A	G	G	G	G	G	G	A	G	G	G	G	N	G	G	G	G	G	G	G	G	G	G	G	G	G	G	A	G	G	G	G	G	A	G
rs5_6656743	5	6656743	G	A	G	G	A	G	G	G	G	G	A	G	G	G	G	N	G	A	G	G	G	G	G	G	G	G	A	A	A	A	A	A	A	A	A	N	A	G	G	G	N	A	G	A	G	G	G
rs5_6656751	5	6656751	G	G	G	G	G	G	G	G	G	G	G	G	G	G	G	G	G	G	G	G	G	G	G	G	G	G	G	G	G	G	G	G	G	G	G	G	G	G	G	G	G	G	G	G	G	G	G
rs5_6656795	5	6656795	G	G	G	G	G	G	G	G	G	G	G	G	G	G	G	G	G	G	G	G	G	G	G	G	G	G	G	G	G	G	G	G	G	G	G	G	G	G	G	G	G	G	G	G	G	G	G
rs5_6656845	5	6656845	A	G	A	A	G	A	A	A	A	A	G	A	A	A	A	N	A	G	A	A	G	A	A	A	A	A	G	G	G	G	G	G	G	G	G	G	G	A	A	A	A	G	A	G	A	A	A
rs5_6656915	5	6656915	A	G	A	A	G	N	A	A	A	A	G	A	A	A	A	G	A	G	A	A	G	A	N	A	A	A	G	G	G	G	G	G	G	G	G	G	G	A	A	A	A	G	A	G	A	A	A
rs5_6657121	5	6657121	G	G	N	G	G	G	G	G	G	G	G	G	G	G	G	N	G	G	G	G	A	G	G	G	G	G	G	G	G	G	G	G	G	G	G	G	G	G	G	G	N	G	G	G	G	G	G
rs5_6657312	5	6657312	G	G	G	G	G	G	G	G	G	G	G	G	N	G	G	G	G	G	G	G	G	G	G	G	G	G	G	G	G	G	G	G	G	G	G	G	G	G	G	G	G	G	G	G	G	G	G
rs5_6657511	5	6657511	G	G	G	G	G	G	G	G	G	G	G	G	G	G	G	G	G	G	G	G	G	G	G	G	G	G	G	G	G	G	G	G	G	G	G	G	G	G	G	G	G	G	G	G	G	G	G
rs5_6659293	5	6659293	A	G	N	A	G	N	A	N	A	A	G	A	A	A	A	N	A	G	A	A	G	N	A	A	A	A	G	G	G	G	G	G	G	G	G	G	G	A	A	A	N	G	A	G	A	A	A
rs5_6660895	5	6660895	G	G	G	G	G	G	G	G	G	G	G	G	G	G	G	N	G	G	G	G	A	N	G	G	G	G	G	G	G	G	G	G	G	G	G	G	G	G	G	G	G	G	G	G	G	G	G
rs5_6661855	5	6661855	G	G	G	G	G	G	G	G	G	G	G	G	G	G	G	G	G	G	G	G	G	G	G	G	G	G	G	G	G	G	G	G	G	G	G	G	G	G	G	G	G	G	G	G	G	G	G
rs5_6662022	5	6662022	G	G	G	G	G	G	G	G	G	G	G	G	G	G	G	G	G	G	G	G	G	N	G	G	G	G	G	G	G	G	G	G	G	G	G	G	G	G	G	G	G	G	G	G	G	G	G
rs5_6662482	5	6662482	A	G	A	A	G	A	A	A	A	A	G	A	A	A	A	N	A	G	A	A	G	A	A	A	N	A	G	G	G	G	G	G	G	G	G	G	G	A	A	N	N	G	A	G	A	A	A
rs5_154358931	5	154358931	T	T	T	T	T	T	T	T	T	T	T	T	T	T	T	T	T	T	T	T	T	T	T	T	T	T	T	T	T	T	T	T	T	T	T	T	T	T	T	T	T	T	T	T	T	T	T
rs5_154363067	5	154363067	CT	CT	CT	CT	CT	CT	CT	CT	CT	CT	CT	CT	CT	CT	CT	CT	CT	CT	CT	CT	CT	CT	CT	CT	CT	CT	CT	CT	CT	CT	CT	CT	CT	CT	CT	CT	CT	CT	CT	CT	CT	CT	CT	CT	C	CT	CT
rs5_155749916	5	155749916	C	C	C	C	C	C	C	C	C	C	C	C	C	C	C	C	C	C	C	C	C	C	C	C	C	C	C	C	C	C	C	C	C	C	C	C	C	C	C	C	C	C	C	C	C	C	C
rs5_155749959	5	155749959	CG	CG	CG	CG	CG	CG	C	CG	CG	CG	C	CG	CG	CG	CG	CG	CG	C	CG	CG	CG	CG	CG	CG	CG	CG	CG	CG	CG	CG	CG	CG	CG	CG	CG	CG	CG	CG	CG	CG	CG	C	CG	CG	C	CG	C
rs5_155750716	5	155750716	TCA	TCA	TCA	TCA	TCA	TCA	TCA	TCA	TCA	TCA	TCA	TCA	TCA	TCA	TCA	TCA	TCA	TCA	TCA	TCA	T	TCA	TCA	TCA	TCA	TCA	TCA	TCA	TCA	TCA	TCA	TCA	TCA	TCA	TCA	TCA	TCA	TCA	TCA	TCA	TCA	TCA	TCA	TCA	TCA	TCA	TCA
rs5_155750905	5	155750905	AG	AG	A	AG	AG	AG	AG	AG	AG	AG	A	AG	AG	AG	AG	A	A	AG	A	AG	AG	AG	A	AG	AG	AG	AG	A	AG	AG	AG	AG	A	AG	AG	AG	AG	AG	AG	AG	AG	AG	AG	AG	AG	A	AG
rs5_155751011	5	155751011	A	A	A	A	A	A	A	A	A	A	A	A	A	A	A	A	A	A	A	A	A	A	A	A	A	A	A	A	A	A	A	A	A	A	A	A	A	A	A	A	A	A	A	A	A	A	A
rs5_155751119	5	155751119	T	T	T	T	T	T	T	T	T	T	T	T	T	T	T	T	T	T	T	T	T	T	T	T	T	T	T	T	T	T	T	T	T	T	T	T	T	T	T	T	T	T	T	T	T	T	T
rs5_155753498	5	155753498	A	ATT	ATT	ATT	ATT	ATT	ATT	ATT	ATT	ATT	ATT	ATT	ATT	ATT	ATT	ATT	ATT	ATT	ATT	ATT	ATT	ATT	ATT	ATT	ATT	ATT	ATT	ATT	ATT	ATT	ATT	ATT	ATT	ATT	ATT	ATT	ATT	ATT	ATT	ATT	ATT	ATT	ATT	ATT	ATT	ATT	ATT
rs5_155806621	5	155806621	AG	AG	AG	AG	AG	AG	AG	AG	AG	AG	AG	AG	AG	AG	AG	AG	AG	AG	AG	AG	AG	AG	AG	AG	AG	AG	AG	AG	AG	AG	AG	AG	AG	AG	AG	AG	AG	AG	AG	-	AG	AG	AG	AG	AG	AG	AG
rs5_155809373	5	155809373	A	A	A	A	A	A	A	A	A	A	A	A	A	A	A	A	A	A	A	A	ACT	A	A	A	A	A	A	A	A	A	A	A	A	A	A	A	A	A	A	A	A	A	A	A	A	A	A
rs5_155809568	5	155809568	A	A	A	A	A	A	A	A	A	A	A	A	A	A	A	A	A	A	A	A	AT	A	A	A	A	A	A	A	A	A	A	A	A	A	A	A	A	A	A	A	A	A	A	A	A	A	A
rs5_156454258	5	156454258	AGC	A	AGC	AGC	AGC	AGC	A	AGC	AGC	A	A	AGC	AGC	A	AGC	AGC	A	AGC	AGC	AGC	A	AGC	AGC	AGC	AGC	AGC	A	A	A	A	A	A	A	A	A	A	A	AGC	AGC	A	A	AGC	A	A	AGC	AGC	A
rs5_156454315	5	156454315	T	TGA	T	T	T	T	TGA	T	T	TGA	TGA	T	T	TGA	T	T	TGA	T	T	T	TGA	T	T	T	T	T	TGA	TGA	TGA	TGA	TGA	TGA	TGA	TGA	TGA	TGA	TGA	T	T	TGA	T	T	TGA	TGA	T	T	TGA
rs5_156454526	5	156454526	C	CT	C	C	C	C	CT	C	C	CT	CT	C	C	CT	C	C	CT	C	C	C	CT	C	C	C	CT	CT	CT	CT	CT	CT	CT	CT	CT	CT	CT	CT	CT	C	C	CT	C	C	CT	CT	C	C	CT
rs5_156455652	5	156455652	G	GAC	GAC	G	G	G	GAC	G	G	GAC	GAC	G	G	GAC	G	G	GAC	G	G	G	GAC	GAC	G	G	GAC	G	GAC	GAC	GAC	GAC	GAC	GAC	GAC	GAC	GAC	GAC	GAC	G	G	GAC	G	G	GAC	GAC	G	G	GAC
rs5_157781872	5	157781872	G	GT	G	G	GT	G	G	G	G	G	GT	G	GT	G	G	GT	G	GT	GT	G	GT	GT	GT	G	G	G	GT	GT	GT	GT	GT	GT	GT	GT	GT	GT	GT	G	G	G	G	GT	G	GT	G	G	G
rs5_157786805	5	157786805	T	TAG	T	T	TAG	TAG	T	T	T	TAG	TAG	T	T	T	T	TAG	T	TAG	TAG	T	TAG	TAG	TAG	TAG	TAG	TAG	TAG	TAG	TAG	TAG	TAG	TAG	TAG	TAG	TAG	TAG	TAG	T	T	T	T	TAG	T	TAG	T	T	T
rs5_158928166	5	158928166	GA	GA	GA	GA	GA	GA	GA	GA	GA	GA	GA	GA	GA	GA	GA	GA	GA	GA	GA	GA	GA	GA	GA	GA	GA	GA	GA	GA	GA	GA	GA	GA	GA	GA	GA	GA	GA	GA	GA	GA	GA	GA	GA	GA	GA	GA	GA
rs5_158928267	5	158928267	GA	GA	GA	GA	GA	GA	GA	GA	GA	GA	GA	GA	GA	GA	GA	GA	GA	GA	GA	GA	GA	GA	GA	GA	GA	GA	GA	GA	GA	GA	GA	GA	GA	GA	GA	GA	GA	GA	GA	GA	GA	GA	GA	GA	GA	GA	GA
rs5_158929045	5	158929045	CT	CT	CT	CT	CT	CT	CT	CT	CT	CT	CT	CT	CT	CT	CT	CT	CT	CT	CT	CT	CT	CT	CT	CT	CT	CT	CT	CT	CT	CT	CT	CT	CT	CT	CT	CT	CT	CT	CT	CT	CT	CT	CT	CT	CT	CT	CT
rs5_158929194	5	158929194	T	T	T	T	T	T	T	T	T	T	T	T	T	T	T	T	T	T	T	T	T	T	T	T	T	T	T	T	T	T	T	T	T	T	T	T	T	T	T	T	T	T	T	T	T	T	T
rs5_158930162	5	158930162	GT	GT	GT	GT	GT	GT	GT	GT	GT	GT	GT	GT	GT	GT	GT	GT	GT	GT	GT	GT	GT	GT	GT	GT	GT	GT	GT	GT	GT	GT	GT	GT	GT	GT	GT	GT	GT	GT	GT	GT	GT	GT	GT	GT	GT	GT	GT
rs5_158930818	5	158930818	A	A	A	A	A	A	A	A	A	A	A	A	A	A	A	A	A	A	A	A	A	A	A	A	A	A	A	A	A	A	A	A	A	A	A	A	A	A	A	A	A	A	A	A	A	A	A
rs5_158931411	5	158931411	C	C	C	C	C	C	C	C	C	C	C	C	C	C	C	C	C	C	C	C	C	C	C	C	C	C	C	C	C	C	C	C	C	C	C	C	C	C	C	C	C	C	C	C	C	C	C
rs5_159075553	5	159075553	A	A	A	A	A	A	A	A	A	A	A	A	A	A	A	A	A	A	A	A	A	A	A	A	A	A	A	A	A	A	A	A	A	A	A	A	A	A	A	A	A	A	A	A	A	A	A
rs5_159078159	5	159078159	A	A	A	A	A	A	A	A	A	A	A	A	A	A	A	A	A	A	A	A	A	A	A	A	A	A	A	A	A	A	A	A	A	A	A	A	A	A	A	A	A	A	A	A	A	A	A
rs5_159078945	5	159078945	G	G	G	G	G	G	G	G	G	G	G	G	G	G	G	G	G	G	G	G	G	G	G	G	G	G	G	G	G	G	G	G	G	G	G	G	G	G	G	G	G	G	G	G	G	G	G
rs5_167217661	5	167217661	T	TG	TG	T	TG	TG	TG	T	TG	TG	TG	TG	TG	TG	TG	TG	TG	TG	TG	T	TG	TG	TG	TG	TG	TG	TG	TG	TG	TG	TG	TG	TG	TG	TG	TG	TG	TG	TG	T	T	TG	TG	TG	T	TG	TG
rs5_167219235	5	167219235	A	AT	A	AT	AT	AT	AT	AT	A	AT	AT	A	AT	A	AT	AT	A	A	A	A	A	AT	AT	A	A	AT	AT	AT	AT	AT	AT	AT	AT	AT	AT	AT	AT	AT	AT	A	A	A	AT	AT	A	AT	A
rs5_167222252	5	167222252	A	AC	A	A	A	A	AC	A	A	AC	AC	A	A	A	A	A	AC	A	A	A	A	A	A	A	A	A	A	A	A	A	A	A	A	A	A	A	A	A	AC	A	A	A	A	A	A	A	AC
rs5_167225979	5	167225979	C	C	C	C	CT	C	C	C	C	C	C	C	CT	C	C	C	C	C	C	C	C	C	C	C	CT	CT	CT	CT	CT	CT	CT	CT	CT	CT	CT	CT	CT	C	CT	C	CT	CT	C	CT	C	CT	C
rs5_167226776	5	167226776	G	G	G	G	G	G	G	G	G	G	GT	G	G	G	G	G	G	G	G	G	G	G	G	G	G	G	G	G	G	G	G	G	G	G	G	G	G	GT	G	G	G	G	G	G	G	G	GT
rs5_167226987	5	167226987	GA	GA	GA	GA	GA	GA	GA	GA	GA	GA	GA	GA	GA	GA	GA	GA	GA	GA	GA	GA	GA	GA	GA	GA	GA	GA	GA	GA	GA	GA	GA	GA	GA	GA	GA	GA	GA	GA	GA	GA	GA	GA	GA	GA	GA	GA	GA
rs5_167227199	5	167227199	AT	A	AT	AT	AT	AT	A	AT	AT	A	A	AT	AT	AT	AT	A	A	AT	A	AT	AT	AT	AT	AT	AT	AT	AT	AT	AT	AT	AT	AT	AT	AT	AT	AT	AT	AT	A	AT	AT	AT	AT	AT	AT	AT	A
rs5_167227340	5	167227340	TG	TG	TG	TG	TG	TG	TG	TG	TG	TG	TG	TG	TG	TG	TG	TG	TG	TG	TG	TG	TG	TG	TG	TG	TG	TG	TG	TG	TG	TG	TG	TG	TG	TG	TG	TG	TG	TG	TG	TG	TG	TG	TG	TG	TG	TG	TG
rs5_167228965	5	167228965	A	AAAT	AAAT	A	AAAT	AAAT	AAAT	A	A	AAAT	AAAT	AAAT	A	A	A	AAAT	AAAT	A	AAAT	A	A	A	A	A	AAAT	A	AAAT	AAAT	AAAT	AAAT	AAAT	AAAT	AAAT	AAAT	AAAT	AAAT	AAAT	A	AAAT	A	A	AAAT	AAAT	AAAT	A	AAAT	AAAT
rs5_167266920	5	167266920	T	TAAAC	T	T	T	T	T	T	T	T	T	T	T	T	T	T	T	T	T	T	T	T	T	T	T	T	T	T	T	T	T	T	T	T	T	T	T	T	T	T	T	T	T	T	T	T	T
rs5_167267712	5	167267712	C	CAT	CAT	C	CAT	C	CAT	C	C	CAT	CAT	CAT	CAT	C	C	CAT	CAT	C	CAT	C	C	C	C	C	CAT	C	CAT	CAT	CAT	CAT	CAT	CAT	CAT	CAT	CAT	CAT	CAT	CAT	CAT	C	CAT	CAT	CAT	CAT	C	C	CAT
rs5_167267796	5	167267796	G	G	G	G	G	G	G	G	G	G	G	G	G	G	G	G	G	G	G	G	G	G	G	G	G	G	G	G	G	G	G	G	G	G	G	G	G	G	G	G	G	G	G	G	G	G	G
rs5_167268104	5	167268104	C	CTA	C	C	CTA	C	CTA	C	C	CTA	CTA	C	CTA	C	C	CTA	CTA	C	CTA	C	C	C	C	C	CTA	C	CTA	CTA	CTA	CTA	CTA	CTA	CTA	CTA	CTA	CTA	CTA	C	CTA	C	C	C	CTA	CTA	C	C	CTA
rs5_167269187	5	167269187	AT	A	A	AT	A	AT	A	AT	A	A	A	A	A	AT	A	A	A	AT	A	AT	A	A	A	A	A	A	A	A	A	A	A	A	A	A	A	A	A	A	A	AT	AT	AT	AT	A	AT	A	A
rs5_167269353	5	167269353	T	TA	T	T	TA	T	TA	T	T	TA	TA	T	TA	T	T	TA	TA	T	TA	TA	T	T	TA	T	T	T	TA	TA	TA	TA	TA	TA	TA	TA	TA	TA	TA	TA	TA	T	TA	T	T	TA	T	TA	TA
rs5_167269394	5	167269394	TC	T	TC	TC	T	TC	T	TC	TC	T	T	TC	T	TC	TC	T	T	TC	T	TC	TC	T	T	TC	TC	TC	T	T	T	T	T	T	T	T	T	T	T	TC	T	TC	T	TC	TC	T	TC	TC	T
rs5_167269539	5	167269539	A	AT	A	A	AT	A	AT	A	A	AT	AT	A	A	A	A	AT	AT	A	AT	A	A	A	AT	A	AT	A	AT	AT	AT	AT	AT	AT	AT	AT	AT	AT	AT	A	AT	A	A	A	A	AT	A	A	AT
rs5_167270091	5	167270091	A	ACG	A	A	ACG	A	ACG	A	A	ACG	ACG	A	ACG	A	A	A	ACG	A	ACG	A	ACG	ACG	A	ACG	A	ACG	ACG	ACG	ACG	ACG	ACG	ACG	ACG	ACG	ACG	ACG	ACG	ACG	ACG	A	ACG	A	ACG	ACG	A	A	ACG
rs5_167270161	5	167270161	T	TATA	T	T	T	T	TATA	T	T	TATA	TATA	T	T	T	T	T	TATA	T	T	T	T	T	T	T	T	T	T	T	T	T	T	T	T	T	T	T	T	T	TATA	T	T	T	T	T	T	T	TATA
rs5_167270336	5	167270336	CT	C	C	C	C	C	C	CT	CT	C	C	CT	C	CT	C	C	C	CT	C	C	CT	C	C	CT	C	C	C	C	C	C	C	C	C	C	C	C	C	C	C	CT	CT	CT	CT	C	CT	C	C
rs5_167270409	5	167270409	T	T	T	T	T	T	T	T	T	T	T	T	T	T	T	T	T	T	T	T	T	T	T	T	T	T	T	T	T	T	T	T	T	T	T	T	T	T	T	T	T	T	T	T	T	T	T
rs5_167270430	5	167270430	TG	T	T	TG	T	T	T	TG	T	T	T	TG	T	TG	T	T	T	T	T	TG	T	T	T	T	T	T	T	T	T	T	T	T	T	T	T	T	T	T	T	T	T	T	TG	T	TG	T	T
rs5_167270540	5	167270540	C	C	C	C	C	C	C	CG	CG	C	C	C	C	C	C	C	C	C	C	C	C	C	C	C	C	C	C	C	C	C	C	C	C	C	C	C	C	C	C	CG	C	C	C	C	CG	C	C
rs5_167271004	5	167271004	T	TC	T	T	TC	TC	TC	T	T	TC	TC	T	TC	T	TC	TC	TC	T	TC	TC	TC	TC	TC	T	TC	TC	TC	TC	TC	TC	TC	TC	TC	TC	TC	TC	TC	TC	TC	TC	T	T	T	TC	T	TC	TC
rs5_167271018	5	167271018	TCTAAC	T	T	TCTAAC	T	T	T	TCTAAC	TCTAAC	T	T	TCTAAC	T	TCTAAC	T	T	T	TCTAAC	T	T	T	T	T	TCTAAC	T	T	T	T	T	T	T	T	T	T	T	T	T	T	T	T	TCTAAC	TCTAAC	T	T	T	T	T
rs5_167271025	5	167271025	AAT	A	A	AAT	A	A	A	AAT	AAT	A	A	AAT	A	AAT	A	A	A	AAT	A	A	A	A	A	AAT	AAT	A	A	A	A	A	A	A	A	A	A	A	A	A	A	A	A	AAT	A	A	A	A	A
rs5_167271049	5	167271049	TA	T	T	T	T	TA	T	TA	TA	T	T	T	T	TA	T	T	T	TA	T	TA	TA	T	T	TA	TA	T	T	T	T	T	T	T	T	T	T	T	T	TA	T	TA	TA	T	T	T	TA	T	T
rs5_167271099	5	167271099	GAT	G	G	G	G	GAT	G	GAT	GAT	G	G	G	G	GAT	GAT	G	G	GAT	G	G	GAT	G	G	GAT	GAT	G	G	G	G	G	G	G	G	G	G	G	G	GAT	G	GAT	GAT	GAT	GAT	G	GAT	G	G
rs5_167271113	5	167271113	C	CGGT	CGGT	CGGT	CGGT	C	CGGT	C	C	CGGT	CGGT	CGGT	CGGT	C	C	CGGT	CGGT	C	CGGT	CGGT	C	CGGT	CGGT	C	C	CGGT	CGGT	CGGT	CGGT	CGGT	CGGT	CGGT	CGGT	CGGT	CGGT	CGGT	CGGT	C	CGGT	C	C	C	C	CGGT	C	CGGT	CGGT
rs5_167271523	5	167271523	T	TATAG	TATAG	T	TATAG	T	TATAG	T	T	TATAG	TATAG	T	TATAG	T	T	TATAG	TATAG	T	TATAG	T	T	T	TATAG	TATAG	T	T	TATAG	TATAG	TATAG	TATAG	TATAG	TATAG	TATAG	TATAG	TATAG	TATAG	TATAG	T	TATAG	T	T	T	T	TATAG	T	TATAG	TATAG
rs5_167271554	5	167271554	G	GAT	GAT	G	GAT	G	GAT	G	G	GAT	GAT	G	GAT	G	G	GAT	GAT	G	GAT	G	G	G	G	G	G	G	GAT	GAT	GAT	GAT	GAT	GAT	GAT	GAT	GAT	GAT	GAT	G	GAT	G	G	G	G	GAT	G	GAT	GAT
rs5_167280440	5	167280440	GA	GA	GA	GA	GA	GA	GA	GA	GA	GA	GA	GA	GA	GA	GA	GA	GA	GA	GA	GA	GA	GA	GA	GA	GA	GA	GA	GA	GA	GA	GA	GA	GA	GA	GA	GA	GA	GA	GA	GA	GA	GA	GA	GA	GA	GA	GA
rs5_167280510	5	167280510	CCT	C	CCT	CCT	CCT	CCT	C	CCT	CCT	C	C	CCT	CCT	CCT	CCT	C	C	CCT	C	CCT	CCT	CCT	CCT	CCT	CCT	CCT	CCT	CCT	CCT	CCT	CCT	CCT	CCT	CCT	CCT	CCT	CCT	CCT	CCT	CCT	CCT	CCT	CCT	CCT	CCT	CCT	C
rs5_167282035	5	167282035	TG	T	T	TG	T	TG	T	TG	TG	T	T	TG	TG	TG	TG	T	T	TG	T	TG	TG	TG	TG	TG	TG	TG	T	T	T	T	T	T	T	T	T	T	T	TG	T	TG	TG	TG	TG	T	TG	TG	T
rs5_167282329	5	167282329	TG	TG	TG	TG	TG	TG	T	TG	TG	TG	T	TG	TG	TG	TG	T	T	TG	T	TG	TG	TG	TG	TG	TG	TG	TG	TG	TG	TG	TG	TG	TG	TG	TG	TG	TG	TG	T	TG	TG	TG	TG	TG	TG	TG	T
rs5_167283567	5	167283567	TG	TG	TG	TG	TG	TG	TG	TG	TG	TG	TG	TG	TG	TG	TG	TG	TG	TG	TG	TG	TG	TG	TG	TG	TG	TG	TG	TG	TG	TG	TG	TG	TG	TG	TG	TG	TG	TG	TG	TG	TG	TG	TG	TG	TG	TG	TG
rs5_167283675	5	167283675	AT	AT	AT	AT	AT	AT	AT	AT	AT	AT	AT	AT	AT	AT	AT	AT	AT	AT	AT	AT	AT	AT	AT	AT	AT	AT	AT	AT	AT	AT	AT	AT	AT	AT	AT	AT	AT	AT	AT	AT	AT	AT	AT	AT	AT	AT	AT
rs5_167285184	5	167285184	C	CT	CT	C	CT	CT	CT	CT	CT	CT	CT	C	CT	C	CT	CT	CT	C	CT	C	C	CT	CT	CT	CT	C	CT	CT	CT	CT	CT	CT	CT	CT	CT	CT	CT	C	CT	CT	C	C	C	CT	C	CT	CT
rs5_167312167	5	167312167	TA	TA	TA	TA	TA	TA	TA	TA	TA	TA	TA	TA	TA	TA	TA	TA	TA	TA	TA	TA	TA	TA	TA	TA	TA	TA	TA	TA	TA	TA	TA	TA	TA	TA	TA	TA	TA	TA	TA	TA	TA	TA	TA	TA	TA	TA	TA
rs5_167312168	5	167312168	A	AT	AT	A	AT	AT	AT	A	A	AT	AT	A	AT	A	A	AT	AT	A	AT	A	A	AT	AT	A	AT	AT	AT	AT	AT	AT	AT	AT	AT	AT	AT	AT	AT	AT	AT	AT	AT	A	AT	AT	A	A	AT
rs5_167545572	5	167545572	C	C	C	C	CG	C	C	C	C	C	C	C	C	C	C	C	C	C	C	C	C	C	C	C	C	C	CG	CG	CG	CG	CG	CG	CG	CG	CG	CG	CG	C	C	C	C	C	C	CG	C	C	C
rs5_167547229	5	167547229	AAG	A	A	AAG	A	A	A	A	A	A	A	A	A	A	A	A	A	A	A	A	A	A	A	A	AAG	AAG	A	A	A	A	A	A	A	A	A	A	A	A	A	A	A	A	A	A	A	A	A
rs5_167547620	5	167547620	G	G	G	G	G	G	G	G	GA	G	G	G	G	G	GA	G	G	G	G	G	G	G	G	G	G	G	G	G	G	G	G	G	G	G	G	G	G	G	G	G	G	G	G	G	G	G	G
rs5_167548430	5	167548430	T	T	T	T	TAA	T	T	T	T	T	T	T	T	T	T	T	T	T	T	T	T	T	T	T	T	T	TAA	TAA	TAA	TAA	TAA	TAA	TAA	TAA	TAA	TAA	TAA	T	T	T	T	T	T	TAA	T	T	T
rs5_169308438	5	169308438	TG	TG	TG	TG	TG	TG	TG	TG	TG	TG	TG	TG	TG	TG	TG	TG	TG	TG	TG	TG	TG	TG	TG	TG	TG	TG	TG	TG	TG	TG	TG	TG	TG	TG	TG	TG	TG	TG	TG	TG	TG	TG	TG	TG	TG	TG	TG
rs5_169308682	5	169308682	G	G	G	G	G	G	G	G	G	G	G	G	G	G	G	G	G	G	G	G	G	G	G	G	G	G	G	G	G	G	G	G	G	G	G	G	G	G	G	G	G	G	G	G	GA	G	G
rs5_169308868	5	169308868	A	A	A	A	A	A	A	A	A	A	A	A	A	A	A	A	A	A	A	A	A	A	A	A	A	A	A	A	A	A	A	A	A	A	A	A	A	A	A	A	A	A	A	A	A	A	A
rs5_171724958	5	171724958	C	C	C	C	C	C	C	C	C	C	C	C	C	C	C	C	C	C	C	C	C	C	C	C	C	C	C	C	C	C	C	C	C	C	C	C	C	C	C	C	C	C	C	C	C	C	C
rs5_171725296	5	171725296	TAA	TAA	TAA	TAA	TAA	TAA	TAA	TAA	TAA	TAA	TAA	TAA	TAA	TAA	TAA	TAA	TAA	TAA	TAA	TAA	TAA	TAA	TAA	TAA	TAA	TAA	TAA	TAA	TAA	TAA	TAA	TAA	TAA	TAA	TAA	TAA	TAA	TAA	TAA	TAA	TAA	TAA	TAA	TAA	TAA	TAA	TAA
rs5_171725693	5	171725693	A	A	A	A	A	A	A	A	A	A	A	A	A	A	A	A	A	A	A	A	A	A	A	A	A	A	A	A	A	A	A	A	A	A	A	A	A	A	A	A	A	A	A	A	A	A	A
rs5_171726602	5	171726602	A	A	A	A	A	A	A	A	A	A	A	A	A	A	A	A	A	A	A	A	A	A	A	A	A	A	A	A	A	A	A	A	A	A	A	A	A	A	A	A	A	A	A	A	A	A	A
rs5_171727055	5	171727055	T	T	T	T	T	T	T	T	T	T	T	T	T	T	T	T	T	T	T	T	T	T	T	T	T	T	T	T	T	T	T	T	T	T	T	T	T	T	T	T	T	T	T	T	T	T	T
rs5_171727100	5	171727100	CT	CT	CT	CT	CT	CT	CT	CT	CT	CT	CT	CT	CT	CT	CT	CT	CT	CT	CT	CT	CT	CT	CT	CT	CT	CT	CT	CT	CT	CT	CT	CT	CT	CT	CT	CT	CT	CT	CT	CT	CT	CT	CT	CT	CT	CT	CT
rs5_172321864	5	172321864	AT	AT	AT	AT	AT	AT	AT	AT	AT	AT	AT	AT	AT	AT	AT	AT	AT	AT	AT	AT	AT	AT	AT	AT	AT	AT	AT	AT	AT	AT	AT	AT	AT	AT	AT	AT	AT	AT	AT	AT	AT	AT	AT	AT	AT	AT	AT
rs5_172322321	5	172322321	TTGGCA	TTGGCA	TTGGCA	TTGGCA	TTGGCA	TTGGCA	TTGGCA	TTGGCA	TTGGCA	TTGGCA	TTGGCA	TTGGCA	TTGGCA	TTGGCA	TTGGCA	TTGGCA	TTGGCA	TTGGCA	TTGGCA	TTGGCA	TTGGCA	TTGGCA	TTGGCA	TTGGCA	TTGGCA	TTGGCA	TTGGCA	TTGGCA	TTGGCA	TTGGCA	TTGGCA	TTGGCA	TTGGCA	TTGGCA	TTGGCA	TTGGCA	TTGGCA	TTGGCA	TTGGCA	TTGGCA	TTGGCA	TTGGCA	TTGGCA	TTGGCA	TTGGCA	TTGGCA	TTGGCA
rs5_172323803	5	172323803	TTC	TTC	TTC	TTC	TTC	TTC	TTC	TTC	TTC	TTC	TTC	TTC	TTC	TTC	TTC	TTC	TTC	TTC	TTC	TTC	TTC	TTC	TTC	TTC	TTC	TTC	TTC	TTC	TTC	TTC	TTC	TTC	TTC	TTC	TTC	TTC	TTC	TTC	TTC	TTC	TTC	TTC	TTC	TTC	TTC	TTC	TTC
rs5_174320136	5	174320136	T	T	T	T	T	T	T	T	T	T	T	T	T	T	T	T	T	T	T	T	T	T	T	T	T	T	T	T	T	T	T	T	T	T	T	T	T	T	T	T	T	T	T	T	T	T	T
rs5_174324499	5	174324499	AT	AT	AT	AT	AT	AT	AT	AT	AT	AT	AT	AT	AT	AT	AT	AT	AT	AT	AT	AT	AT	AT	AT	AT	AT	AT	AT	AT	AT	AT	AT	AT	AT	AT	AT	AT	AT	AT	AT	AT	AT	AT	AT	AT	AT	AT	AT
rs5_174326374	5	174326374	C	C	C	C	C	C	C	C	C	C	C	C	C	C	C	C	C	C	C	C	C	C	C	C	C	C	C	C	C	C	C	C	C	C	C	C	C	C	C	C	C	C	C	C	C	C	C
rs5_174326988	5	174326988	TA	TA	TA	TA	TA	TA	TA	TA	TA	TA	TA	TA	TA	TA	TA	TA	TA	TA	TA	TA	TA	TA	TA	TA	TA	TA	TA	TA	TA	TA	TA	TA	TA	TA	TA	TA	TA	TA	TA	TA	TA	TA	TA	TA	TA	TA	TA
rs5_174619310	5	174619310	AT	AT	AT	AT	AT	AT	AT	AT	AT	AT	AT	AT	AT	AT	AT	AT	AT	AT	AT	AT	AT	AT	AT	AT	AT	AT	AT	AT	AT	AT	AT	AT	AT	AT	AT	AT	AT	AT	AT	AT	AT	AT	AT	AT	AT	AT	AT
rs5_174619432	5	174619432	CA	CA	CA	CA	CA	CA	CA	CA	CA	CA	CA	CA	CA	CA	CA	CA	CA	CA	CA	CA	CA	CA	CA	CA	CA	CA	CA	CA	CA	CA	CA	CA	CA	CA	CA	CA	CA	CA	CA	CA	CA	CA	CA	CA	CA	CA	CA
rs5_174619735	5	174619735	GGT	GGT	GGT	GGT	GGT	GGT	GGT	GGT	GGT	GGT	GGT	GGT	GGT	GGT	GGT	GGT	GGT	GGT	GGT	GGT	GGT	GGT	GGT	GGT	GGT	GGT	GGT	GGT	GGT	GGT	GGT	GGT	GGT	GGT	GGT	GGT	GGT	GGT	GGT	GGT	GGT	GGT	GGT	GGT	GGT	GGT	GGT
rs5_174620291	5	174620291	CG	CG	-	-	CG	CG	CG	CG	CG	CG	CG	CG	CG	CG	CG	CG	CG	CG	CG	CG	CG	CG	CG	CG	CG	CG	CG	CG	CG	CG	CG	CG	CG	CG	CG	CG	CG	CG	CG	CG	-	-	-	-	CG	CG	CG
rs5_174620417	5	174620417	TACA	TACA	TACA	TACA	TACA	TACA	TACA	TACA	TACA	TACA	TACA	TACA	TACA	TACA	TACA	TACA	TACA	TACA	TACA	TACA	TACA	TACA	TACA	TACA	TACA	TACA	TACA	TACA	TACA	TACA	TACA	TACA	TACA	TACA	TACA	TACA	TACA	TACA	TACA	TACA	TACA	TACA	TACA	TACA	TACA	TACA	TACA
rs5_174621205	5	174621205	GT	GT	-	-	GT	GT	GT	GT	GT	GT	GT	GT	GT	GT	GT	GT	GT	GT	GT	GT	GT	GT	GT	GT	GT	GT	GT	GT	GT	GT	GT	GT	GT	GT	GT	GT	GT	GT	GT	GT	-	-	-	-	GT	GT	GT
rs5_174621212	5	174621212	TTC	TTC	TTC	TTC	TTC	TTC	TTC	TTC	TTC	TTC	TTC	TTC	TTC	TTC	TTC	TTC	TTC	TTC	TTC	TTC	TTC	TTC	TTC	TTC	TTC	TTC	TTC	TTC	TTC	TTC	TTC	TTC	TTC	TTC	TTC	TTC	TTC	TTC	TTC	TTC	TTC	TTC	TTC	TTC	TTC	TTC	TTC
rs5_174622389	5	174622389	GAA	GAA	GAA	GAA	GAA	GAA	GAA	GAA	GAA	GAA	GAA	GAA	GAA	GAA	GAA	GAA	GAA	GAA	GAA	GAA	GAA	GAA	GAA	GAA	GAA	GAA	GAA	GAA	GAA	GAA	GAA	GAA	GAA	GAA	GAA	GAA	GAA	GAA	GAA	GAA	GAA	GAA	GAA	GAA	GAA	GAA	GAA
rs5_175275750	5	175275750	CA	CA	CA	CA	CA	CA	CA	CA	CA	CA	CA	CA	CA	CA	CA	CA	CA	CA	CA	CA	CA	CA	CA	CA	CA	CA	CA	CA	CA	CA	CA	CA	CA	CA	CA	CA	CA	CA	CA	CA	CA	CA	CA	CA	CA	CA	CA
rs5_175788004	5	175788004	TC	TC	-	-	TC	TC	TC	TC	TC	TC	TC	TC	TC	TC	TC	TC	TC	TC	TC	TC	TC	TC	TC	TC	TC	TC	TC	TC	TC	TC	TC	TC	TC	TC	TC	TC	TC	TC	TC	TC	TC	TC	TC	TC	TC	TC	TC
rs5_175788361	5	175788361	ACTC	ACTC	ACTC	ACTC	ACTC	ACTC	ACTC	ACTC	ACTC	ACTC	ACTC	ACTC	ACTC	ACTC	ACTC	ACTC	ACTC	ACTC	ACTC	ACTC	ACTC	ACTC	ACTC	ACTC	ACTC	ACTC	ACTC	ACTC	ACTC	ACTC	ACTC	ACTC	ACTC	ACTC	ACTC	ACTC	ACTC	ACTC	ACTC	ACTC	ACTC	ACTC	ACTC	ACTC	ACTC	ACTC	ACTC
rs5_175788440	5	175788440	CAAT	CAAT	CAAT	CAAT	CAAT	CAAT	CAAT	CAAT	CAAT	CAAT	CAAT	CAAT	CAAT	CAAT	CAAT	CAAT	CAAT	CAAT	CAAT	CAAT	CAAT	CAAT	CAAT	CAAT	CAAT	CAAT	CAAT	CAAT	CAAT	CAAT	CAAT	CAAT	CAAT	CAAT	CAAT	CAAT	CAAT	CAAT	CAAT	CAAT	CAAT	CAAT	CAAT	CAAT	CAAT	CAAT	CAAT
rs5_175788996	5	175788996	T	T	T	T	T	T	T	T	T	T	T	T	T	T	T	T	T	T	T	T	T	T	T	T	T	T	T	T	T	T	T	T	T	T	T	T	T	T	T	T	T	T	T	T	T	T	T
rs5_175789760	5	175789760	C	C	-	-	C	C	C	C	C	C	C	C	C	C	C	C	C	C	C	C	C	C	C	C	C	C	C	C	C	C	C	C	C	C	C	C	C	C	C	C	C	C	C	C	C	C	C
rs5_175790544	5	175790544	AGT	AGT	AGT	AGT	AGT	AGT	AGT	AGT	AGT	AGT	AGT	AGT	AGT	AGT	AGT	AGT	AGT	AGT	AGT	AGT	AGT	AGT	AGT	AGT	AGT	AGT	AGT	AGT	AGT	AGT	AGT	AGT	AGT	AGT	AGT	AGT	AGT	AGT	AGT	AGT	AGT	AGT	AGT	AGT	AGT	AGT	AGT
rs5_177181250	5	177181250	T	T	T	T	T	T	T	T	T	T	T	T	T	T	T	T	T	T	T	T	T	T	T	T	T	T	T	T	T	T	T	T	T	T	T	T	T	T	T	T	T	T	T	T	T	T	T
rs5_177181370	5	177181370	G	GCAAGTGATAA	GCAAGTGATAA	GCAAGTGATAA	G	G	GCAAGTGATAA	GCAAGTGATAA	GCAAGTGATAA	G	GCAAGTGATAA	GCAAGTGATAA	GCAAGTGATAA	GCAAGTGATAA	GCAAGTGATAA	GCAAGTGATAA	G	G	G	GCAAGTGATAA	GCAAGTGATAA	GCAAGTGATAA	GCAAGTGATAA	G	G	GCAAGTGATAA	G	G	G	G	G	G	G	G	G	G	G	G	G	GCAAGTGATAA	G	G	G	G	GCAAGTGATAA	GCAAGTGATAA	GCAAGTGATAA
rs5_178970458	5	178970458	A	A	A	A	A	A	A	A	A	A	A	A	A	A	A	A	A	AC	A	A	A	A	A	A	A	A	A	A	A	A	A	A	A	A	A	A	A	A	AC	A	A	AC	AC	A	A	A	A
rs5_178970575	5	178970575	AC	A	AC	AC	AC	AC	A	AC	AC	AC	AC	A	A	AC	AC	AC	AC	A	AC	AC	AC	AC	A	AC	AC	A	AC	AC	AC	AC	A	AC	A	AC	A	AC	AC	A	A	A	AC	A	A	AC	AC	AC	AC
rs5_178970903	5	178970903	A	A	A	A	A	A	A	A	A	A	A	A	A	A	A	A	A	AAT	A	A	A	A	A	A	A	A	A	A	A	AAT	A	A	A	A	A	A	A	A	AAT	A	A	AAT	AAT	A	A	A	A
rs5_178972165	5	178972165	ATT	A	ATT	ATT	ATT	ATT	A	ATT	ATT	ATT	ATT	ATT	ATT	ATT	ATT	ATT	ATT	ATT	ATT	ATT	ATT	ATT	ATT	A	ATT	A	A	ATT	ATT	ATT	A	ATT	ATT	ATT	ATT	ATT	ATT	ATT	ATT	ATT	ATT	ATT	A	ATT	A	ATT	ATT
rs5_178972197	5	178972197	TGA	TGA	TGA	TGA	TGA	TGA	TGA	TGA	TGA	TGA	TGA	TGA	TGA	TGA	TGA	TGA	TGA	TGA	TGA	TGA	TGA	TGA	TGA	TGA	TGA	TGA	TGA	TGA	TGA	TGA	TGA	TGA	TGA	TGA	TGA	TGA	TGA	TGA	TGA	TGA	TGA	TGA	TGA	TGA	TGA	TGA	TGA
rs5_178975645	5	178975645	T	TGTGCG	TGTGCG	T	T	T	TGTGCG	T	T	T	T	T	T	T	T	T	T	TGTGCG	T	T	T	T	TGTGCG	T	TGTGCG	TGTGCG	TGTGCG	TGTGCG	TGTGCG	T	TGTGCG	T	TGTGCG	T	TGTGCG	TGTGCG	T	T	TGTGCG	T	TGTGCG	TGTGCG	TGTGCG	T	T	TGTGCG	T
rs5_178975914	5	178975914	C	C	C	C	C	C	C	C	C	C	C	C	C	C	C	C	C	CG	C	C	C	C	C	C	C	C	C	C	C	C	C	C	C	C	C	C	C	C	CG	C	C	CG	CG	C	C	C	C
rs6_3342468	6	3342468	G	G	G	G	G	G	G	G	G	G	G	G	G	G	G	G	G	G	N	G	G	G	G	G	G	G	G	G	G	G	G	G	G	G	G	G	G	G	G	G	G	G	G	G	G	G	G
rs6_3342476	6	3342476	A	N	A	N	A	A	G	G	G	N	G	G	G	A	G	G	G	G	N	A	A	A	A	G	G	A	G	A	G	G	G	G	A	A	A	G	A	G	G	G	N	N	G	A	G	G	G
rs6_3342533	6	3342533	G	G	G	G	G	G	G	G	G	G	G	G	G	G	G	G	G	G	G	G	G	G	G	G	G	G	G	G	G	G	G	G	G	G	G	G	G	G	G	G	G	G	G	G	G	G	G
rs6_3342689	6	3342689	G	G	G	G	G	G	G	G	G	G	G	G	G	G	G	G	G	G	G	G	G	G	G	G	G	G	G	G	G	G	G	G	G	G	G	G	G	G	G	G	G	G	G	G	G	G	G
rs6_3342805	6	3342805	G	G	G	G	G	G	G	G	G	G	G	G	G	G	G	G	G	G	G	G	G	G	G	G	G	G	G	G	G	G	G	G	G	G	G	G	G	G	A	G	G	G	G	G	G	G	G
rs6_3343309	6	3343309	G	G	G	G	G	G	G	G	G	G	G	G	G	G	G	G	G	G	G	G	G	G	G	G	G	G	G	G	G	G	G	G	G	G	G	G	G	G	G	G	G	G	G	G	G	G	G
rs6_3343370	6	3343370	A	G	A	G	A	A	G	G	G	G	G	G	G	A	G	G	G	N	G	A	A	A	A	G	N	A	G	A	G	G	G	G	A	A	A	G	A	G	A	G	N	N	G	A	G	G	G
rs6_3343372	6	3343372	A	G	A	G	A	A	G	G	G	G	G	G	G	A	G	G	G	N	G	A	A	A	A	G	N	A	G	A	G	G	G	G	A	A	A	G	A	G	A	G	N	G	N	A	G	G	G
rs6_3343441	6	3343441	G	G	G	G	G	G	G	G	G	G	G	G	G	G	G	G	G	G	G	G	N	N	N	G	G	G	G	G	G	G	G	G	G	G	G	G	G	G	N	G	G	G	G	G	G	G	G
rs6_3346129	6	3346129	G	G	G	G	G	G	G	G	G	G	G	G	G	G	G	G	G	G	G	G	G	G	G	G	G	G	G	G	G	G	G	G	G	G	G	G	G	G	G	G	G	G	G	G	G	G	G
rs6_3346644	6	3346644	G	A	G	A	G	G	G	A	A	G	G	A	N	G	A	A	N	A	A	G	G	G	N	A	N	G	A	G	A	A	A	A	G	G	G	A	G	A	G	A	N	A	A	G	A	A	A
rs6_3347268	6	3347268	G	G	G	G	G	G	G	G	G	G	G	G	G	G	G	G	G	G	G	G	G	G	G	G	G	G	G	N	G	G	G	G	N	N	N	G	N	G	G	G	G	G	G	N	G	G	G
rs6_3347278	6	3347278	G	G	G	G	G	G	G	G	G	G	G	G	G	G	G	G	G	G	G	G	G	G	G	G	G	G	G	N	G	G	G	G	N	N	N	G	N	G	G	G	G	G	G	N	G	G	G
rs6_3359752	6	3359752	G	G	G	G	G	G	G	G	G	G	G	G	G	G	G	G	G	G	G	G	G	N	G	G	G	G	G	G	G	G	G	G	G	G	G	G	G	G	G	G	G	G	G	G	G	G	G
rs6_3359857	6	3359857	A	G	N	G	A	A	G	G	G	G	G	G	G	A	G	G	G	G	G	A	A	A	A	G	G	A	G	A	G	G	G	G	A	A	A	G	A	G	G	G	G	G	G	A	G	G	G
rs6_3359924	6	3359924	G	G	G	G	G	G	G	G	G	G	G	G	G	G	G	G	G	G	G	G	A	N	N	G	G	G	G	G	G	G	G	G	G	G	G	G	G	G	G	G	G	G	G	G	G	G	G
rs6_3360003	6	3360003	G	G	G	G	G	G	G	G	G	G	G	G	G	G	G	G	G	G	G	G	G	G	G	G	G	G	G	G	G	G	G	G	G	G	G	G	G	G	A	G	G	G	G	G	G	G	G
rs6_3360005	6	3360005	A	G	N	N	N	A	N	G	G	G	G	G	G	A	G	G	G	G	G	A	A	A	A	G	G	A	G	A	G	G	G	G	A	A	A	G	A	G	A	G	G	G	G	A	G	G	G
rs6_3360097	6	3360097	G	G	G	G	G	G	G	G	G	G	G	G	G	G	G	G	G	G	G	G	G	G	G	G	G	G	G	G	G	G	G	G	G	G	G	G	G	G	G	G	G	G	G	G	G	G	G
rs6_3360406	6	3360406	G	G	G	G	G	G	G	G	G	G	G	G	N	G	G	G	G	G	G	G	G	G	G	G	G	G	G	G	G	G	G	G	G	G	G	G	G	G	G	G	G	G	G	G	G	G	G
rs6_3360475	6	3360475	G	G	G	G	G	G	G	G	G	G	G	G	G	G	G	G	G	G	G	G	G	G	G	G	G	G	G	G	G	G	G	G	G	G	G	G	G	G	G	G	G	G	G	G	G	G	G
rs6_3360786	6	3360786	G	G	G	G	G	G	G	G	G	G	G	G	G	G	G	N	G	A	G	G	G	G	G	G	G	G	G	G	G	G	G	G	G	G	G	G	G	G	G	G	G	A	G	G	G	G	G
rs6_3360882	6	3360882	G	G	G	G	G	G	G	G	G	G	G	G	G	G	G	G	G	G	G	G	G	G	G	G	G	G	G	G	G	G	G	G	G	G	G	G	G	G	G	G	G	G	G	G	G	G	G
rs6_3361911	6	3361911	G	G	G	G	G	G	G	G	G	G	G	G	G	G	G	G	G	G	G	G	G	G	G	G	G	G	G	G	G	G	G	G	G	G	G	G	G	G	G	G	G	G	G	G	G	G	G
rs6_3362283	6	3362283	A	G	A	G	A	A	G	G	G	G	G	G	G	A	G	G	G	G	G	A	A	A	A	G	G	A	G	A	G	G	G	G	A	A	A	G	A	G	A	G	G	G	G	A	G	G	G
rs6_3363535	6	3363535	G	G	G	G	G	G	G	G	G	G	G	G	G	G	G	G	G	G	G	G	G	G	G	G	G	G	G	G	G	G	G	G	G	G	G	G	G	G	G	G	G	G	G	G	G	G	G
rs6_3363736	6	3363736	G	G	G	G	G	G	G	G	G	G	G	G	G	G	G	G	G	G	G	G	G	G	G	G	G	G	G	G	G	G	G	G	G	G	G	G	G	G	G	G	G	G	G	G	G	G	G
rs6_3364077	6	3364077	G	G	G	G	G	G	G	G	G	G	G	G	G	G	G	G	G	G	G	G	G	G	G	G	G	G	G	G	G	G	G	G	G	G	G	G	G	G	G	G	G	G	G	G	G	G	G
rs6_3364434	6	3364434	G	G	N	G	G	G	G	G	G	G	G	G	G	G	G	G	G	G	G	G	A	A	A	G	G	G	G	G	G	G	G	G	G	G	G	G	G	G	G	G	G	G	G	G	G	G	G
rs6_4061888	6	4061888	G	G	G	N	G	G	G	G	G	G	G	N	N	G	G	G	G	G	G	G	G	N	N	G	G	G	G	G	G	G	G	G	G	G	G	G	G	G	G	G	G	N	G	G	G	G	G
rs6_4064019	6	4064019	G	G	G	G	G	G	G	G	G	G	G	G	G	G	G	G	G	G	G	G	G	G	G	G	G	G	G	G	G	G	G	G	G	G	G	G	G	G	G	G	G	G	G	G	G	G	G
rs6_4064023	6	4064023	A	A	A	A	A	A	A	A	A	A	A	A	A	N	A	A	A	A	A	A	A	A	A	A	A	A	A	A	A	A	A	A	A	A	A	A	A	A	A	A	N	A	A	A	N	A	A
rs6_4990904	6	4990904	G	G	G	G	G	G	G	G	G	G	G	G	G	G	G	G	G	G	G	G	G	G	G	G	G	G	G	G	G	G	G	G	G	G	G	G	G	G	G	G	G	G	G	G	G	G	G
rs6_4991227	6	4991227	G	G	G	G	G	G	G	G	G	G	G	G	G	G	G	G	G	G	G	G	G	G	G	G	G	G	G	G	G	G	G	G	G	G	G	G	G	G	G	G	G	G	G	G	G	G	G
rs6_4991265	6	4991265	G	G	G	G	G	G	G	G	G	G	G	G	G	G	G	G	G	G	G	G	G	G	G	G	G	G	G	G	G	G	G	G	G	G	G	G	G	G	G	G	G	G	G	G	G	G	G
rs6_4991357	6	4991357	G	G	G	G	G	G	G	G	G	G	A	G	G	G	G	G	G	G	G	G	A	N	A	G	G	G	G	G	G	G	G	G	G	G	G	G	G	G	G	G	G	G	G	G	G	G	G
rs6_4991438	6	4991438	G	G	G	G	G	G	G	G	G	G	A	G	G	G	G	G	G	G	G	G	A	N	A	G	G	G	G	G	G	G	G	G	G	G	G	G	G	G	G	G	G	G	G	G	G	G	G
rs6_4991727	6	4991727	G	G	G	G	G	G	G	G	G	G	A	G	G	G	G	G	G	G	G	G	G	G	G	G	G	G	G	G	G	G	G	G	G	G	G	G	G	G	G	G	G	G	G	G	G	G	G
rs6_4991864	6	4991864	G	G	G	G	G	G	G	G	G	G	A	G	G	G	G	G	G	G	G	G	G	G	G	G	G	G	G	G	G	G	G	G	G	G	G	G	G	G	G	G	G	G	G	G	G	G	G
rs6_4991969	6	4991969	G	G	G	G	G	G	G	G	G	G	G	G	G	G	G	G	G	G	G	G	G	G	G	G	G	G	G	G	G	G	G	G	G	G	G	G	G	G	G	G	G	G	G	G	G	N	G
rs6_4992118	6	4992118	G	G	G	G	G	G	G	G	G	G	G	G	G	G	G	G	G	G	G	G	G	G	G	G	G	G	G	G	G	G	G	G	G	G	G	G	G	G	G	G	G	G	G	G	G	G	G
rs6_4992130	6	4992130	G	G	G	G	G	G	G	G	G	G	G	G	G	G	G	G	G	G	G	G	G	G	G	G	G	G	G	G	G	G	G	G	G	G	G	G	G	G	G	G	G	G	G	G	G	G	G
rs6_4992864	6	4992864	G	G	G	G	G	G	G	G	G	G	A	G	G	G	G	G	G	G	G	G	A	A	N	G	G	G	G	G	G	G	G	G	G	G	G	G	G	G	G	G	G	G	G	G	G	G	G
rs6_4992983	6	4992983	A	G	N	A	N	A	A	N	A	A	N	A	N	A	A	A	A	G	A	A	G	N	N	A	A	G	G	A	G	G	G	G	N	A	A	G	A	G	A	A	A	G	A	A	A	A	A
rs6_4993029	6	4993029	G	G	G	G	G	G	G	G	G	G	N	G	N	G	G	G	G	G	G	G	G	G	G	G	G	G	G	G	G	G	G	G	G	G	G	G	G	G	G	G	G	G	G	G	G	G	G
rs6_4993135	6	4993135	G	G	G	G	G	G	G	G	G	G	N	G	G	G	G	G	G	G	G	G	G	G	G	G	G	G	G	G	G	G	G	G	G	G	G	G	G	G	G	G	G	G	G	G	G	G	G
rs6_4997667	6	4997667	G	G	G	G	G	G	G	G	G	G	N	G	G	G	G	G	G	G	G	G	G	G	G	G	G	G	G	G	G	G	G	G	G	G	G	G	G	G	G	G	G	G	G	G	G	G	G
rs6_4998153	6	4998153	G	G	G	G	G	G	G	N	G	G	G	G	G	G	G	G	G	A	G	G	G	G	G	G	G	G	G	G	G	G	G	G	G	G	G	G	G	A	G	G	G	A	G	G	G	G	G
rs6_4998214	6	4998214	G	G	G	G	G	G	G	G	G	G	G	G	G	G	G	G	G	G	G	G	G	G	G	G	G	G	G	A	G	G	G	G	A	A	A	G	A	G	G	G	G	G	G	A	G	G	G
rs6_4998315	6	4998315	G	G	G	G	G	G	G	G	G	G	A	G	G	G	G	G	G	G	G	G	A	A	A	G	G	G	G	G	G	G	G	G	G	G	G	G	G	G	G	G	G	G	G	G	G	G	G
rs6_4998434	6	4998434	G	G	G	G	G	G	G	G	G	G	A	G	G	G	G	G	G	G	G	G	G	G	G	G	G	G	G	G	G	G	G	G	G	G	G	G	G	G	G	G	G	G	G	G	G	G	G
rs6_6201334	6	6201334	G	G	G	G	G	G	G	G	G	G	N	G	G	A	G	N	G	G	G	A	G	G	N	G	G	G	G	G	G	G	G	G	G	G	G	G	G	G	G	G	G	A	G	G	G	G	G
rs6_6201336	6	6201336	G	G	G	G	G	G	A	G	G	A	N	G	G	G	G	G	G	G	G	G	G	G	N	G	G	G	G	G	G	N	G	G	G	G	G	G	G	A	G	G	G	G	G	G	G	G	G
rs6_6201566	6	6201566	G	G	G	A	G	G	G	G	A	G	G	A	G	G	G	G	G	N	G	G	G	N	G	G	G	A	A	A	A	A	A	A	A	A	A	A	A	G	N	G	G	G	G	A	G	G	G
rs6_6201614	6	6201614	G	G	G	G	G	G	G	G	G	G	G	G	G	G	G	G	G	G	G	G	G	G	G	G	G	G	G	G	G	G	G	G	G	G	G	G	G	G	G	G	G	G	G	G	G	G	G
rs6_6201646	6	6201646	G	G	G	A	N	G	N	G	A	N	G	A	G	G	G	G	G	G	G	G	A	N	A	G	N	A	A	A	A	A	A	A	A	A	A	A	A	G	A	G	G	G	G	A	G	G	G
rs6_6201777	6	6201777	G	G	G	G	G	G	G	G	G	G	G	G	G	G	G	G	G	G	G	G	G	G	G	G	G	G	G	G	G	G	G	G	G	G	G	G	G	G	G	G	G	G	G	G	G	G	G
rs6_6202584	6	6202584	G	G	G	G	G	G	G	G	G	G	G	G	G	G	G	G	G	A	G	G	N	G	G	G	G	N	G	G	G	G	G	G	G	G	G	G	G	G	G	G	G	A	G	G	G	G	G
rs6_6202819	6	6202819	G	G	G	G	G	G	G	G	G	G	N	G	G	G	G	G	G	G	G	G	G	G	G	G	G	G	G	G	G	G	G	G	G	G	G	G	G	G	G	G	G	G	G	G	G	G	G
rs6_6203672	6	6203672	G	G	N	G	G	G	G	G	G	G	G	G	G	A	G	A	G	A	G	A	G	G	G	G	G	G	G	G	G	G	G	G	G	G	G	G	G	G	G	N	G	A	G	G	G	G	G
rs6_6204893	6	6204893	G	G	N	A	N	G	G	G	A	G	G	A	N	A	G	A	G	A	G	A	A	A	A	G	G	A	A	A	A	A	A	A	A	A	A	A	A	G	A	G	G	A	G	A	G	G	G
rs6_6205029	6	6205029	A	A	N	G	N	A	A	A	G	A	A	G	A	G	A	N	A	G	A	G	G	G	G	A	A	G	G	G	G	G	G	G	G	G	G	G	G	A	G	A	A	G	A	G	A	A	A
rs6_6205274	6	6205274	G	G	G	G	G	G	G	G	G	G	G	G	G	G	G	G	G	G	G	G	G	G	G	G	G	G	G	G	G	G	G	G	G	G	G	G	G	G	G	G	G	G	G	G	G	G	G
rs6_6205455	6	6205455	G	G	G	G	G	G	G	G	G	G	G	G	G	G	G	G	G	G	G	G	A	N	A	G	G	G	G	G	G	G	G	G	G	G	G	G	G	G	G	G	N	G	G	G	G	G	G
rs6_6205629	6	6205629	G	G	G	G	G	G	G	G	G	G	G	G	G	A	G	N	G	G	G	A	G	N	G	G	G	G	G	G	G	G	G	G	G	G	G	G	G	G	G	G	G	G	G	G	G	G	G
rs6_6207277	6	6207277	A	A	A	G	N	A	A	A	G	A	A	G	G	A	G	N	G	A	A	A	G	N	G	A	A	G	G	G	G	G	G	G	G	G	G	G	G	A	G	A	N	A	A	G	A	A	A
rs6_6207613	6	6207613	G	G	N	G	G	G	G	G	G	G	G	G	G	A	G	N	G	A	G	A	G	N	G	G	G	G	G	G	G	G	G	G	G	G	G	G	G	G	G	G	G	A	G	G	G	G	G
rs6_6207751	6	6207751	G	G	G	G	G	G	G	G	G	G	G	G	G	G	G	G	G	G	G	G	G	G	G	G	G	G	G	G	G	G	G	G	G	G	G	G	G	G	G	G	N	G	G	G	G	G	G
rs6_6207874	6	6207874	G	G	G	G	G	G	G	G	G	G	G	G	G	G	G	G	G	G	G	G	G	G	G	G	G	G	G	G	G	G	G	G	G	G	G	G	G	G	G	G	G	G	G	G	G	G	G
rs6_6208152	6	6208152	A	A	A	G	A	A	A	A	G	A	A	G	G	G	G	G	G	G	A	G	G	G	G	A	A	G	G	G	G	G	G	G	G	G	G	G	G	A	G	A	N	G	A	G	A	A	A
rs6_6208290	6	6208290	G	G	G	G	G	G	G	G	G	G	G	G	G	A	G	N	G	G	G	G	G	G	G	G	G	G	G	G	G	G	G	G	G	G	G	G	G	G	G	G	G	G	G	G	G	G	G
rs6_6208302	6	6208302	G	G	G	G	G	G	G	G	A	G	G	A	N	G	A	N	A	G	G	G	G	G	G	G	G	G	G	G	G	G	G	G	G	G	G	G	G	G	A	G	G	G	G	G	G	G	G
rs6_6208393	6	6208393	G	G	G	G	G	G	G	G	G	G	G	G	G	G	G	G	G	G	G	G	G	G	G	N	G	G	G	G	G	G	G	G	G	G	G	G	G	G	G	G	G	G	G	G	G	G	G
rs6_6303631	6	6303631	A	A	A	G	A	A	A	N	G	A	G	G	A	G	G	G	A	G	A	G	G	G	G	A	G	G	G	G	G	G	G	G	G	G	G	G	G	A	G	G	N	G	A	G	G	G	A
rs6_6303698	6	6303698	G	G	G	G	G	G	G	G	G	G	G	G	G	G	G	G	G	G	G	G	G	G	G	G	G	G	G	G	G	G	G	G	G	G	G	G	G	G	G	G	G	G	G	G	G	G	G
rs6_6306268	6	6306268	G	G	G	G	G	G	G	G	G	G	G	G	G	G	G	G	G	G	G	G	G	G	G	G	G	G	G	G	G	G	G	G	G	G	G	G	G	G	G	G	G	G	G	G	G	G	G
rs6_6306678	6	6306678	G	G	G	A	G	G	G	N	A	G	N	N	G	G	A	N	G	G	G	G	A	N	A	G	A	A	A	A	N	A	A	A	A	N	A	A	A	G	A	A	G	G	G	A	A	A	G
rs6_6306686	6	6306686	G	G	G	G	G	G	G	G	G	G	G	G	G	A	G	A	G	A	G	A	G	N	G	G	G	G	G	G	G	G	G	G	G	G	G	G	G	G	G	G	G	A	G	G	G	G	G
rs6_6306778	6	6306778	G	G	G	G	G	G	G	G	G	G	G	G	G	G	G	G	G	G	G	A	G	G	G	G	G	G	G	G	G	G	G	G	G	G	G	G	G	G	G	G	G	G	G	G	G	G	G
rs6_6306843	6	6306843	G	G	G	G	G	G	G	G	G	G	G	G	G	G	G	G	G	G	G	G	G	G	G	G	G	G	G	G	G	G	G	G	G	G	G	G	G	G	G	G	G	G	N	G	G	G	G
rs6_6306905	6	6306905	G	G	G	G	G	G	G	G	G	G	G	G	G	G	G	G	G	G	G	G	G	G	G	G	G	G	G	G	G	G	G	G	G	G	G	G	G	G	G	G	G	G	G	G	G	G	G
rs6_6307131	6	6307131	G	G	G	G	G	G	G	G	G	G	G	G	G	G	G	G	G	A	G	G	G	G	G	G	G	G	G	G	G	G	G	G	G	G	G	G	G	G	G	G	G	A	G	G	G	G	G
rs6_6307303	6	6307303	A	A	A	G	N	A	A	N	G	A	G	G	A	G	G	G	N	G	A	G	G	G	G	A	G	G	G	G	G	G	G	G	G	G	G	G	G	A	G	G	A	G	A	G	G	G	A
rs6_6307376	6	6307376	G	G	G	G	G	G	G	G	G	N	G	G	G	G	G	G	G	G	G	G	G	G	G	G	G	G	G	G	G	G	G	G	G	G	G	G	G	G	G	G	N	G	G	G	G	G	G
rs6_6307536	6	6307536	G	G	G	G	G	G	G	G	G	G	G	G	G	A	G	N	G	G	G	A	G	N	N	G	G	G	G	G	G	G	G	G	G	G	G	G	G	G	G	G	G	G	G	G	G	G	G
rs6_6483184	6	6483184	G	G	G	G	G	G	G	G	G	G	G	G	G	G	G	G	G	G	G	G	G	G	G	G	G	G	G	G	G	G	G	G	G	G	G	G	G	G	G	G	G	G	G	G	G	G	G
rs6_6483338	6	6483338	G	G	G	G	G	G	G	G	G	G	G	G	G	G	G	G	G	G	G	G	G	G	G	G	G	G	G	G	G	G	G	G	G	G	G	G	G	G	G	G	G	G	G	G	G	G	G
rs6_6483935	6	6483935	G	G	G	G	G	G	G	G	G	G	G	G	N	A	G	N	G	A	G	G	G	N	G	G	G	G	G	G	G	G	G	G	G	G	G	G	G	G	G	G	N	A	G	G	G	G	G
rs6_6483985	6	6483985	G	G	G	G	G	G	G	G	G	G	G	G	G	G	G	G	G	G	G	G	G	G	G	G	G	G	G	G	G	G	G	G	G	G	G	G	G	G	G	G	G	G	G	G	G	G	G
rs6_6484564	6	6484564	G	G	G	G	G	G	G	G	G	G	G	G	G	G	G	G	G	G	G	G	G	G	G	G	G	G	G	G	G	G	G	G	G	G	G	G	G	G	G	G	G	G	G	G	G	G	G
rs6_6484877	6	6484877	A	A	A	A	A	A	A	A	A	A	A	A	A	G	A	N	A	G	A	A	A	N	A	A	A	A	A	A	A	A	A	A	A	A	A	A	A	A	A	A	A	G	A	A	A	A	A
rs6_6485298	6	6485298	G	G	G	G	G	G	G	G	G	G	G	G	G	A	G	N	G	A	G	G	G	N	G	G	G	G	G	G	G	G	G	G	G	G	G	G	G	G	G	G	N	A	G	G	G	G	G
rs6_6485529	6	6485529	G	G	G	G	G	G	G	G	G	G	G	G	G	G	G	G	G	G	G	G	G	G	G	G	G	G	G	G	G	G	G	G	G	G	G	G	G	G	G	G	G	G	G	G	G	G	G
rs6_6485877	6	6485877	G	G	G	G	G	G	G	G	G	G	G	G	G	G	G	G	G	G	G	G	G	G	G	G	G	G	G	G	G	G	G	G	G	G	G	G	G	G	G	G	G	G	G	G	G	G	G
rs6_6486542	6	6486542	G	G	G	G	G	G	G	G	G	G	G	G	G	G	G	G	G	G	G	G	G	G	G	G	G	G	G	G	G	G	G	G	G	G	G	G	G	G	G	G	G	G	G	G	G	G	G
rs6_6487364	6	6487364	G	G	G	G	G	G	G	G	G	G	G	G	G	G	G	G	G	G	G	G	G	G	G	G	G	G	G	G	G	G	G	G	G	G	G	G	G	G	G	G	G	G	G	G	G	G	G
rs6_6487466	6	6487466	G	G	G	G	G	G	G	G	G	G	G	G	G	G	G	G	G	G	G	G	G	G	G	G	G	G	G	G	G	G	G	G	G	G	G	G	G	G	G	G	N	G	G	G	G	G	G
rs6_6487951	6	6487951	G	G	G	G	G	G	G	G	G	G	G	G	G	N	G	N	G	A	G	G	G	N	G	G	G	G	G	G	G	G	G	G	G	G	G	G	G	G	G	G	N	A	G	G	G	G	G
rs6_6488148	6	6488148	G	G	G	G	G	G	G	G	G	G	G	G	G	A	G	N	G	G	N	G	G	N	G	G	G	G	G	G	G	G	G	G	G	G	G	G	G	G	G	G	G	G	G	G	G	G	G
rs6_6488200	6	6488200	G	G	G	G	G	G	G	G	G	G	G	G	G	G	G	G	G	G	G	G	G	G	G	G	G	G	G	G	G	G	G	G	G	G	G	G	G	G	G	G	N	G	G	G	G	G	G
rs6_6488610	6	6488610	G	G	G	G	G	G	G	G	G	G	G	G	G	A	G	N	G	A	G	G	G	N	G	G	G	G	G	G	G	G	G	G	G	G	G	G	G	G	G	G	N	A	G	G	G	G	G
rs6_6489018	6	6489018	G	G	G	G	G	G	G	G	G	G	G	G	G	G	G	G	G	G	G	G	G	G	G	G	G	G	G	N	G	G	G	G	G	G	G	G	G	G	G	G	G	G	G	G	G	G	G
rs6_6489101	6	6489101	G	G	G	G	G	G	G	G	G	G	G	G	G	G	G	G	G	N	G	G	G	G	G	G	G	G	G	G	G	G	G	G	G	G	G	G	G	G	G	G	N	G	G	G	G	G	G
rs6_6489272	6	6489272	G	G	G	G	G	G	G	G	G	G	G	G	G	A	G	N	G	A	G	G	G	G	G	G	G	G	G	G	G	G	G	G	G	G	G	G	G	G	G	G	N	A	G	G	G	G	G
rs6_8847037	6	8847037	G	G	G	G	G	G	G	G	G	G	G	G	G	G	G	G	G	G	G	G	G	G	G	G	G	A	G	G	G	G	G	G	G	G	G	G	G	A	G	G	G	G	G	G	G	G	G
rs6_8847294	6	8847294	G	G	G	G	G	G	G	G	G	G	G	G	G	G	G	G	G	G	G	G	G	G	G	G	G	G	N	G	G	G	G	G	G	G	G	G	G	G	G	G	G	G	G	G	G	G	G
rs6_8847566	6	8847566	G	G	N	G	G	G	G	G	G	G	G	G	G	G	G	N	G	G	G	G	G	G	G	G	G	G	G	G	G	G	G	G	G	G	G	G	G	G	G	G	N	G	G	G	G	G	G
rs6_8847842	6	8847842	G	G	G	G	G	G	G	G	G	G	G	G	G	G	G	G	G	G	G	G	G	G	G	N	G	G	G	G	G	G	G	G	G	G	G	G	G	G	G	G	G	G	G	G	G	G	G
rs6_8847914	6	8847914	A	N	N	A	A	A	A	A	A	A	A	A	A	A	A	A	A	A	N	A	A	A	A	A	A	A	A	G	A	A	A	A	A	G	G	A	G	A	A	A	N	A	A	G	A	A	A
rs6_8848345	6	8848345	G	G	N	G	G	G	G	G	G	G	G	N	G	G	G	N	G	G	G	G	G	N	G	G	G	G	G	G	G	G	G	G	G	G	G	G	G	G	G	G	N	G	G	G	G	G	G
rs6_8849674	6	8849674	G	G	G	G	G	G	G	G	G	G	G	G	G	G	G	G	G	G	G	G	G	G	N	G	G	A	G	G	G	G	G	G	G	G	G	G	G	G	G	G	G	G	G	G	G	G	G
rs6_8849695	6	8849695	G	G	G	G	G	G	G	G	G	G	G	G	G	G	G	G	G	G	G	G	G	N	N	G	N	G	G	A	G	G	G	G	G	A	A	G	A	G	G	N	G	G	G	A	G	G	G
rs6_8849707	6	8849707	G	G	G	G	G	G	G	G	G	G	G	G	G	G	G	G	G	G	G	G	G	G	G	G	G	G	G	G	G	G	G	G	G	G	G	G	G	G	G	G	G	G	G	G	G	G	G
rs6_8849714	6	8849714	A	A	A	A	A	A	A	A	A	A	A	A	A	A	A	A	A	A	A	A	A	A	N	A	A	G	A	G	A	A	A	A	A	G	G	A	G	A	A	A	N	A	A	G	A	A	A
rs6_8849721	6	8849721	G	G	G	G	G	G	G	G	G	G	G	G	G	G	G	G	G	G	G	G	G	G	G	G	G	G	G	G	G	G	G	G	G	G	G	G	G	G	G	G	G	G	G	G	G	G	G
rs6_8849803	6	8849803	G	G	G	G	G	G	G	G	G	G	G	G	G	G	G	N	G	G	G	G	G	G	N	G	G	G	G	G	G	G	G	G	G	G	G	G	G	G	G	G	G	G	G	G	G	G	G
rs6_9288277	6	9288277	G	G	G	G	G	G	G	G	G	N	G	G	G	G	G	G	G	G	G	G	G	G	G	G	G	G	G	G	G	G	N	G	G	G	G	G	G	G	G	G	N	G	G	G	G	G	G
rs6_9288388	6	9288388	G	G	G	G	G	G	G	G	G	G	G	G	G	G	N	G	G	G	G	G	N	N	G	G	G	G	N	G	G	N	G	N	G	G	G	G	G	G	G	G	A	G	G	G	G	G	G
rs6_9288619	6	9288619	A	A	A	A	A	A	A	A	A	A	A	A	A	A	A	N	A	A	A	A	A	N	A	N	A	A	A	G	A	A	A	A	N	G	G	A	G	A	N	A	N	A	A	G	A	A	A
rs6_9289114	6	9289114	G	G	G	G	G	G	G	G	G	G	G	G	G	G	G	G	G	G	G	G	G	G	G	G	G	G	G	G	G	G	G	G	G	G	G	G	N	G	G	G	G	G	G	G	G	G	G
rs6_9289318	6	9289318	G	G	G	G	G	G	G	G	G	G	G	G	G	G	G	G	G	G	G	G	G	G	G	G	G	G	G	G	G	G	G	G	G	G	G	G	G	G	G	G	G	G	G	G	G	G	G
rs6_9289417	6	9289417	A	A	N	A	N	A	A	A	A	A	A	A	N	A	A	N	A	A	A	A	A	A	A	A	A	A	A	G	A	A	A	A	A	G	G	A	G	A	A	A	N	N	A	G	A	A	A
rs6_9289561	6	9289561	G	G	G	G	G	G	G	G	G	G	G	G	G	G	G	G	G	G	G	G	G	G	G	G	G	G	G	G	G	G	G	G	G	G	G	G	G	G	G	G	G	G	G	G	G	G	G
rs6_9290382	6	9290382	A	A	A	N	N	A	A	A	A	A	A	N	N	A	A	N	N	A	A	A	A	N	A	A	A	A	A	G	A	A	A	A	A	G	G	A	G	A	A	A	A	A	A	G	A	A	A
rs6_9291161	6	9291161	G	G	G	G	G	G	G	G	G	G	G	G	G	G	G	G	G	G	G	G	G	G	G	G	G	G	G	G	G	G	G	G	G	G	G	G	G	A	G	G	G	G	G	G	G	G	G
rs6_9315355	6	9315355	A	A	N	A	A	A	A	A	A	A	A	A	A	A	A	A	A	A	A	A	A	A	N	A	A	A	A	A	A	A	A	A	A	A	A	A	A	A	A	A	A	A	A	A	A	A	A
rs6_9315605	6	9315605	G	G	G	G	G	G	G	N	A	G	G	A	G	G	A	N	G	G	G	G	G	N	A	G	G	G	G	G	G	G	G	G	G	G	G	G	G	G	G	G	G	G	G	G	G	G	G
rs6_9316558	6	9316558	G	G	G	G	G	G	G	G	G	G	G	G	G	G	G	G	G	G	G	G	G	G	G	G	G	G	G	G	G	G	G	G	G	G	G	G	G	G	G	G	G	G	G	G	G	G	G
rs6_9316992	6	9316992	G	G	N	G	G	G	G	G	G	G	G	G	G	G	G	N	G	G	G	G	G	G	G	G	G	G	G	G	G	G	G	G	G	G	G	G	G	G	G	G	N	G	G	G	G	G	G
rs6_9317440	6	9317440	G	G	G	G	G	G	G	G	G	G	G	G	G	G	G	G	G	G	G	G	G	G	G	G	G	G	G	A	G	G	G	G	G	A	A	G	A	G	G	G	G	G	G	A	G	G	G
rs6_9319043	6	9319043	G	G	G	G	G	G	G	G	G	G	G	G	G	G	G	G	G	G	G	G	G	G	G	G	G	G	G	G	G	G	G	G	G	G	G	G	G	G	G	G	G	G	G	G	G	G	G
rs6_9319307	6	9319307	G	G	G	G	G	G	G	G	G	G	G	G	G	G	G	G	G	G	G	G	G	G	G	G	G	G	G	G	G	G	G	G	G	G	G	G	G	G	G	G	G	G	G	G	G	G	G
rs6_9319616	6	9319616	G	G	G	G	G	G	G	G	G	G	G	G	G	G	G	G	G	G	G	G	G	G	G	G	G	G	G	G	G	G	G	G	G	G	G	G	G	G	G	G	G	G	G	G	G	G	G
rs6_9320528	6	9320528	G	G	G	G	G	G	G	G	G	G	G	G	G	G	G	G	G	G	G	G	G	G	G	G	G	G	G	A	G	G	G	G	G	A	A	G	A	G	G	G	G	G	G	A	G	G	G
rs6_9320857	6	9320857	A	A	A	A	N	A	A	A	A	A	A	A	A	A	A	A	A	A	A	A	A	A	A	A	A	A	A	A	A	A	A	A	A	A	A	A	A	A	A	A	N	A	A	A	A	A	A
rs6_9320883	6	9320883	G	G	G	G	G	G	G	G	G	G	G	G	G	G	G	G	G	G	G	G	G	G	G	G	G	G	G	G	G	G	G	G	G	G	G	G	G	G	G	G	G	G	G	G	G	G	G
rs6_9320942	6	9320942	A	A	A	A	A	A	A	A	A	A	A	A	A	A	A	A	A	A	A	A	A	A	A	A	A	A	A	A	A	A	A	A	A	N	A	A	A	A	A	A	N	A	A	A	A	A	A
rs6_9322192	6	9322192	G	G	G	G	G	G	G	G	G	G	G	G	G	G	G	G	G	G	G	G	G	N	G	G	G	G	G	A	G	G	G	G	G	A	A	G	A	G	G	G	G	G	G	A	G	G	G
rs6_9322647	6	9322647	G	G	G	G	G	G	G	G	G	G	G	G	G	G	G	G	N	G	G	G	G	N	N	G	G	G	G	G	N	G	G	G	G	G	G	G	G	G	G	G	G	G	G	G	G	G	G
rs6_9323577	6	9323577	G	G	G	G	G	G	G	G	G	G	G	G	G	G	G	G	G	G	G	G	G	G	G	G	G	G	G	G	G	G	G	G	G	G	G	G	G	G	G	G	G	G	G	G	G	G	G
rs6_9323579	6	9323579	A	A	A	A	A	A	A	A	A	A	A	A	A	A	A	A	A	N	A	A	A	A	A	A	A	A	A	G	A	A	A	A	A	G	G	A	G	A	A	A	N	A	A	G	A	A	A
rs6_9323601	6	9323601	A	A	N	A	A	A	A	A	A	A	A	A	A	A	A	N	A	N	A	A	A	A	A	A	A	G	A	A	A	A	A	A	A	A	A	A	A	A	A	A	N	A	A	A	A	A	A
rs6_9323952	6	9323952	A	N	A	A	A	A	A	A	A	A	A	A	A	A	A	A	A	A	A	A	A	A	A	A	A	A	A	A	A	A	A	A	A	A	A	A	A	A	A	A	N	A	A	A	A	A	A
rs6_9324357	6	9324357	A	A	N	A	N	A	A	A	A	A	A	A	A	A	A	A	A	A	A	A	A	A	A	A	A	A	A	A	A	A	A	A	A	A	A	A	A	A	A	A	N	A	A	A	A	A	A
rs6_9324597	6	9324597	G	G	G	G	G	G	G	G	G	G	G	G	G	G	G	G	G	G	G	G	G	G	G	G	G	G	G	G	G	G	G	G	G	G	G	G	G	G	G	G	G	G	G	G	G	G	G
rs6_14579157	6	14579157	G	G	G	G	G	G	G	G	G	G	G	G	G	G	G	G	G	G	G	G	G	G	G	G	G	G	G	G	G	G	G	G	G	G	G	G	G	G	G	G	G	G	G	G	G	G	G
rs6_14580517	6	14580517	G	A	G	G	G	G	G	N	G	G	G	G	G	G	G	G	G	G	G	G	G	G	G	G	G	G	G	G	A	A	A	G	A	G	G	A	G	A	G	G	G	G	G	G	G	G	G
rs6_14580952	6	14580952	G	A	G	G	G	G	G	N	G	G	G	G	G	G	G	G	G	G	G	G	G	G	G	G	G	G	G	G	A	A	A	G	A	G	G	A	G	A	G	G	G	G	G	G	G	G	G
rs6_14580998	6	14580998	G	G	G	G	G	G	G	G	G	G	G	G	G	G	G	N	G	G	G	G	G	G	G	G	G	G	G	G	G	G	G	G	G	G	G	G	G	G	G	G	G	G	G	G	G	G	G
rs6_21430612	6	21430612	G	G	G	G	G	G	G	G	G	G	G	G	G	G	G	G	G	G	G	G	G	G	G	G	G	G	G	G	G	G	G	G	G	G	G	G	G	G	G	G	G	G	G	G	G	G	G
rs6_21430615	6	21430615	G	A	G	G	G	G	A	N	G	A	A	G	G	G	G	G	G	G	G	G	G	G	G	G	G	G	G	G	G	G	G	G	G	G	G	G	G	G	G	G	G	G	G	G	G	G	G
rs6_21431911	6	21431911	G	G	G	G	G	G	G	G	G	G	G	G	G	G	G	G	G	G	G	G	G	G	G	G	G	G	G	G	G	G	G	G	G	G	G	G	G	G	G	G	G	G	G	G	G	G	G
rs6_21432134	6	21432134	G	G	G	G	G	G	G	G	G	G	A	G	G	G	G	G	G	G	G	G	G	G	G	G	G	G	G	G	G	G	G	G	G	G	G	G	G	G	G	G	N	G	G	G	G	G	G
rs6_21433464	6	21433464	G	G	G	A	G	G	G	G	G	G	G	G	G	G	G	G	G	G	G	G	G	G	G	G	N	G	A	A	A	A	G	G	N	A	A	G	A	G	G	G	G	G	G	A	G	G	G
rs6_21433520	6	21433520	G	A	G	G	G	G	G	N	G	G	G	G	G	G	G	G	G	G	G	G	G	G	G	G	G	G	G	G	G	G	G	G	G	G	G	G	G	G	G	G	G	G	G	G	G	G	G
rs6_21434086	6	21434086	G	G	G	G	G	G	A	G	G	A	A	G	G	G	G	G	G	G	N	G	G	G	G	G	G	G	G	G	G	G	G	G	G	G	G	G	G	G	G	G	N	G	G	G	G	G	G
rs6_21434334	6	21434334	G	N	G	G	G	G	N	N	G	A	A	G	G	G	G	G	G	G	G	G	G	G	G	G	G	G	G	G	G	G	G	G	G	G	G	G	G	G	G	G	G	G	G	G	G	G	G
rs6_21434501	6	21434501	G	G	G	G	G	G	G	G	G	G	G	G	G	G	G	G	G	G	G	G	G	G	G	G	G	G	G	G	G	G	G	G	G	G	G	G	G	G	G	G	G	G	G	G	G	G	G
rs6_21435968	6	21435968	G	G	G	G	G	G	A	G	G	A	G	G	G	G	G	G	G	G	G	G	G	G	G	G	G	G	G	G	G	G	G	G	G	G	G	G	G	G	G	G	G	G	G	G	G	G	G
rs6_21436118	6	21436118	G	G	G	G	G	G	G	G	G	G	G	G	G	G	G	G	G	G	G	G	G	G	G	G	G	G	G	G	G	G	G	G	G	G	G	G	G	G	G	G	G	G	G	G	G	G	G
rs6_21436137	6	21436137	G	G	G	G	G	G	G	G	G	G	G	G	G	G	G	G	G	G	G	G	G	G	G	G	G	G	G	G	G	G	G	G	G	G	G	G	G	G	G	G	G	G	G	G	G	G	G
rs6_22191106	6	22191106	G	G	G	A	N	A	G	G	G	G	G	G	G	G	G	G	G	G	G	G	G	G	N	G	G	G	A	A	A	A	G	N	G	A	A	G	A	G	G	G	G	G	G	A	G	G	G
rs6_22191122	6	22191122	G	G	G	G	G	G	G	G	G	G	G	G	G	G	G	G	G	G	G	G	G	G	G	G	G	G	G	G	G	G	G	G	G	G	G	G	G	G	G	G	G	G	G	G	G	G	G
rs6_22191167	6	22191167	G	A	G	G	G	G	G	N	G	G	G	G	G	G	G	G	G	G	G	G	G	G	N	G	G	G	G	G	G	G	G	G	G	G	G	G	G	G	G	G	G	G	G	G	G	G	G
rs6_22191815	6	22191815	A	A	A	A	A	A	A	A	A	A	G	A	A	A	A	A	A	A	A	G	A	A	A	A	A	A	A	A	A	A	A	A	A	A	A	A	A	A	A	A	N	A	A	A	A	A	A
rs6_22191902	6	22191902	G	G	G	G	G	G	G	G	G	G	G	G	G	G	G	G	G	N	G	G	G	G	G	G	G	G	G	G	G	G	G	G	G	G	G	G	G	G	G	G	G	G	G	G	G	G	G
rs6_22192134	6	22192134	G	G	G	G	G	G	G	G	G	G	G	G	G	G	G	G	G	G	G	G	G	G	G	G	G	G	G	G	G	G	G	G	G	G	G	G	G	G	G	G	G	G	G	G	G	G	G
rs6_22192150	6	22192150	G	A	G	A	A	A	G	N	G	G	G	G	G	G	G	G	G	G	G	G	G	G	G	G	G	G	A	A	A	A	G	G	G	A	A	G	A	G	N	G	G	G	G	A	G	G	G
rs6_22192224	6	22192224	A	G	A	G	G	G	A	N	A	A	G	N	A	A	A	A	A	A	A	G	A	A	A	A	A	A	G	G	G	G	A	A	A	G	G	A	G	A	A	A	N	A	A	G	A	A	A
rs6_22192693	6	22192693	G	A	G	G	G	G	G	N	G	G	G	G	G	G	G	G	G	G	G	G	G	G	G	G	G	G	G	G	G	G	G	G	G	G	G	G	G	G	G	G	G	G	G	G	G	G	G
rs6_22192904	6	22192904	A	A	N	N	N	A	A	A	A	A	G	A	A	A	A	A	A	A	A	G	A	A	A	A	A	A	A	A	A	A	A	A	A	A	A	A	A	A	A	A	N	A	A	A	A	A	A
rs6_22193048	6	22193048	G	G	G	G	G	G	G	G	G	G	G	G	G	G	G	G	G	G	G	G	G	G	N	G	G	G	G	G	G	G	G	G	G	G	G	G	G	G	G	G	G	G	G	G	G	G	G
rs6_22193095	6	22193095	A	G	N	G	G	G	A	N	A	A	G	A	A	A	A	A	A	A	A	G	A	A	A	A	A	A	G	G	G	G	A	A	A	G	G	A	G	A	A	A	N	A	A	G	A	A	A
rs6_22193124	6	22193124	G	A	G	G	G	G	G	N	G	G	G	G	G	G	G	G	G	G	G	G	G	G	G	G	G	G	G	G	G	G	G	G	G	G	G	G	G	G	G	G	G	G	G	G	G	G	G
rs6_22193161	6	22193161	G	G	G	G	G	G	G	G	G	G	G	G	G	G	G	G	G	G	G	G	G	G	G	G	G	G	G	G	G	G	G	G	G	G	G	G	G	G	G	G	G	G	G	G	G	G	G
rs6_22193550	6	22193550	A	A	N	A	A	A	A	A	A	A	G	A	A	A	A	A	A	A	A	G	A	A	A	A	A	A	A	A	A	A	A	A	A	A	A	A	A	A	A	A	N	A	A	A	A	A	A
rs6_22193801	6	22193801	A	A	A	A	A	A	A	A	A	A	G	A	A	A	A	A	A	A	A	G	A	A	A	A	A	A	A	A	A	A	A	A	A	A	A	A	A	A	A	A	N	N	A	A	A	A	A
rs6_22193810	6	22193810	G	G	G	G	G	G	G	G	G	G	G	G	G	G	G	G	G	G	G	G	G	G	G	G	G	G	G	G	G	G	G	G	G	G	G	G	G	G	G	G	G	G	G	G	G	G	G
rs6_22193849	6	22193849	G	G	G	G	G	G	G	G	G	G	G	G	G	G	G	G	G	G	G	G	G	G	G	G	G	G	G	G	G	G	G	G	G	G	G	G	G	G	G	G	G	G	G	G	G	G	G
rs6_22193975	6	22193975	A	G	N	A	A	A	A	N	A	A	G	A	A	A	A	A	A	A	A	G	A	A	A	A	A	A	A	A	A	A	A	A	A	A	A	A	A	A	A	A	N	A	A	A	A	A	A
[truncated: 1,693 more rows]
[truncated: 284 more columns]
