# Supplementary material for: Validation of genes affecting rice mesocotyl length through candidate association analysis and identification of the superior haplotypes
Source: Front Plant Sci. 2023 May 30;14:1194119. doi: 10.3389/fpls.2023.1194119 (PMC10267709; doi:10.3389/fpls.2023.1194119)
Supplement: Supplementary file 7 [file DataSheet_5.xlsx]

## Sheet: Table S5
Table S5 The genotype data for 281 candidate gene for accessions from the Indx panel
Name	chrom	pos	B007	B011	B013	B021	B026	B028	B030	B035	B039	B040	B044	B051	B176	B180	B184	B185	B187	B193	B195	CX117	CX12	CX124	CX128	CX144	CX146	CX156	CX182	CX2	CX221	CX228	CX231	CX232	CX233	CX235	CX240	CX247	CX263	CX265	CX268	CX27	CX274	CX278	CX288	CX296	CX303	CX304	CX34
rs1_7352578	1	7352578	G	G	G	G	G	G	G	G	G	G	G	G	G	G	G	G	G	G	G	G	G	G	G	G	G	G	G	G	G	N	G	G	G	G	G	G	G	G	G	G	G	N	G	G	G	G	G
rs1_7354943	1	7354943	TA	TA	TA	TA	TA	TA	TA	TA	T	TA	TA	TA	TA	TA	TA	T	TA	TA	TA	TA	TA	TA	TA	TA	TA	TA	TA	TA	TA	TA	TA	TA	TA	TA	TA	TA	TA	TA	TA	TA	TA	T	TA	TA	TA	TA	TA
rs1_7354970	1	7354970	G	G	G	G	G	G	G	G	N	G	G	G	G	G	G	G	G	G	G	G	G	G	G	G	G	G	G	G	G	A	G	G	G	G	G	G	G	G	G	G	G	G	G	G	G	G	N
rs1_7355196	1	7355196	CA	CA	CA	CA	CA	CA	CA	CA	C	CA	CA	CA	CA	CA	CA	CA	CA	CA	CA	CA	CA	CA	CA	CA	CA	CA	CA	CA	CA	CA	CA	CA	CA	CA	CA	CA	CA	CA	CA	CA	CA	CA	CA	CA	CA	CA	CA
rs1_7356443	1	7356443	AAT	AAT	A	AAT	AAT	AAT	AAT	AAT	A	AAT	AAT	AAT	AAT	AAT	AAT	AAT	AAT	AAT	AAT	AAT	AAT	AAT	AAT	AAT	AAT	AAT	AAT	AAT	AAT	AAT	AAT	AAT	AAT	AAT	AAT	AAT	AAT	AAT	AAT	AAT	AAT	AAT	AAT	AAT	A	AAT	AAT
rs1_7357170	1	7357170	G	A	G	G	A	G	G	G	G	A	G	G	G	G	N	N	G	N	G	A	G	G	G	G	G	G	G	A	A	G	G	G	A	G	G	N	G	A	G	A	G	G	A	A	G	G	G
rs1_7357540	1	7357540	G	G	G	G	G	G	A	N	G	G	G	N	G	G	N	G	N	A	G	G	G	G	G	N	N	G	A	G	G	A	G	G	N	G	G	N	G	G	N	G	N	N	G	G	G	G	N
rs1_7357675	1	7357675	A	AGTGAGAG	A	AGTGAGAG	A	A	A	A	AGTGAGAG	AGTGAGAG	A	A	AGTGAGAG	A	A	A	A	A	A	AGTGAGAG	A	A	A	A	A	AGTGAGAG	A	A	AGTGAGAG	A	A	A	A	AGTGAGAG	A	AGTGAGAG	A	A	A	A	AGTGAGAG	A	AGTGAGAG	A	A	A	A
rs1_7357946	1	7357946	G	G	G	G	G	G	G	G	G	G	G	G	G	G	G	G	G	G	G	G	G	G	G	G	G	G	G	G	G	G	G	G	G	G	G	G	G	G	G	G	G	G	G	G	G	G	G
rs1_7358027	1	7358027	G	G	G	G	G	G	G	G	G	G	G	G	G	G	G	G	G	G	G	G	G	G	G	G	G	G	G	G	G	G	G	G	G	G	G	G	G	G	G	G	G	G	G	G	G	G	G
rs1_7358053	1	7358053	N	G	G	N	G	N	G	G	N	G	G	G	N	G	N	N	G	G	G	G	G	G	G	G	G	N	G	G	G	A	G	G	G	G	G	G	G	G	G	G	G	N	G	G	G	G	N
rs1_7358253	1	7358253	G	G	G	G	G	G	G	G	G	G	G	G	G	G	G	G	G	G	G	G	G	G	G	G	G	G	G	G	G	G	G	N	G	A	A	G	G	G	G	G	G	G	G	G	G	A	G
rs1_7358476	1	7358476	G	G	G	G	G	G	G	G	G	G	G	G	G	G	G	G	G	G	G	G	G	G	G	G	G	G	G	N	G	G	G	G	G	G	G	G	G	G	G	G	G	G	G	G	G	G	G
rs1_8125222	1	8125222	G	G	G	G	G	G	G	G	G	G	G	G	G	G	G	N	G	N	G	G	G	G	G	G	G	G	G	G	G	G	G	G	G	G	G	G	G	G	G	G	G	G	G	G	G	G	G
rs1_8125247	1	8125247	G	G	G	G	G	G	G	G	G	G	G	G	G	G	G	G	G	G	G	G	G	G	G	G	G	G	G	G	G	GCA	G	G	G	G	G	G	G	G	G	G	G	G	G	G	G	G	G
rs1_8125388	1	8125388	G	G	G	G	G	G	G	G	G	G	G	G	G	A	G	G	A	G	G	G	G	G	G	A	G	G	G	G	G	G	G	G	G	G	G	G	G	G	G	G	G	G	G	G	A	G	N
rs1_8125834	1	8125834	G	G	G	G	G	G	G	G	N	G	G	G	G	A	G	G	A	G	G	G	G	G	G	A	G	G	G	G	G	A	G	G	G	G	G	G	G	G	G	G	G	G	G	G	A	G	N
rs1_8125910	1	8125910	A	A	A	A	A	A	A	A	A	A	A	A	A	ACACGTATAAACGGG	A	A	ACACGTATAAACGGG	A	A	A	A	A	A	ACACGTATAAACGGG	A	A	A	A	A	ACACGTATAAACGGG	A	A	A	A	A	A	A	A	A	A	A	A	A	A	ACACGTATAAACGGG	A	A
rs1_8126268	1	8126268	G	G	G	G	G	G	G	G	G	G	G	G	G	A	G	G	A	G	G	G	G	G	G	A	G	G	G	G	G	A	G	G	G	G	G	G	G	G	G	G	G	G	G	G	A	G	N
rs1_8126721	1	8126721	G	G	G	G	G	G	G	G	G	G	G	G	G	G	G	G	G	G	G	G	G	G	G	G	G	G	G	G	G	G	G	G	G	G	G	N	G	G	G	G	G	G	G	G	G	G	G
rs1_8128829	1	8128829	C	C	C	C	C	C	C	C	C	C	C	C	C	C	C	C	C	C	C	C	C	C	C	CATAT	C	C	C	C	C	C	C	C	C	C	C	C	C	C	C	C	C	C	C	C	CATAT	C	C
rs1_8128972	1	8128972	AG	AG	AG	AG	AG	AG	AG	AG	AG	AG	AG	AG	AG	AG	AG	AG	AG	AG	AG	AG	AG	AG	AG	A	AG	AG	AG	AG	AG	A	AG	AG	AG	AG	AG	AG	AG	AG	AG	AG	AG	AG	AG	AG	A	AG	AG
rs1_9917610	1	9917610	G	G	G	G	G	G	G	G	G	G	G	G	G	G	G	G	G	G	G	G	G	G	G	G	G	G	G	G	G	G	G	G	G	G	G	G	G	G	G	G	G	G	G	G	G	G	G
rs1_9918213	1	9918213	CT	CT	CT	CT	CT	CT	C	CT	C	CT	CT	CT	CT	CT	C	C	C	CT	CT	CT	C	CT	CT	CT	CT	CT	C	CT	CT	CT	CT	CT	CT	CT	CT	CT	CT	CT	CT	CT	CT	CT	CT	CT	CT	CT	CT
rs1_9920457	1	9920457	CCGAGACCAAGGGGGTATTT	C	C	C	CCGAGACCAAGGGGGTATTT	C	C	C	C	C	C	C	C	C	C	C	C	C	C	CCGAGACCAAGGGGGTATTT	C	CCGAGACCAAGGGGGTATTT	C	C	CCGAGACCAAGGGGGTATTT	CCGAGACCAAGGGGGTATTT	CCGAGACCAAGGGGGTATTT	C	C	C	CCGAGACCAAGGGGGTATTT	C	CCGAGACCAAGGGGGTATTT	CCGAGACCAAGGGGGTATTT	CCGAGACCAAGGGGGTATTT	C	C	C	C	C	C	C	C	CCGAGACCAAGGGGGTATTT	CCGAGACCAAGGGGGTATTT	CCGAGACCAAGGGGGTATTT	C
rs1_9920546	1	9920546	CT	CT	CT	CT	CT	C	CT	CT	CT	CT	CT	CT	CT	CT	CT	CT	C	CT	CT	CT	CT	CT	CT	CT	CT	CT	CT	CT	CT	CT	CT	CT	CT	CT	CT	CT	CT	CT	CT	CT	CT	C	CT	CT	CT	CT	C
rs1_9921934	1	9921934	G	G	N	G	G	G	N	G	N	G	N	N	G	G	N	G	N	G	N	G	A	G	N	N	G	G	N	N	G	G	G	G	G	G	G	N	G	G	G	N	G	G	G	G	N	G	G
rs1_9922454	1	9922454	C	CTTAAAT	C	CTTAAAT	C	CTTAAAT	C	C	C	C	C	C	C	C	C	C	C	C	C	CTTAAAT	C	CTTAAAT	C	C	C	C	C	C	CTTAAAT	C	C	C	C	C	C	C	C	C	C	C	C	C	C	C	C	C	C
rs1_10311568	1	10311568	TTG	TTG	TTG	TTG	TTG	TTG	TTG	TTG	TTG	TTG	TTG	TTG	T	TTG	T	TTG	T	TTG	T	TTG	T	TTG	TTG	TTG	TTG	TTG	TTG	TTG	TTG	TTG	TTG	T	TTG	TTG	TTG	TTG	TTG	TTG	TTG	TTG	TTG	TTG	TTG	TTG	TTG	TTG	T
rs1_10312137	1	10312137	G	G	G	G	G	G	G	G	G	G	G	G	G	G	G	G	G	G	G	G	G	G	G	G	G	G	G	G	G	G	G	G	G	G	G	G	G	G	G	G	G	G	G	G	G	G	G
rs1_10312733	1	10312733	T	T	T	T	T	T	T	T	TTGA	T	T	T	T	TTGA	T	T	TTGA	T	T	T	TTGA	T	T	T	T	T	T	T	T	TTGA	T	T	T	T	T	T	T	T	TTGA	T	T	TTGA	T	T	T	T	T
rs1_10315210	1	10315210	C	C	C	C	C	CT	CT	CT	CT	C	C	C	C	C	C	C	C	C	C	C	CT	C	C	C	C	C	C	C	C	C	C	C	C	C	C	CT	C	C	CT	C	C	CT	C	C	C	C	C
rs1_16658979	1	16658979	G	G	G	G	G	G	G	G	N	G	G	G	G	G	G	G	G	G	G	G	G	G	G	G	G	G	G	G	G	G	G	G	G	G	G	G	G	G	G	G	G	G	G	A	G	G	G
rs1_16659079	1	16659079	G	G	G	G	G	G	N	G	N	G	N	A	G	G	G	G	N	G	N	G	A	N	N	N	G	G	N	G	G	G	G	G	G	G	G	G	N	N	N	N	G	N	G	A	G	G	G
rs1_16659093	1	16659093	G	G	G	G	G	G	G	G	N	G	G	G	G	G	G	G	G	G	G	G	G	G	G	G	G	G	G	G	G	G	G	G	G	G	G	G	G	G	G	G	G	G	G	A	G	G	G
rs1_16659549	1	16659549	G	G	G	G	G	G	G	G	G	G	G	G	G	G	G	G	A	G	G	G	G	G	G	G	G	G	G	G	G	G	G	G	G	G	G	G	G	G	G	G	G	G	G	G	G	G	G
rs1_16659755	1	16659755	CCG	CCG	CCG	CCG	CCG	CCG	C	C	C	CCG	CCG	C	CCG	CCG	C	C	C	CCG	CCG	CCG	C	CCG	CCG	CCG	CCG	C	CCG	CCG	CCG	CCG	CCG	CCG	CCG	CCG	CCG	CCG	CCG	C	C	C	CCG	CCG	CCG	C	CCG	CCG	CCG
rs1_16660809	1	16660809	G	A	G	G	A	N	G	G	N	G	G	G	G	G	G	N	G	G	G	G	G	A	G	G	G	G	G	G	A	A	G	G	G	G	G	G	G	G	G	A	G	A	G	G	G	G	N
rs1_16663333	1	16663333	G	G	G	G	G	G	G	G	G	G	G	A	G	G	G	G	G	G	G	G	A	G	G	G	G	G	G	G	G	G	G	G	G	G	G	G	G	G	G	G	G	G	G	G	G	G	G
rs1_16663760	1	16663760	G	GACCA	G	G	GACCA	GACCA	G	G	G	G	G	G	G	G	G	GACCA	G	G	G	G	G	GACCA	G	G	G	G	G	G	GACCA	GACCA	G	G	G	G	G	G	G	G	G	GACCA	G	G	G	G	G	G	GACCA
rs1_16663835	1	16663835	A	G	G	N	G	G	G	G	N	G	G	G	G	G	G	G	G	G	G	A	G	G	A	G	G	G	G	G	G	G	G	G	G	G	G	G	N	A	G	G	G	G	A	G	A	G	G
rs1_16664308	1	16664308	G	A	N	G	A	A	G	G	N	G	G	A	G	G	G	A	A	G	G	G	A	A	G	G	G	G	G	G	A	A	G	G	G	N	G	N	G	G	G	A	G	A	G	A	G	G	N
rs1_18078718	1	18078718	ATCAT	ATCAT	A	ATCAT	ATCAT	ATCAT	ATCAT	ATCAT	ATCAT	ATCAT	ATCAT	ATCAT	ATCAT	ATCAT	ATCAT	ATCAT	ATCAT	ATCAT	ATCAT	A	ATCAT	ATCAT	A	A	ATCAT	ATCAT	ATCAT	A	ATCAT	ATCAT	ATCAT	ATCAT	ATCAT	ATCAT	ATCAT	ATCAT	A	A	ATCAT	ATCAT	ATCAT	ATCAT	A	ATCAT	A	A	ATCAT
rs1_18079200	1	18079200	A	A	AG	A	A	A	AG	A	AG	A	A	AG	A	AG	A	A	A	AG	AG	AG	AG	A	AG	AG	A	AG	A	AG	A	A	A	A	A	A	A	A	A	AG	AG	AG	A	A	AG	AG	AG	AG	AG
rs1_18079251	1	18079251	T	T	T	TC	T	T	TC	T	TC	T	T	TC	T	TC	TC	TC	TC	T	TC	TC	TC	T	TC	T	T	T	T	T	T	T	T	TC	T	T	T	T	T	T	TC	TC	T	TC	T	TC	TC	T	T
rs1_18079537	1	18079537	T	T	TA	T	T	T	TA	TA	T	T	T	TA	T	T	T	TA	T	TA	TA	TA	TA	T	TA	TA	T	T	T	TA	T	T	T	T	T	T	T	TA	T	TA	T	T	T	TA	TA	T	TA	TA	TA
rs1_18079596	1	18079596	G	G	A	G	G	G	G	G	G	G	G	G	G	G	G	G	G	G	G	A	G	G	N	A	G	G	G	A	G	G	G	G	G	G	G	G	N	N	G	G	G	G	A	G	A	A	G
rs1_18080127	1	18080127	G	G	GC	G	G	GC	GC	GC	GC	G	G	GC	G	G	G	GC	GC	GC	GC	GC	GC	G	GC	GC	G	G	G	GC	G	G	G	G	G	G	G	G	G	GC	GC	GC	G	GC	GC	GC	GC	GC	G
rs1_18080144	1	18080144	G	G	G	A	G	G	G	A	G	A	N	G	A	A	A	G	G	G	G	G	G	G	G	G	A	A	A	G	G	G	G	A	G	A	A	N	G	G	G	G	G	G	G	G	G	G	G
rs1_18080175	1	18080175	G	G	G	G	G	G	G	G	G	G	G	N	G	G	G	G	G	G	G	G	A	G	G	G	G	N	G	G	G	G	G	G	G	G	G	G	G	G	G	G	G	G	G	G	G	G	G
rs1_18080333	1	18080333	G	G	G	G	G	G	G	G	G	G	G	G	N	G	G	N	G	G	G	G	G	G	G	G	G	G	G	G	G	G	G	G	G	G	G	G	G	G	G	G	G	G	G	G	G	G	G
rs1_18080538	1	18080538	A	A	G	G	A	N	A	G	G	G	G	G	G	G	G	A	G	A	A	G	G	A	G	G	G	G	G	G	A	A	G	G	G	G	G	G	N	G	A	A	G	N	G	G	G	G	A
rs1_18080539	1	18080539	G	G	G	A	G	G	G	A	G	A	A	G	A	A	A	G	A	G	G	G	G	G	G	G	A	A	A	G	G	G	A	A	A	A	A	A	G	G	G	G	A	G	G	G	G	G	G
rs1_18080581	1	18080581	A	A	A	A	A	A	A	A	A	A	A	A	A	A	A	A	A	A	A	A	A	A	AACCGAT	A	A	A	A	A	A	A	A	A	A	A	A	A	A	AACCGAT	A	A	A	A	A	A	AACCGAT	AACCGAT	A
rs1_18080705	1	18080705	G	G	G	A	G	G	G	N	G	A	N	G	A	A	A	G	G	G	G	G	G	G	G	G	A	A	A	G	G	G	A	A	A	A	A	N	G	G	G	G	A	G	G	G	G	G	G
rs1_18080722	1	18080722	G	G	G	G	G	G	G	G	N	G	G	G	G	G	G	G	G	G	G	G	G	G	G	G	G	G	G	G	G	G	G	G	G	G	G	G	G	G	G	G	G	G	G	A	G	G	G
rs1_18080781	1	18080781	G	A	G	G	A	A	G	G	N	G	G	G	G	G	G	A	G	G	G	G	G	A	G	G	G	G	G	G	A	A	G	G	G	G	G	N	G	G	N	A	G	A	G	G	G	G	N
rs1_18080857	1	18080857	G	G	G	G	G	G	G	G	N	G	G	G	G	G	G	G	G	G	G	G	G	G	G	G	G	G	G	N	G	G	G	G	G	G	G	G	G	G	G	G	G	N	G	G	G	G	G
rs1_18080871	1	18080871	G	G	G	G	G	G	G	G	N	G	G	G	G	G	G	G	A	G	G	G	G	G	G	G	G	G	G	G	G	G	G	G	G	G	G	G	G	G	N	G	G	G	G	A	G	G	G
rs1_18081105	1	18081105	G	G	N	G	G	G	G	G	N	G	N	G	G	G	G	G	A	G	G	A	G	G	A	A	G	G	G	A	G	G	G	G	G	G	G	G	N	A	G	G	G	G	A	A	A	A	G
rs1_19928174	1	19928174	G	G	G	G	G	G	G	G	N	G	G	G	G	G	N	G	G	G	G	G	G	G	G	A	G	G	G	G	G	G	G	G	G	G	G	G	A	A	G	G	G	G	G	A	A	G	G
rs1_19928213	1	19928213	G	G	G	G	G	G	G	G	N	G	G	G	G	G	G	G	G	G	G	G	G	G	G	G	G	G	G	G	G	G	G	G	G	G	G	N	G	G	G	G	G	G	G	A	G	G	G
rs1_19928398	1	19928398	G	G	G	N	G	G	G	G	G	G	G	G	G	G	G	G	A	G	G	G	G	G	G	G	G	G	G	G	G	G	G	G	G	G	G	G	G	G	G	G	G	G	G	G	G	G	G
rs1_19928462	1	19928462	G	G	G	G	G	G	G	G	G	G	G	G	G	G	G	G	G	G	G	G	G	G	G	G	G	G	G	G	G	G	G	G	G	G	G	G	G	G	G	G	G	G	G	G	G	G	G
rs1_19928572	1	19928572	G	G	G	G	G	G	G	G	G	G	A	G	G	G	G	G	G	G	G	G	G	G	G	G	G	G	G	G	G	G	G	G	G	G	G	G	G	G	G	G	G	G	G	G	G	G	G
rs1_19928795	1	19928795	G	G	G	G	G	G	G	G	G	G	G	A	G	G	G	G	G	G	G	G	A	G	G	G	G	G	G	G	G	G	G	G	G	G	G	G	G	G	G	G	G	N	G	N	G	G	G
rs1_19928842	1	19928842	G	G	A	A	G	G	G	G	G	G	G	G	G	G	A	G	G	A	A	G	G	G	G	G	G	G	G	A	G	G	A	G	A	G	G	G	G	G	G	N	A	G	A	N	G	G	G
rs1_19929129	1	19929129	G	G	N	A	G	G	G	G	G	G	G	G	G	G	A	G	G	A	N	G	G	G	G	G	G	G	G	N	G	G	A	N	A	G	G	G	G	G	G	G	A	G	N	G	G	G	G
rs1_19929199	1	19929199	G	G	G	G	G	G	G	G	N	G	G	G	G	G	G	G	G	G	G	G	G	G	G	G	G	G	G	G	G	G	G	G	G	G	G	G	G	G	G	G	G	G	G	A	G	G	G
rs1_19929282	1	19929282	G	G	G	G	G	N	G	G	G	G	G	G	G	G	G	G	G	G	G	G	G	G	G	N	G	G	G	G	G	G	G	G	G	G	G	G	A	A	G	G	G	G	G	G	A	G	G
rs1_19929361	1	19929361	G	G	N	G	G	N	N	G	N	G	G	N	G	G	G	G	G	N	G	G	G	G	G	G	G	G	G	G	G	G	G	G	G	G	G	G	G	G	N	G	G	G	G	A	G	G	G
rs1_19929666	1	19929666	G	G	G	G	G	G	G	G	G	G	G	G	G	G	G	G	A	G	G	G	G	G	G	N	G	G	G	G	G	G	G	G	G	G	G	G	G	G	G	G	G	G	G	G	G	G	G
rs1_19929955	1	19929955	G	G	A	A	G	G	G	G	G	G	G	G	G	G	A	G	G	A	N	G	G	G	G	G	G	G	G	N	G	G	A	G	A	G	G	G	G	G	G	G	A	G	A	G	G	G	G
rs1_19930335	1	19930335	G	G	A	A	G	N	G	G	N	G	G	G	G	G	A	G	G	A	N	G	G	G	G	G	G	G	G	N	G	G	A	G	A	G	G	G	N	A	G	G	A	G	A	G	N	G	G
rs1_19930787	1	19930787	G	G	G	G	G	G	G	G	G	G	G	G	G	G	G	G	G	G	G	G	G	G	G	G	G	G	G	G	G	G	G	G	G	G	G	G	G	G	G	G	G	G	G	G	G	G	G
rs1_19931303	1	19931303	G	G	G	G	G	G	G	G	N	G	G	G	G	G	G	G	G	G	G	G	G	G	G	G	G	G	G	G	G	G	G	G	G	G	G	G	G	G	G	G	G	G	G	A	G	G	G
rs1_19931488	1	19931488	G	G	G	G	G	G	G	G	G	G	G	G	G	G	G	G	G	G	G	G	G	G	G	G	G	G	G	G	G	G	G	G	G	G	G	G	G	G	G	G	G	G	G	N	G	G	G
rs1_19931741	1	19931741	G	G	N	A	G	G	G	G	G	G	G	G	G	G	N	G	G	A	A	G	G	G	G	G	G	G	G	N	G	G	A	N	A	G	G	G	G	G	G	G	A	G	N	G	G	G	G
rs1_19931989	1	19931989	G	G	G	G	G	G	G	N	N	G	G	G	G	G	G	G	G	G	G	G	G	G	G	G	G	G	G	G	G	G	G	G	G	G	G	G	G	G	G	G	G	G	G	N	G	G	G
rs1_19932091	1	19932091	G	G	G	G	G	G	G	G	G	G	N	G	G	G	G	G	G	G	G	G	G	G	G	G	G	G	G	G	G	G	G	G	G	G	G	G	G	G	G	G	G	G	G	G	G	G	G
rs1_19932093	1	19932093	G	G	A	A	N	N	G	G	N	G	N	G	G	G	A	G	G	A	A	G	G	G	G	A	G	G	G	A	G	G	A	N	A	G	G	G	A	N	G	G	A	G	A	A	A	G	G
rs1_19932201	1	19932201	G	G	G	G	G	G	G	G	G	G	G	G	G	G	G	G	G	G	G	G	G	G	G	G	G	G	G	G	G	G	G	G	G	G	G	G	G	G	G	G	G	G	G	G	G	G	G
rs1_34140661	1	34140661	GA	GA	GA	GA	GA	GA	GA	GA	G	GA	G	GA	GA	GA	GA	GA	GA	GA	GA	GA	GA	GA	GA	GA	GA	GA	GA	GA	G	GA	GA	GA	GA	GA	GA	GA	GA	GA	GA	GA	GA	GA	GA	GA	GA	GA	GA
rs1_34141277	1	34141277	G	G	N	G	G	G	A	G	G	G	G	G	A	G	G	G	G	A	G	G	G	G	G	G	G	G	G	G	G	G	G	G	G	G	A	G	G	G	G	A	G	G	G	G	G	G	G
rs1_34141287	1	34141287	G	G	G	G	G	G	G	G	G	G	G	G	G	G	G	G	G	G	G	G	G	G	G	G	G	G	G	G	G	G	G	G	G	G	G	G	G	G	G	G	G	G	G	G	G	G	G
rs1_34141327	1	34141327	G	G	G	G	G	G	G	N	G	G	G	G	G	G	A	G	G	G	G	G	G	A	G	G	G	G	G	G	G	G	G	G	G	G	G	G	G	G	G	G	G	G	G	G	G	G	G
rs1_34141352	1	34141352	G	G	G	G	G	G	G	G	G	G	G	G	G	G	G	G	G	G	G	G	G	G	G	G	G	G	G	G	G	G	G	G	G	G	G	G	G	G	G	G	G	G	G	G	G	G	G
rs1_34141842	1	34141842	G	G	G	G	G	G	G	G	G	G	G	G	G	G	G	G	G	G	G	G	G	G	G	G	G	G	G	G	G	G	G	G	G	G	G	G	G	G	G	G	G	G	G	G	G	G	G
rs1_34142887	1	34142887	G	G	A	G	G	A	A	A	N	A	G	A	A	A	G	A	A	A	A	A	A	G	G	N	A	A	A	A	G	A	A	A	A	A	N	A	A	A	A	A	A	N	A	A	G	A	N
rs1_34142899	1	34142899	A	A	G	A	A	A	G	A	N	A	N	A	G	A	A	A	A	G	A	A	A	A	N	N	A	A	A	A	G	A	A	G	A	G	G	A	A	A	A	N	A	N	A	A	A	A	A
rs1_34142953	1	34142953	G	G	G	G	G	G	G	G	G	G	G	G	G	G	G	G	G	G	G	G	G	G	G	G	G	G	G	G	G	G	G	G	G	G	G	G	G	G	G	G	G	G	G	G	G	G	G
rs1_34142998	1	34142998	GT	GT	GT	GT	GT	G	GT	GT	G	G	GT	G	GT	G	GT	G	G	GT	G	G	GT	GT	GT	G	G	G	G	G	GT	G	G	G	G	G	GT	GT	G	G	G	GT	G	G	G	G	GT	G	GT
rs1_34143019	1	34143019	G	G	G	G	G	A	G	A	N	A	G	A	G	A	G	A	A	G	A	A	A	G	G	A	A	A	A	A	G	A	A	A	A	A	G	A	A	A	A	G	A	A	A	A	G	A	N
rs1_34143022	1	34143022	A	A	G	A	A	G	G	G	N	G	N	G	G	G	A	G	G	G	G	G	G	A	A	G	G	G	G	G	G	G	G	G	G	G	G	G	G	G	G	G	G	G	G	G	A	G	N
rs1_34143493	1	34143493	A	A	G	A	A	G	G	G	N	G	G	G	G	G	A	G	G	G	G	G	G	A	A	G	N	G	G	G	G	G	G	G	G	G	G	G	G	G	G	G	G	G	G	G	A	G	G
rs1_34143867	1	34143867	CA	CA	CA	CA	CA	CA	CA	CA	C	CA	C	CA	CA	CA	CA	CA	CA	C	CA	CA	C	CA	CA	CA	CA	CA	CA	CA	C	CA	CA	CA	CA	CA	CA	C	CA	CA	CA	CA	CA	C	CA	CA	CA	CA	CA
rs1_34143932	1	34143932	G	G	G	G	G	G	N	G	G	G	G	G	G	G	G	G	G	G	G	G	G	G	G	G	G	G	G	G	G	G	G	G	G	G	G	G	G	G	G	G	G	G	G	G	G	G	G
rs1_34143945	1	34143945	G	G	GA	G	G	GA	GA	GA	GA	GA	GA	GA	GA	GA	GA	GA	GA	GA	GA	GA	GA	G	G	GA	GA	GA	GA	GA	GA	GA	GA	GA	GA	GA	GA	GA	GA	GA	GA	GA	GA	GA	GA	GA	G	GA	GA
rs1_34143954	1	34143954	G	G	G	G	G	N	G	G	N	G	A	G	G	G	G	G	G	G	G	G	G	G	G	G	G	G	G	N	A	G	G	G	G	G	G	G	G	G	G	G	G	G	N	G	G	G	G
rs1_34144089	1	34144089	G	G	G	G	G	G	G	G	G	G	G	G	G	G	G	G	G	G	G	G	G	G	G	G	G	G	G	G	G	G	G	G	G	G	G	G	G	G	G	G	G	G	G	G	G	G	G
rs1_34144200	1	34144200	G	G	A	G	G	A	A	A	N	A	G	A	A	A	G	A	A	A	A	A	A	G	G	A	A	A	A	A	G	A	A	A	A	A	A	A	A	A	A	A	A	N	A	A	G	A	N
rs1_34144903	1	34144903	A	A	AGGACGGACC	A	A	A	AGGACGGACC	A	A	A	AGGACGGACC	A	A	A	AGGACGGACC	AGGACGGACC	A	AGGACGGACC	A	AGGACGGACC	A	A	A	A	A	A	A	A	AGGACGGACC	A	A	A	A	A	A	A	A	AGGACGGACC	AGGACGGACC	A	A	AGGACGGACC	AGGACGGACC	A	A	A	A
rs1_34145452	1	34145452	G	G	A	G	G	G	A	G	G	G	G	N	A	G	G	G	G	A	G	G	G	G	G	G	G	G	G	G	G	G	G	G	G	G	A	G	G	G	G	A	G	G	G	G	G	G	G
rs1_34145510	1	34145510	G	G	G	G	G	A	G	A	N	A	G	N	G	A	G	A	A	G	A	A	A	G	G	A	A	A	A	A	G	A	N	A	A	A	G	A	A	A	A	G	A	N	N	A	G	A	N
rs1_34145558	1	34145558	C	C	C	C	C	CTA	C	CTA	CTA	CTA	C	CTA	C	CTA	C	CTA	CTA	C	CTA	CTA	C	C	C	CTA	CTA	CTA	CTA	CTA	C	CTA	CTA	CTA	CTA	CTA	C	C	CTA	CTA	CTA	C	CTA	CTA	CTA	CTA	C	CTA	CTA
rs1_34145576	1	34145576	A	A	A	A	A	G	A	G	N	G	G	G	A	G	A	G	G	A	G	G	G	A	A	G	G	G	G	G	G	G	G	G	G	G	A	G	G	G	G	A	G	G	N	G	A	G	N
rs1_34145584	1	34145584	G	G	G	G	G	G	G	G	G	G	G	G	G	G	G	G	G	G	G	G	G	G	G	G	G	G	G	G	G	G	G	G	G	G	G	G	G	G	G	G	G	G	G	G	G	G	G
rs1_34145603	1	34145603	G	G	G	G	G	A	G	A	N	A	G	A	G	A	G	A	A	G	A	A	A	G	G	A	A	A	A	A	G	A	A	A	A	A	G	A	A	A	A	N	A	A	N	A	G	A	N
rs1_34145629	1	34145629	G	G	G	G	G	G	G	G	G	G	G	G	G	G	G	G	G	G	G	G	G	G	G	G	G	G	G	G	G	G	G	G	G	G	G	G	G	G	G	G	G	G	G	G	G	G	G
rs1_34145718	1	34145718	G	G	G	G	G	G	G	G	G	G	G	G	G	G	G	G	G	G	G	G	G	G	G	G	G	G	G	G	G	G	G	G	G	G	G	G	G	G	G	G	G	G	G	G	G	G	G
rs1_34145888	1	34145888	G	G	G	G	G	G	G	G	G	G	G	G	G	G	G	G	G	G	G	G	G	G	N	G	G	G	G	G	G	G	G	G	G	G	G	G	G	G	G	G	G	G	G	G	G	G	G
rs1_34146157	1	34146157	ACACG	ACACG	A	ACACG	ACACG	A	ACACG	A	A	A	ACACG	ACACG	A	A	ACACG	ACACG	ACACG	A	ACACG	A	ACACG	ACACG	ACACG	ACACG	ACACG	A	ACACG	ACACG	ACACG	A	A	A	ACACG	A	A	A	ACACG	ACACG	ACACG	ACACG	A	ACACG	A	A	ACACG	A	ACACG
rs1_34378278	1	34378278	N	G	G	G	G	G	G	G	G	G	A	G	G	N	G	G	G	G	G	G	N	N	G	N	G	G	G	G	G	G	G	G	G	G	G	G	G	G	G	G	G	G	G	G	G	G	G
rs1_34378351	1	34378351	G	G	G	G	G	G	G	G	G	G	G	G	A	G	G	G	G	A	G	G	G	G	G	G	N	G	G	G	G	G	G	G	G	G	G	G	G	G	G	G	G	G	G	G	G	G	N
rs1_34378356	1	34378356	A	A	A	A	A	A	A	A	A	A	AT	A	A	A	A	A	A	A	A	A	A	A	A	A	A	A	A	A	A	A	A	A	A	A	A	A	A	A	A	A	A	A	A	A	A	A	A
rs1_34378594	1	34378594	C	C	C	C	C	CT	C	CT	CT	CT	C	CT	C	CT	CT	CT	C	C	CT	CT	CT	C	C	CT	C	C	CT	CT	C	CT	CT	C	CT	C	C	CT	CT	CT	CT	C	CT	CT	CT	CT	C	CT	CT
rs1_34378841	1	34378841	G	G	N	G	G	G	G	G	N	G	A	G	G	G	G	G	N	G	G	G	G	G	G	G	G	G	G	G	A	G	G	G	G	G	G	G	G	G	G	G	G	G	G	G	G	G	G
rs1_34378905	1	34378905	TC	TC	TC	TC	TC	TC	TC	TC	TC	TC	TC	TC	TC	TC	TC	TC	TC	TC	TC	TC	TC	TC	TC	TC	TC	TC	TC	TC	TC	TC	TC	TC	TC	TC	TC	TC	TC	TC	TC	TC	TC	TC	TC	TC	TC	TC	TC
rs1_34379106	1	34379106	A	A	A	A	A	A	AGGT	A	A	A	AGGT	A	A	AGGT	A	AGGT	A	A	AGGT	A	AGGT	A	AGGT	A	A	AGGT	A	A	AGGT	A	A	A	A	A	A	A	A	A	AGGT	A	A	AGGT	A	A	A	A	A
rs1_34380072	1	34380072	T	T	T	T	T	TA	T	TA	TA	TA	T	TA	T	TA	T	T	T	T	TA	TA	TA	T	T	TA	TA	TA	TA	TA	T	TA	TA	T	TA	T	T	TA	TA	T	TA	T	TA	TA	TA	TA	T	TA	T
rs1_34380133	1	34380133	G	G	G	G	G	G	G	G	G	G	G	G	G	G	A	G	G	G	G	G	G	G	G	G	G	G	G	G	G	G	G	G	G	G	G	G	G	G	G	G	G	G	G	G	G	G	G
rs1_34382088	1	34382088	G	G	GA	G	G	G	G	G	G	G	G	G	G	G	G	G	G	G	G	G	G	GA	G	G	G	G	G	G	G	G	G	G	G	G	GA	G	G	G	G	G	G	G	G	G	G	G	G
rs1_34382210	1	34382210	G	G	G	G	G	G	G	G	G	G	G	G	G	G	G	G	G	G	G	G	G	G	G	G	G	G	G	G	G	G	G	G	G	G	G	G	G	G	G	G	G	G	G	G	G	G	G
rs1_39176398	1	39176398	A	G	N	N	G	G	G	G	N	G	N	G	A	G	A	G	G	G	G	G	G	G	G	N	G	G	G	G	G	G	G	G	G	G	G	G	G	G	G	G	G	G	A	G	A	A	N
rs1_39176533	1	39176533	T	TG	TG	TG	TG	TG	TG	TG	TG	TG	T	TG	T	TG	T	TG	TG	TG	TG	TG	TG	TG	TG	TG	TG	TG	TG	TG	TG	TG	TG	TG	TG	TG	TG	TG	TG	TG	TG	TG	TG	TG	T	TG	T	T	TG
rs1_39176880	1	39176880	G	G	G	G	G	G	G	G	G	G	G	G	G	G	N	N	G	G	G	G	G	G	G	G	G	G	G	G	G	G	G	G	G	G	G	G	G	G	G	G	G	G	G	G	G	G	G
rs1_39178955	1	39178955	G	G	G	G	G	G	G	G	N	G	G	G	A	G	A	G	G	G	G	G	G	G	G	G	G	G	G	G	G	G	G	G	G	G	G	G	G	G	G	G	G	N	A	G	A	A	G
rs1_41299528	1	41299528	G	G	G	G	G	G	G	G	G	G	G	G	G	G	G	G	G	G	G	G	G	G	G	G	G	G	G	G	G	G	G	G	G	G	G	G	G	G	G	G	G	G	G	G	G	G	G
rs1_41299997	1	41299997	CA	CA	C	C	CA	CA	C	CA	CA	CA	C	C	CA	CA	CA	CA	C	C	CA	CA	C	CA	C	CA	CA	CA	CA	CA	C	C	CA	CA	CA	CA	CA	CA	CA	CA	C	CA	CA	C	CA	CA	CA	CA	C
rs1_41300215	1	41300215	G	G	G	G	G	G	G	G	G	G	G	G	G	G	G	G	G	G	G	G	G	G	G	G	G	G	G	G	G	G	G	G	G	G	G	G	G	G	G	G	G	G	G	G	G	G	G
rs1_41300269	1	41300269	A	A	AC	AC	A	A	A	A	AC	A	AC	AC	A	A	AC	A	AC	AC	A	A	AC	A	AC	A	A	A	A	A	AC	AC	A	A	A	A	A	A	A	A	AC	AC	A	AC	A	A	A	A	AC
rs1_41300440	1	41300440	G	G	G	G	G	G	G	G	G	G	G	G	G	G	G	G	G	G	G	G	G	G	G	G	G	G	G	G	G	G	G	G	G	G	G	G	G	G	G	G	G	N	G	G	G	G	N
rs1_41302959	1	41302959	GA	GA	GA	GA	-	-	-	-	-	-	-	GA	-	-	GA	GA	GA	GA	GA	GA	GA	GA	GA	GA	GA	GA	GA	GA	GA	GA	GA	GA	GA	GA	GA	GA	GA	GA	GA	GA	GA	GA	GA	GA	GA	GA	GA
rs1_41303659	1	41303659	G	G	G	G	G	G	G	G	G	G	G	G	G	G	G	G	G	G	G	G	G	G	G	G	G	G	G	G	G	G	G	G	G	G	G	G	G	G	G	G	G	G	G	G	G	G	G
rs1_41303751	1	41303751	G	G	G	G	G	N	G	G	G	G	G	G	G	G	G	G	G	G	G	G	G	G	G	G	G	G	A	G	G	G	G	G	G	G	G	G	G	G	G	G	G	G	G	G	G	G	G
rs1_41374478	1	41374478	G	G	G	N	G	G	G	G	N	G	A	G	G	G	G	G	G	G	G	G	G	G	G	G	G	G	G	G	G	G	G	G	G	G	G	G	G	G	G	G	G	G	G	G	G	G	N
rs1_41374523	1	41374523	G	G	G	G	G	G	N	G	G	G	G	G	G	G	G	G	G	G	G	G	G	G	G	G	G	G	G	G	G	G	G	G	G	G	G	G	G	G	G	G	G	G	G	G	G	G	G
rs1_41374549	1	41374549	AT	A	A	A	A	A	A	A	A	AT	A	A	A	A	AT	A	A	A	A	A	A	AT	A	A	A	A	A	A	A	A	A	A	A	AT	A	A	A	A	A	A	AT	A	A	A	A	A	A
rs1_41374550	1	41374550	G	G	G	G	G	G	G	G	G	G	G	G	G	N	G	G	G	G	G	G	G	G	G	G	G	G	G	G	G	G	N	G	G	G	G	A	G	G	G	N	G	G	G	G	G	G	G
rs1_41374551	1	41374551	G	G	G	G	G	G	G	G	N	G	G	G	G	G	G	G	G	G	G	G	G	G	G	G	G	G	G	G	G	G	N	G	G	G	G	G	G	G	G	N	G	G	G	G	N	G	G
rs1_41374600	1	41374600	G	G	G	G	G	G	G	G	G	G	G	G	N	N	G	G	G	G	G	G	G	G	G	N	G	G	A	G	G	G	G	G	G	G	G	G	G	G	G	N	G	G	G	G	G	G	G
rs1_41374608	1	41374608	G	G	G	G	G	G	G	G	G	G	G	G	N	N	G	G	G	G	G	G	G	G	G	N	G	G	G	G	G	G	G	G	G	G	G	G	G	G	G	N	G	G	G	G	G	G	G
rs1_41374653	1	41374653	G	G	G	N	G	G	N	G	G	G	A	G	N	N	G	G	G	G	G	G	G	G	G	G	G	G	A	G	G	G	G	N	G	G	G	G	G	G	G	N	G	G	G	G	G	G	N
rs1_41374664	1	41374664	G	G	G	G	G	G	N	G	G	G	G	G	N	N	A	A	G	G	G	G	G	G	G	G	G	G	G	G	G	G	G	N	G	G	G	G	N	G	G	G	G	G	G	G	G	G	G
rs1_41374698	1	41374698	G	G	A	N	G	G	G	G	N	G	G	A	N	N	G	G	A	A	N	G	A	G	A	G	G	G	G	G	A	A	G	N	N	G	N	G	G	G	N	N	G	G	G	G	N	N	G
rs1_41374752	1	41374752	G	G	G	G	G	G	G	G	G	G	G	G	G	N	A	A	G	G	G	G	N	G	G	N	G	G	G	G	G	G	N	N	G	G	N	N	N	G	G	G	G	G	G	G	G	N	G
rs1_41374762	1	41374762	N	A	G	G	N	N	A	A	N	A	G	G	N	N	G	G	G	G	N	A	N	A	G	N	N	A	G	N	G	G	N	N	A	A	N	N	A	A	A	N	A	N	A	N	N	N	A
rs1_41374781	1	41374781	G	G	G	A	G	G	G	G	N	G	N	G	N	N	N	G	G	G	G	N	G	G	G	G	N	G	G	N	G	G	N	G	G	G	G	G	G	G	G	G	G	N	G	G	G	G	G
rs1_41374782	1	41374782	G	G	A	G	N	N	N	G	N	G	N	A	N	N	G	G	A	A	G	G	A	G	A	G	N	G	A	N	A	A	N	N	G	G	N	G	G	G	N	N	G	G	G	G	N	G	G
rs1_41374783	1	41374783	G	G	A	G	N	G	N	G	N	G	G	A	N	N	G	G	A	A	G	G	A	G	A	G	N	G	G	N	A	A	N	N	G	G	N	G	G	G	N	N	G	G	G	G	N	G	G
rs1_41374895	1	41374895	G	G	G	G	G	G	G	G	G	G	G	G	G	G	G	G	G	G	G	G	G	G	G	G	G	G	G	G	G	G	G	G	G	G	G	G	G	G	G	G	G	G	G	G	G	G	N
rs1_41375087	1	41375087	G	G	G	A	G	G	G	G	N	G	A	G	G	G	G	G	G	G	G	G	G	G	G	G	G	G	G	G	G	G	G	G	G	G	G	G	G	G	G	G	G	G	G	G	G	G	G
rs1_41375211	1	41375211	A	A	G	G	A	N	A	A	N	A	G	G	A	A	G	G	G	G	A	A	G	A	G	A	A	A	G	A	G	G	A	A	A	A	A	A	A	A	A	N	A	N	A	A	A	A	N
rs1_41375811	1	41375811	G	G	G	G	G	G	G	G	G	G	G	G	G	G	G	G	G	G	G	G	G	G	G	G	G	G	G	G	G	G	G	G	G	G	G	G	G	G	G	G	G	G	G	G	G	G	G
rs1_41376024	1	41376024	G	G	G	G	G	G	G	G	G	G	G	G	G	G	G	G	G	G	G	G	G	G	G	G	G	G	G	G	G	G	G	G	G	G	G	G	G	G	G	G	G	G	G	G	G	G	G
rs1_41376725	1	41376725	G	G	G	G	G	G	G	G	G	G	G	G	G	G	G	G	G	G	G	G	G	G	G	G	G	G	G	G	G	G	G	G	G	G	G	G	G	G	N	G	G	G	G	G	G	G	G
rs1_41376796	1	41376796	G	G	A	A	G	N	G	G	N	G	A	A	G	G	A	A	A	A	G	G	A	G	A	G	G	G	A	G	A	A	G	G	G	G	G	G	G	G	N	G	G	G	G	G	G	G	G
rs1_41377235	1	41377235	G	G	A	G	G	N	G	G	N	G	N	A	G	G	A	A	A	A	G	G	A	G	A	G	G	G	A	G	A	A	G	G	G	G	G	G	G	G	G	N	G	G	G	G	G	G	G
rs1_41377236	1	41377236	G	G	G	G	G	G	G	G	G	G	G	G	G	G	G	G	G	G	G	G	G	G	G	G	G	G	G	G	G	G	G	G	G	G	G	G	G	G	G	G	G	G	G	G	G	G	G
rs1_41377242	1	41377242	G	G	G	G	G	N	G	G	N	G	G	G	G	G	G	G	G	G	G	G	G	G	G	G	G	G	A	G	G	G	G	G	G	G	G	G	G	G	G	G	G	G	G	G	G	G	G
rs1_41377256	1	41377256	G	G	G	G	G	G	G	G	G	G	G	G	G	G	G	G	G	G	G	G	G	G	G	G	G	G	G	G	G	G	G	G	G	G	G	G	G	G	G	G	G	G	G	G	G	G	G
rs1_41377273	1	41377273	G	G	G	G	G	G	G	G	G	G	G	G	G	G	G	G	G	G	G	G	G	G	G	G	G	G	G	G	G	G	G	G	G	G	G	G	G	G	G	G	G	G	G	G	G	G	G
rs2_4807251	2	4807251	G	G	G	G	G	G	G	G	N	G	G	G	G	G	A	G	G	G	G	G	G	A	A	G	G	G	G	G	G	G	G	G	A	A	A	G	G	G	G	G	G	G	G	G	G	A	G
rs2_4807458	2	4807458	G	G	N	G	G	G	G	N	N	G	G	G	G	G	G	G	G	G	N	G	G	G	G	N	G	N	G	N	G	G	N	G	G	G	G	N	G	G	G	G	G	G	G	G	G	G	G
rs2_4808140	2	4808140	G	G	G	G	G	G	A	N	G	G	G	G	A	G	G	G	G	A	G	G	A	G	G	G	A	G	G	G	G	G	G	G	G	G	G	G	G	N	G	G	G	G	G	G	A	G	G
rs2_4808146	2	4808146	G	G	G	G	G	G	A	G	G	G	G	G	A	G	G	G	G	A	G	G	A	G	G	G	A	G	G	G	G	G	G	G	G	G	G	G	G	G	G	G	G	G	G	G	A	G	G
rs2_4808454	2	4808454	G	G	G	G	G	G	G	G	G	G	G	G	G	G	G	G	G	G	G	G	G	G	G	G	G	G	G	G	G	G	G	G	G	G	G	N	A	G	N	N	G	G	G	G	G	G	G
rs2_4809973	2	4809973	N	G	N	G	G	G	G	A	N	G	A	G	G	A	G	G	A	G	A	G	G	G	G	G	G	G	G	A	G	G	A	A	G	G	G	N	A	G	N	A	A	G	A	G	G	G	N
rs2_4810216	2	4810216	A	A	G	A	A	A	G	G	N	A	G	A	G	G	A	A	G	G	G	A	G	A	A	A	G	A	A	G	A	A	G	G	A	A	A	N	G	A	N	G	G	A	G	A	G	A	N
rs2_4810395	2	4810395	G	G	G	G	G	G	G	G	N	G	G	G	G	G	A	G	G	G	G	G	G	A	A	G	G	G	G	G	G	G	G	G	A	A	A	G	G	G	G	G	G	G	G	G	G	A	G
rs2_4810474	2	4810474	G	G	A	G	G	G	A	A	N	G	A	G	A	A	G	G	A	N	A	G	A	G	G	G	A	G	G	A	G	G	A	A	G	G	G	N	N	G	N	A	A	G	A	G	A	G	A
rs2_4810563	2	4810563	G	G	G	G	G	G	G	N	G	G	G	G	G	G	G	G	G	N	N	G	N	G	G	G	N	G	G	G	G	G	G	G	G	G	G	G	G	G	G	G	G	G	G	G	G	G	G
rs2_4810572	2	4810572	A	A	G	A	A	N	G	N	G	A	N	A	G	G	G	A	G	N	N	A	N	G	G	A	G	A	A	G	A	A	G	G	G	G	G	N	N	A	A	G	G	A	G	A	G	G	N
rs2_4811069	2	4811069	G	G	G	G	G	G	G	G	G	G	G	G	G	G	G	G	G	G	G	G	G	G	G	G	G	G	G	G	G	G	G	G	G	G	G	G	G	G	G	G	G	G	G	G	G	G	G
rs2_4811556	2	4811556	G	G	N	G	G	G	A	G	N	G	G	G	A	G	G	G	N	A	N	G	A	G	G	G	A	G	G	N	G	G	G	G	G	G	G	G	G	G	G	G	G	N	G	G	A	G	G
rs2_4811566	2	4811566	G	G	N	G	G	G	G	G	N	G	G	G	G	G	G	N	N	G	N	G	G	G	G	G	G	G	G	G	G	G	G	G	G	G	G	G	G	G	G	G	G	G	G	G	G	G	G
rs2_4812371	2	4812371	G	G	N	G	G	G	G	A	N	G	N	G	G	A	N	G	A	G	A	G	G	G	G	G	G	G	G	A	G	G	A	A	G	G	G	N	A	G	N	A	A	G	A	G	G	G	N
rs2_4812440	2	4812440	A	A	G	A	A	A	G	G	N	A	G	A	G	G	A	A	G	G	G	A	G	A	A	A	G	A	A	G	A	A	G	G	A	A	A	N	G	A	N	G	G	A	G	A	G	A	N
rs2_4812566	2	4812566	G	G	G	G	G	G	A	G	G	G	G	G	A	G	G	G	G	A	G	G	A	G	G	G	N	G	G	G	G	G	G	G	G	G	G	G	G	G	N	G	G	G	G	G	A	G	G
rs2_4812592	2	4812592	A	A	N	A	A	A	G	G	N	A	N	A	G	G	G	A	G	G	G	A	G	G	G	A	G	A	A	G	A	A	G	G	G	G	G	N	G	A	N	G	G	A	G	A	G	G	N
rs2_4812623	2	4812623	G	G	G	G	G	G	G	G	N	G	G	G	G	G	A	G	G	G	G	G	G	A	A	G	G	G	G	G	G	G	G	G	A	A	A	G	G	G	G	G	G	G	G	G	G	A	G
rs2_4813058	2	4813058	G	G	A	G	G	G	G	A	N	G	N	G	G	A	G	G	A	G	A	G	N	G	G	G	G	G	G	A	G	G	A	A	G	G	G	N	A	G	N	A	A	G	A	G	G	G	N
rs2_4813106	2	4813106	G	G	G	G	G	G	G	G	N	G	G	G	G	G	A	G	G	G	G	G	G	A	A	G	G	G	G	G	G	G	G	G	A	A	A	G	G	G	G	G	G	G	G	G	G	A	G
rs2_4813132	2	4813132	A	A	G	A	A	A	G	G	G	A	G	A	G	G	G	A	N	G	N	A	G	G	G	A	G	A	A	G	A	A	G	G	G	G	G	N	G	A	N	G	G	A	N	A	G	G	N
rs2_4813146	2	4813146	G	G	G	G	G	G	A	G	G	G	G	G	A	G	G	G	G	A	G	G	N	G	G	G	A	G	G	G	G	G	G	G	G	G	G	G	G	G	N	G	G	N	G	G	N	G	G
rs2_4813332	2	4813332	G	G	G	G	G	G	G	G	G	G	G	G	G	G	G	G	G	G	G	G	G	G	G	G	G	G	G	G	G	G	G	G	G	G	G	G	G	G	G	G	G	G	G	G	G	G	G
rs2_4813701	2	4813701	G	G	G	G	G	G	G	G	G	G	G	G	G	G	G	G	G	G	G	G	G	G	G	G	G	G	G	G	G	G	G	G	G	G	G	G	G	G	G	G	G	G	G	G	G	G	G
rs2_4813802	2	4813802	A	A	G	A	A	A	G	G	N	A	G	A	G	G	A	A	G	G	G	A	G	A	A	A	G	A	A	G	A	A	G	G	A	A	A	N	G	A	N	G	G	N	G	A	G	A	N
rs2_4813845	2	4813845	G	G	G	G	G	G	A	G	G	G	G	G	G	G	G	G	G	G	G	G	G	G	G	G	G	G	G	G	G	G	G	G	G	G	G	G	G	G	G	G	G	G	G	G	G	G	G
rs2_4813883	2	4813883	G	G	G	G	G	G	G	G	N	G	G	G	G	G	A	G	G	G	G	G	G	A	A	G	G	G	G	G	G	G	G	G	A	A	A	G	G	G	G	G	G	G	G	G	G	A	G
rs2_4814022	2	4814022	G	G	N	G	G	G	A	G	N	G	G	G	A	G	G	G	G	A	G	G	A	G	G	G	A	G	G	G	G	G	G	G	G	G	G	G	G	G	G	G	G	N	G	G	A	G	G
rs2_4814152	2	4814152	G	G	N	G	G	G	G	G	N	G	G	G	G	G	G	G	G	G	G	G	G	G	G	G	G	G	G	G	G	G	G	G	G	G	G	G	G	G	G	G	G	N	G	G	G	G	G
rs2_4814303	2	4814303	G	G	G	G	G	G	A	G	G	G	G	G	A	G	G	G	G	A	G	G	A	G	G	G	A	G	G	G	G	G	G	G	G	G	G	G	G	G	N	G	G	N	G	G	A	G	G
rs2_4814766	2	4814766	G	G	G	G	G	G	G	G	N	G	G	G	G	G	A	G	G	G	G	G	G	A	A	G	G	G	G	G	G	G	G	G	A	A	A	G	G	G	G	G	G	G	G	G	G	A	G
rs2_4816139	2	4816139	A	A	G	A	A	A	G	G	G	A	G	A	G	G	G	A	G	G	G	A	G	G	G	A	G	A	A	G	A	A	G	G	G	G	G	N	G	A	N	G	G	N	G	A	G	G	N
rs2_4816221	2	4816221	G	G	A	G	G	G	G	A	N	G	A	G	G	A	G	G	A	G	A	G	G	G	G	G	G	G	G	A	G	G	A	A	G	G	G	N	A	G	N	A	A	G	A	G	G	G	N
rs2_4817483	2	4817483	G	G	G	G	G	G	G	G	G	G	G	G	A	G	G	G	G	A	G	G	N	G	G	G	A	G	G	G	G	G	G	G	G	G	G	G	G	G	N	G	G	G	G	G	A	G	G
rs2_4817638	2	4817638	G	G	A	N	G	G	G	N	N	G	A	G	G	A	A	G	N	G	N	G	G	A	A	G	G	G	G	N	G	G	N	N	N	A	A	N	A	G	N	N	A	G	A	G	G	A	N
rs2_4817659	2	4817659	G	G	G	G	G	G	N	N	N	G	G	G	A	G	G	N	G	A	G	G	A	G	G	G	A	N	G	N	G	G	N	N	N	G	G	G	G	G	G	N	G	G	G	G	A	G	G
rs2_4817972	2	4817972	G	G	N	G	G	G	G	G	N	G	G	G	G	G	G	G	G	G	N	G	G	G	G	G	G	G	G	G	G	G	G	G	G	G	G	G	G	G	G	N	G	G	G	G	G	N	G
rs2_4818116	2	4818116	G	G	G	G	G	G	G	G	N	G	G	G	G	G	A	G	G	G	G	G	G	A	A	G	G	G	G	G	G	G	G	G	A	A	A	G	G	G	G	G	G	G	G	G	G	A	G
rs2_5965093	2	5965093	G	G	G	G	G	G	G	G	G	G	G	G	G	G	G	N	G	G	G	G	G	G	G	G	G	G	G	G	G	G	G	G	G	G	G	G	G	G	G	G	G	G	G	G	G	G	G
rs2_5966051	2	5966051	G	G	G	G	G	G	G	G	G	G	G	G	G	G	G	G	G	G	G	G	G	G	G	G	G	G	G	G	G	G	G	G	G	G	G	G	G	G	G	G	G	G	G	G	G	G	G
rs2_5966238	2	5966238	G	G	A	G	G	G	G	A	N	G	N	G	G	A	G	G	N	G	G	N	N	A	G	A	N	G	G	G	G	G	G	A	G	A	A	N	G	G	G	G	G	N	G	G	N	A	N
rs2_5966414	2	5966414	G	G	G	A	G	G	G	G	G	A	G	G	G	G	G	G	G	G	G	A	A	G	A	G	G	G	G	G	G	G	G	G	G	G	G	G	G	G	N	G	G	G	G	A	A	G	G
rs2_5967753	2	5967753	G	G	G	N	G	N	A	G	N	G	G	G	A	G	G	A	A	A	A	G	G	G	G	G	A	A	A	A	A	G	A	G	A	G	G	G	G	N	A	G	A	G	G	G	G	G	N
rs2_5968659	2	5968659	G	G	N	G	G	G	G	N	G	G	G	G	G	N	G	G	G	N	G	G	G	A	G	N	G	G	G	G	G	G	G	A	G	A	N	N	G	G	G	G	G	G	G	G	G	A	N
rs2_6016753	2	6016753	G	G	N	G	G	G	G	G	N	G	G	G	G	G	G	G	G	G	G	G	G	G	G	G	G	G	G	G	G	N	G	G	G	G	G	N	G	G	G	G	N	N	G	G	G	G	G
rs2_6016864	2	6016864	G	G	A	G	G	G	G	A	G	G	G	G	G	A	G	G	G	G	G	G	G	G	G	N	G	G	G	G	G	G	G	G	G	G	G	N	G	G	G	G	G	G	G	G	G	G	N
rs2_6016931	2	6016931	G	G	G	G	G	G	G	G	G	G	G	G	A	G	G	G	G	G	G	G	G	G	G	G	G	G	G	G	G	G	G	G	G	G	G	G	G	G	G	G	G	G	G	G	G	G	G
rs2_6016949	2	6016949	G	G	G	G	G	G	G	G	G	G	G	G	G	G	G	G	G	G	G	G	G	G	G	G	G	G	G	G	G	G	G	G	G	G	G	G	G	G	G	G	G	N	G	G	G	G	G
rs2_6017070	2	6017070	G	G	G	G	G	G	A	G	N	G	G	G	A	G	G	A	A	A	A	G	G	A	G	G	A	A	A	G	A	G	A	A	A	A	A	G	G	N	A	G	A	G	G	G	G	A	N
rs2_6019012	2	6019012	G	G	G	G	G	G	G	G	G	A	N	N	G	G	G	G	G	G	G	A	N	G	A	G	G	G	G	A	G	G	G	G	G	G	G	G	G	G	G	G	G	G	G	A	A	G	G
rs2_6019016	2	6019016	G	G	G	G	G	G	G	G	G	G	G	G	G	G	G	G	G	G	G	G	G	G	G	G	G	G	G	G	G	G	G	G	G	G	G	G	G	G	G	G	G	G	G	G	G	G	G
rs2_6019049	2	6019049	G	G	G	G	G	G	N	G	N	G	G	G	G	G	G	N	G	G	G	G	G	G	G	G	G	G	G	N	G	G	G	G	N	G	G	G	G	G	G	N	G	N	G	G	G	G	G
rs2_6019127	2	6019127	G	G	G	G	G	G	G	G	G	G	G	G	G	G	G	G	G	G	G	G	G	G	G	G	G	G	G	G	G	G	G	G	G	G	G	G	G	G	G	G	G	G	G	G	G	G	G
rs2_6019173	2	6019173	A	A	G	A	A	N	G	G	N	G	A	A	G	G	A	G	G	G	G	G	G	G	G	G	G	G	G	G	G	G	G	G	G	G	G	N	A	G	G	N	G	A	A	G	G	G	G
rs2_6019520	2	6019520	G	G	G	G	G	G	G	G	G	G	G	G	G	G	G	G	G	G	G	G	G	G	G	G	G	G	G	G	G	G	G	G	G	G	G	G	G	G	G	G	G	G	G	G	G	G	G
rs2_6694272	2	6694272	G	G	G	G	G	G	N	G	N	G	G	N	G	N	N	N	G	G	N	G	G	G	G	G	G	G	G	G	G	G	G	G	G	G	G	N	G	G	N	G	G	G	G	G	G	G	G
rs2_6694330	2	6694330	G	G	N	G	G	G	G	N	G	G	G	G	G	G	G	G	G	G	G	G	G	G	G	G	G	G	G	G	G	A	G	G	G	G	G	G	G	G	N	G	G	G	G	G	G	G	G
rs2_6694663	2	6694663	G	G	N	G	G	G	G	A	N	G	G	G	G	A	G	A	G	A	G	G	A	A	G	G	A	A	G	G	A	G	A	A	A	A	A	G	G	N	N	G	A	G	G	G	G	A	N
rs2_6694697	2	6694697	G	G	G	G	G	G	G	G	G	G	G	G	G	G	G	G	G	G	G	G	G	G	G	G	G	G	G	G	G	G	G	G	G	G	G	G	G	G	G	G	G	G	G	G	G	G	G
rs2_6695394	2	6695394	G	G	G	G	G	G	G	G	G	G	G	G	G	G	G	G	G	G	G	G	G	G	G	G	G	G	G	G	G	G	G	G	G	G	G	G	G	G	G	G	G	N	G	G	G	G	G
rs2_6695397	2	6695397	G	G	G	G	G	G	G	G	G	G	G	G	G	G	G	G	G	G	G	G	G	G	G	G	G	G	G	G	G	G	G	G	G	G	G	G	G	G	G	G	G	G	G	G	G	G	G
rs2_6696255	2	6696255	G	G	G	N	G	G	N	G	G	G	G	G	G	G	G	N	G	G	G	G	G	G	N	N	N	N	G	G	G	N	G	G	G	G	G	G	G	G	G	G	N	G	G	G	G	G	N
rs2_6696272	2	6696272	G	G	G	N	G	N	N	G	N	G	G	G	G	G	G	N	G	G	G	G	G	G	N	N	G	N	G	G	G	N	N	G	G	G	G	G	G	G	G	G	N	N	G	G	G	G	G
rs2_6696302	2	6696302	G	G	G	A	G	N	N	G	N	G	G	G	G	G	G	G	G	G	G	G	G	G	G	G	N	G	G	G	G	N	N	G	G	G	G	G	G	G	G	G	N	N	G	G	G	G	G
rs2_6696380	2	6696380	G	G	G	G	G	G	G	G	G	G	G	G	G	G	G	G	G	G	G	G	G	G	G	G	G	G	G	G	G	G	G	G	G	G	G	G	G	G	G	G	G	N	G	G	G	G	N
rs2_7244659	2	7244659	G	G	N	G	G	G	G	G	N	G	G	N	G	G	G	N	G	G	G	G	G	G	G	G	G	G	G	G	G	G	G	G	G	G	G	G	G	G	G	G	G	G	G	G	G	G	G
rs2_7244899	2	7244899	G	G	G	G	G	G	G	G	N	G	G	G	G	G	G	G	G	G	G	G	G	G	G	G	G	G	G	G	G	G	G	G	G	G	G	G	G	G	G	G	G	G	G	G	G	G	G
rs2_7244908	2	7244908	G	G	G	G	G	G	G	G	G	G	G	G	G	G	G	G	G	G	G	G	G	G	G	G	G	G	G	G	G	G	G	G	G	G	G	G	G	G	G	G	G	G	G	G	G	G	G
rs2_7244956	2	7244956	G	G	A	G	G	G	G	A	N	G	G	G	A	A	A	A	G	A	A	G	A	A	A	G	N	A	A	A	A	G	A	A	A	A	A	G	N	G	N	A	A	G	G	A	A	A	A
rs2_7245075	2	7245075	G	G	G	G	G	G	G	G	G	G	G	G	G	G	G	G	G	G	G	G	G	G	A	G	G	G	G	G	G	G	G	A	G	A	A	G	G	G	G	G	G	G	G	G	G	A	G
rs2_7245684	2	7245684	G	G	G	G	G	G	G	G	G	G	G	G	G	G	G	G	G	G	G	G	G	G	G	G	G	G	G	G	G	G	G	G	G	G	G	G	G	G	G	G	G	N	G	G	G	G	G
rs2_7245860	2	7245860	G	A	A	G	A	N	G	A	N	G	G	G	A	A	A	A	G	A	A	G	A	A	A	G	A	A	A	A	A	A	A	A	A	A	A	G	N	N	N	A	A	N	G	A	A	A	N
rs2_7245885	2	7245885	G	G	G	G	G	G	G	G	G	G	G	G	G	G	G	G	G	G	G	G	G	G	G	G	G	G	G	G	G	G	G	G	G	G	G	G	G	G	G	G	G	G	G	G	G	G	G
rs2_7246602	2	7246602	G	A	G	G	A	N	G	G	G	G	G	G	G	G	G	G	G	G	G	G	G	G	G	G	G	G	G	G	G	A	G	G	G	G	G	G	G	G	G	G	G	N	G	G	G	G	G
rs2_7247527	2	7247527	A	G	G	A	G	N	A	G	N	A	A	A	G	G	G	G	A	G	G	A	G	G	G	A	G	G	G	G	G	G	G	G	G	G	G	A	N	N	N	G	G	G	A	G	G	G	G
rs2_7248107	2	7248107	G	G	G	G	G	G	G	G	G	G	G	G	G	G	G	G	G	G	G	G	G	G	G	G	G	G	G	G	G	G	G	G	G	G	G	G	G	G	G	G	G	G	G	G	G	G	N
rs2_7248812	2	7248812	A	G	G	A	G	N	A	G	G	A	A	A	G	G	G	G	A	G	G	A	G	G	G	A	G	G	G	G	G	G	G	G	G	G	G	A	N	N	N	G	G	G	A	G	G	G	G
rs2_7248837	2	7248837	A	G	G	A	G	N	A	G	N	A	A	A	G	G	G	G	A	G	G	A	G	G	G	A	G	G	G	G	G	G	G	G	G	G	G	A	N	N	N	G	G	N	A	G	G	G	G
rs2_7249010	2	7249010	G	G	A	G	G	G	G	A	N	G	G	G	A	A	A	A	G	A	N	G	A	A	A	G	A	A	A	A	A	G	A	A	A	A	A	G	N	N	N	A	A	G	G	A	A	A	N
rs2_7364279	2	7364279	G	G	G	G	G	G	G	G	G	G	A	N	G	G	G	G	G	G	G	G	G	G	G	G	G	G	G	G	G	G	G	G	G	G	G	G	G	G	G	N	G	G	G	G	G	G	G
rs2_7364604	2	7364604	G	G	G	G	G	G	G	G	G	G	G	G	G	N	G	G	G	G	G	G	N	G	G	G	G	G	G	N	G	G	A	N	N	G	N	G	G	G	G	G	A	G	G	G	G	G	G
rs2_7364650	2	7364650	G	G	G	G	G	G	G	G	N	N	N	G	G	N	G	G	G	G	G	G	N	G	G	G	G	G	G	N	G	G	G	G	G	G	G	G	G	G	N	G	G	N	G	G	G	G	G
rs2_7364896	2	7364896	G	A	G	G	A	N	G	G	G	G	A	G	G	G	G	G	G	G	G	G	G	G	G	G	G	G	G	G	G	A	G	G	G	G	G	G	G	G	G	G	G	G	G	G	G	G	N
rs2_7364978	2	7364978	G	G	N	G	G	G	G	G	N	G	G	G	G	G	N	N	G	G	G	G	G	G	G	G	G	G	G	G	G	G	G	G	G	G	G	N	G	G	G	G	G	N	G	G	G	G	N
rs2_7365278	2	7365278	A	G	N	A	G	G	A	A	N	G	G	N	A	A	G	G	N	A	G	G	G	G	A	G	A	G	G	G	G	G	G	N	G	A	A	G	N	G	G	G	G	G	G	A	A	A	G
rs2_7366501	2	7366501	G	G	N	G	G	G	G	A	G	G	G	G	A	A	G	G	G	A	G	G	G	G	N	G	A	G	G	G	G	G	G	A	G	A	A	G	G	G	G	G	G	G	G	N	A	A	G
rs2_7366535	2	7366535	A	A	N	A	A	N	A	A	N	G	A	A	A	A	G	G	A	A	G	G	G	G	A	N	A	G	G	G	G	A	G	N	G	A	A	G	N	G	N	G	G	G	G	A	A	A	N
rs2_7366555	2	7366555	G	G	G	N	G	N	G	G	A	A	G	G	G	G	A	A	G	G	A	A	N	A	G	N	G	A	A	A	A	G	A	N	A	G	G	A	N	A	A	A	A	A	A	G	G	G	G
rs2_7366921	2	7366921	G	G	N	G	G	N	G	G	N	G	G	G	G	G	N	G	G	G	G	N	G	G	G	G	G	G	G	G	G	G	G	N	G	G	G	G	G	G	G	G	G	N	G	G	G	G	N
rs2_7710652	2	7710652	G	G	G	G	G	G	G	G	G	G	G	G	G	G	G	G	G	G	G	G	N	G	G	G	G	G	A	G	G	G	A	N	G	G	N	G	G	G	G	G	A	G	G	G	G	G	A
rs2_7710771	2	7710771	G	G	G	G	G	G	G	G	G	G	G	G	G	G	G	G	G	G	G	G	G	G	A	G	G	G	G	G	G	A	G	G	G	G	G	G	G	G	G	G	G	N	G	G	G	G	N
rs2_7713864	2	7713864	A	A	N	A	A	A	A	A	N	A	A	A	A	A	A	A	A	A	A	A	A	G	G	A	A	A	G	A	A	G	G	A	A	A	A	N	A	A	A	A	G	N	A	A	A	A	N
rs2_7715379	2	7715379	G	G	G	G	G	G	G	G	G	G	G	G	G	G	G	G	G	G	G	G	G	A	A	G	G	G	G	G	G	A	G	G	G	G	G	G	G	G	G	G	G	N	G	G	G	G	N
rs2_7715858	2	7715858	G	G	N	G	G	G	G	G	N	G	G	G	G	G	G	N	N	N	G	G	G	G	G	G	G	G	G	G	G	G	G	G	G	G	G	G	N	G	G	G	G	G	G	G	G	G	G
rs2_7716493	2	7716493	G	G	G	G	G	G	G	G	G	G	G	G	G	G	G	G	G	G	G	G	G	G	G	G	G	G	G	G	G	G	G	G	G	G	G	G	G	G	G	G	G	G	G	G	G	G	G
rs2_7716550	2	7716550	G	G	G	G	G	G	G	G	G	G	G	G	G	G	G	G	G	G	G	G	G	G	G	G	G	G	G	G	G	G	G	G	G	G	G	G	G	G	G	G	G	G	G	G	G	G	G
rs2_7716602	2	7716602	G	G	G	G	G	G	G	G	G	G	G	G	G	G	G	G	G	G	G	G	G	G	G	G	G	G	G	G	G	G	G	G	G	G	G	G	G	G	G	G	G	G	G	G	G	G	G
rs2_7716663	2	7716663	G	G	G	G	G	G	G	G	N	G	G	G	G	G	G	A	G	G	G	G	G	G	G	G	G	A	G	A	A	G	G	G	G	G	G	G	G	G	N	G	G	G	A	G	G	G	G
rs2_7732601	2	7732601	G	G	G	G	G	G	G	G	G	G	G	G	G	G	G	G	G	G	G	G	G	G	G	G	G	G	G	G	G	G	G	G	G	G	G	G	G	G	G	G	G	G	G	G	G	G	G
rs2_7732619	2	7732619	G	G	N	G	G	G	G	G	G	G	G	G	G	G	G	G	N	G	G	G	N	N	G	G	G	G	A	G	G	G	A	N	G	G	G	G	G	G	G	G	A	G	G	G	G	G	N
rs2_7732987	2	7732987	G	G	G	G	G	G	G	G	G	A	G	G	G	G	G	G	G	G	G	G	G	G	G	G	G	G	N	G	G	A	G	G	G	G	G	N	G	G	G	N	G	G	G	G	G	G	N
rs2_10180427	2	10180427	G	G	G	G	G	G	G	G	G	G	G	G	G	G	G	G	G	G	G	G	G	G	G	G	G	G	G	G	G	G	G	G	G	G	G	G	G	G	G	G	G	G	G	G	G	G	G
rs2_10180444	2	10180444	A	G	A	G	G	G	G	A	N	A	A	G	A	A	A	A	G	N	G	G	A	G	N	G	A	A	G	A	A	G	G	A	A	A	A	G	N	N	N	A	G	G	A	G	G	A	G
rs2_10180486	2	10180486	G	G	G	A	G	N	G	G	G	G	G	A	G	G	G	G	G	G	G	A	G	G	G	G	G	G	G	G	G	G	G	G	G	G	G	G	G	G	G	N	G	G	G	A	A	G	G
rs2_10180789	2	10180789	G	A	G	A	A	A	A	G	G	G	G	A	G	G	G	G	A	G	A	A	G	A	A	A	G	G	G	G	G	G	A	G	G	G	G	A	G	G	N	N	A	G	G	A	A	N	A
rs2_10180873	2	10180873	G	G	G	G	G	G	G	G	N	G	G	G	G	G	G	N	G	G	G	G	G	G	G	G	G	A	G	N	A	G	G	G	G	G	G	G	G	N	N	G	G	G	N	G	G	G	G
rs2_10180980	2	10180980	G	G	G	G	G	G	A	G	G	G	G	G	G	G	G	N	G	G	G	G	N	A	G	G	G	G	G	G	G	G	A	N	G	G	G	G	G	G	G	G	A	G	G	G	G	G	G
rs2_10181040	2	10181040	G	A	G	A	A	A	A	G	G	G	G	A	G	G	G	G	A	G	A	A	G	A	A	A	G	G	G	G	G	A	A	G	G	G	G	A	G	G	N	G	A	G	G	A	A	G	A
rs2_10181116	2	10181116	G	A	G	A	A	A	G	G	G	G	G	A	G	G	G	G	A	G	A	A	G	G	A	A	G	G	G	G	G	G	G	G	G	G	G	A	G	G	N	N	G	G	G	A	A	G	A
rs2_10182113	2	10182113	G	G	G	G	G	G	G	G	G	G	G	G	G	G	G	G	G	G	G	G	G	G	G	G	G	G	G	G	G	G	G	G	G	G	G	G	G	G	G	G	G	G	G	G	G	G	G
rs2_10182155	2	10182155	G	G	G	G	G	G	A	G	G	G	G	G	G	G	G	G	G	G	G	G	G	A	G	G	G	G	G	G	G	A	A	N	G	G	G	G	G	G	G	G	A	G	G	G	G	G	G
rs2_10183207	2	10183207	G	G	G	G	G	G	G	G	G	G	G	G	G	G	G	G	G	G	G	G	G	G	G	G	G	G	G	G	G	G	G	G	G	G	G	G	G	G	G	G	G	G	G	G	G	G	G
rs2_10184270	2	10184270	G	A	N	A	A	N	G	A	G	G	G	A	A	A	G	G	A	A	A	A	G	G	A	N	A	G	G	G	G	A	G	A	A	A	A	A	G	G	N	A	G	G	G	A	A	A	A
rs2_10184456	2	10184456	G	G	G	G	G	G	G	G	G	G	G	G	G	G	G	G	G	G	G	G	G	G	G	G	G	G	G	G	G	A	G	G	G	G	G	G	G	G	G	G	G	G	G	G	G	G	G
rs2_10184554	2	10184554	G	A	A	A	A	N	A	A	G	G	G	A	A	A	G	G	A	A	A	A	G	A	A	A	A	G	G	G	G	A	A	A	A	A	A	A	G	G	G	A	A	G	G	A	N	A	A
rs2_10184587	2	10184587	G	G	G	A	G	N	G	G	G	G	N	A	G	G	G	G	G	G	G	A	G	G	G	G	G	G	G	G	G	G	G	G	G	G	G	G	G	G	G	G	G	G	G	A	A	G	G
rs2_10185226	2	10185226	G	G	A	G	G	G	G	A	G	G	G	G	A	A	G	G	G	A	G	G	G	G	G	G	A	G	G	G	G	G	G	G	G	G	G	G	G	G	G	N	G	G	G	G	G	G	G
rs2_10185346	2	10185346	G	A	G	G	A	G	G	G	G	G	G	G	G	G	G	G	A	G	A	G	G	G	A	A	G	G	G	G	G	G	G	G	G	G	G	A	G	G	G	G	G	G	G	G	G	G	A
rs2_10185378	2	10185378	G	G	N	G	G	G	G	A	G	G	G	G	A	A	G	G	G	A	G	G	G	G	G	G	A	G	G	G	G	G	G	A	A	A	A	G	G	G	G	N	G	G	G	G	G	A	G
rs2_10185379	2	10185379	G	G	N	A	G	A	A	A	G	G	N	A	A	A	G	G	G	A	G	A	G	A	G	G	A	G	G	G	G	G	A	A	A	A	A	G	G	G	G	A	A	G	G	A	A	A	G
rs2_10185428	2	10185428	G	G	G	G	G	G	G	G	G	G	G	G	G	G	G	G	G	G	G	G	G	G	G	G	G	G	G	G	G	G	G	G	G	G	G	G	G	G	G	G	G	G	G	G	G	G	G
rs2_10185862	2	10185862	G	G	G	G	G	G	G	G	G	G	G	G	G	N	G	G	G	G	G	G	G	G	G	G	G	G	G	G	G	G	G	G	G	G	G	G	G	G	N	G	G	G	G	G	G	G	G
rs2_10186062	2	10186062	G	G	N	G	G	G	G	N	G	G	G	G	N	N	G	G	G	N	G	G	G	G	G	G	G	G	G	G	G	G	G	G	G	N	N	G	G	G	G	N	G	G	G	G	G	G	G
rs2_10186178	2	10186178	G	G	G	G	G	G	N	G	G	G	G	G	G	G	G	G	G	G	G	G	G	A	G	G	G	G	G	G	G	G	A	G	G	G	G	G	G	G	G	G	A	G	G	G	G	G	G
rs2_10186212	2	10186212	G	A	A	A	A	N	G	A	G	G	G	A	A	N	G	G	N	A	N	N	G	G	A	A	A	G	G	G	G	G	G	A	N	A	A	A	G	G	G	A	G	G	G	A	A	N	A
rs2_10186284	2	10186284	G	A	G	N	A	N	A	G	G	G	G	A	G	G	G	G	A	G	A	A	G	A	A	N	G	G	G	G	G	G	A	G	G	G	G	N	G	G	N	G	A	G	G	A	N	G	N
rs2_10186299	2	10186299	G	A	G	N	A	N	G	G	G	G	G	A	G	G	G	G	A	G	A	A	G	G	A	A	G	G	G	G	G	G	G	G	G	G	G	A	G	G	N	G	G	G	G	A	N	G	A
rs2_10186396	2	10186396	G	G	G	G	G	G	A	G	G	G	G	G	G	G	G	G	G	G	G	G	G	A	G	G	G	G	G	G	G	G	A	G	G	G	G	G	G	G	G	G	A	G	G	G	G	G	G
rs2_10187010	2	10187010	G	G	G	G	G	G	G	G	G	G	G	G	G	G	G	G	G	G	G	G	G	G	A	A	G	G	G	G	G	G	G	G	G	G	G	N	G	G	G	G	G	G	G	G	G	G	G
rs2_10187060	2	10187060	G	A	N	N	A	N	A	A	G	G	G	A	A	A	G	G	A	A	A	A	G	A	A	N	A	G	G	G	G	G	A	A	A	A	A	A	G	G	G	A	A	G	G	A	A	A	A
rs2_10187250	2	10187250	G	A	G	A	A	A	G	G	G	G	G	A	G	G	G	G	A	G	A	A	G	G	A	A	G	G	G	G	G	G	G	G	G	G	G	N	G	N	G	G	G	G	G	A	A	G	A
rs2_10187296	2	10187296	G	G	G	G	G	G	G	G	G	G	G	G	G	G	G	G	G	G	G	G	G	G	G	G	G	G	G	G	G	G	G	G	G	G	G	G	G	G	G	G	G	G	G	G	G	G	G
rs2_10187829	2	10187829	G	A	G	G	A	G	G	G	G	G	G	G	G	G	G	G	A	G	A	G	G	G	A	A	G	G	G	G	G	G	G	G	G	G	G	A	G	G	N	G	G	G	G	G	G	G	A
rs2_10188029	2	10188029	G	G	G	G	G	G	A	G	G	G	G	G	G	G	G	G	G	G	N	G	G	A	G	G	G	G	G	G	G	G	A	G	G	G	G	G	G	G	G	G	A	G	G	G	G	G	G
rs2_10188702	2	10188702	G	A	G	G	A	G	A	G	N	G	G	G	G	G	G	G	A	G	A	G	G	A	A	A	G	G	G	G	G	G	A	N	G	G	G	A	N	N	N	G	A	A	G	G	G	G	A
rs2_10188764	2	10188764	G	A	G	N	A	A	A	G	G	G	N	A	G	G	G	G	A	G	A	A	G	A	A	A	G	G	G	G	G	N	A	N	G	G	G	A	N	N	N	N	A	A	N	A	A	G	A
rs2_10188869	2	10188869	G	G	G	G	G	G	G	G	G	G	G	G	G	G	G	G	G	G	G	G	G	G	G	G	G	G	G	G	G	G	G	G	G	G	G	G	G	G	G	G	G	G	G	G	G	G	G
rs2_10189163	2	10189163	G	A	A	A	A	A	A	A	G	G	G	A	A	A	G	G	A	A	A	A	G	A	A	A	A	G	G	G	G	G	A	A	A	A	A	A	N	N	G	A	A	N	G	A	A	A	A
rs2_10189717	2	10189717	G	G	A	G	G	G	N	A	G	G	G	G	A	N	G	G	N	N	G	G	G	G	G	G	A	G	G	G	G	G	N	A	A	A	A	N	G	G	G	A	G	G	G	G	N	A	G
rs2_10189779	2	10189779	A	G	G	G	G	N	G	G	N	A	A	G	G	G	A	A	G	G	G	G	A	G	G	G	G	A	A	N	A	G	G	G	G	G	G	G	N	N	N	G	G	G	N	G	G	G	G
rs2_10633707	2	10633707	A	G	G	G	G	G	G	G	G	G	N	G	G	G	A	G	G	G	G	G	G	G	G	G	G	G	G	G	G	G	G	G	G	G	G	G	G	G	G	G	G	G	G	G	G	G	G
rs2_10633988	2	10633988	G	G	G	A	G	G	G	G	G	G	G	G	G	G	G	G	G	G	G	G	G	G	A	A	G	G	G	G	G	G	G	G	G	G	G	A	G	G	G	G	G	G	G	G	G	G	N
rs2_10634017	2	10634017	G	G	G	G	G	G	G	G	G	G	G	G	G	G	G	G	G	G	G	G	G	A	G	G	G	G	G	G	G	G	A	G	G	G	G	G	G	G	G	G	A	G	G	G	G	G	G
rs2_10634035	2	10634035	G	G	G	G	G	G	G	G	G	G	G	G	G	G	G	G	G	G	G	G	G	G	G	G	G	G	G	G	G	G	G	G	G	G	G	G	G	G	G	G	G	G	G	G	G	G	G
rs2_10634102	2	10634102	G	G	G	G	G	N	G	G	G	G	G	A	G	G	G	G	G	G	G	A	G	G	G	G	G	G	G	G	G	G	G	G	G	G	G	G	G	G	G	G	G	G	G	A	A	G	G
rs2_10634134	2	10634134	G	G	G	G	G	G	G	G	G	G	G	G	G	G	G	G	G	G	G	G	G	G	G	G	G	G	G	G	G	G	G	G	G	G	G	G	G	G	G	G	G	G	G	G	G	G	G
rs2_10634136	2	10634136	G	G	G	G	G	G	G	G	G	G	G	G	G	G	G	G	G	G	G	G	G	G	G	G	G	G	G	G	G	G	G	G	G	G	G	G	G	G	G	G	G	G	G	G	G	G	G
rs2_10634169	2	10634169	A	A	G	G	A	N	G	G	N	A	N	A	G	G	A	N	A	G	G	A	A	G	G	G	G	A	G	N	A	G	G	G	G	G	G	G	G	N	N	G	G	G	N	A	A	G	N
rs2_10634246	2	10634246	G	G	A	G	G	G	G	A	G	G	G	G	A	A	G	G	G	A	G	G	G	G	G	G	A	G	G	G	G	G	G	G	G	G	G	G	G	G	G	G	G	G	G	G	G	G	G
rs2_10634434	2	10634434	G	G	G	A	G	A	G	G	G	G	G	A	G	G	G	G	G	G	G	A	G	G	A	A	G	G	G	G	G	G	G	G	G	G	G	A	G	G	G	G	G	G	G	A	A	G	N
rs2_10635096	2	10635096	G	G	G	G	G	G	G	G	G	G	G	G	G	G	G	G	G	G	G	G	G	G	G	G	G	G	G	G	G	G	G	G	G	G	G	G	G	G	G	G	G	G	G	G	G	G	G
rs2_10635221	2	10635221	G	G	G	G	G	G	G	G	G	G	G	G	G	G	G	G	G	G	G	G	G	G	G	G	G	G	G	G	G	G	G	G	G	G	G	G	G	G	G	G	G	G	G	G	G	G	G
rs2_10635252	2	10635252	G	G	G	G	G	G	G	G	G	G	G	G	G	G	G	G	G	G	G	G	G	G	G	G	G	G	G	G	G	G	G	G	G	G	G	G	G	G	G	G	G	G	G	G	G	G	G
rs2_10636007	2	10636007	G	G	G	A	G	G	G	G	G	G	G	G	G	G	G	G	G	G	G	G	G	G	N	A	G	G	G	G	G	G	G	G	G	G	G	A	G	G	G	G	G	G	G	G	G	G	N
rs2_10636113	2	10636113	G	G	G	A	G	G	G	G	G	G	G	G	G	G	G	G	G	G	G	G	G	A	A	A	G	G	G	G	G	G	A	N	G	G	G	A	G	G	G	G	A	G	G	G	G	G	N
rs2_10636122	2	10636122	A	A	G	G	A	A	G	G	N	A	A	A	G	G	A	A	A	G	G	A	A	G	G	G	G	A	G	A	A	G	G	G	G	G	G	G	G	N	N	G	G	G	A	A	A	G	N
rs2_10636183	2	10636183	G	A	G	G	A	G	G	G	N	A	G	G	G	G	G	A	A	G	G	G	A	G	G	G	G	A	G	A	A	G	G	G	G	G	G	G	G	N	A	G	G	G	A	G	G	G	N
rs2_10636203	2	10636203	G	G	G	A	G	G	G	G	G	G	G	G	G	G	G	G	G	G	G	G	G	G	A	A	G	G	G	G	G	G	G	G	G	G	G	A	G	G	G	G	G	G	G	G	G	G	N
rs2_10636622	2	10636622	G	G	G	G	G	G	G	G	G	G	G	G	G	G	G	G	G	G	G	G	G	G	G	G	G	G	G	G	G	G	G	G	G	G	G	G	G	G	G	G	G	G	G	G	G	G	G
rs2_10637056	2	10637056	G	G	G	G	G	G	G	G	G	G	G	G	G	G	G	G	G	G	G	G	G	A	G	G	G	G	G	G	G	G	A	N	G	G	G	G	G	G	G	G	A	G	G	G	G	G	G
rs2_10637730	2	10637730	G	G	N	G	G	G	A	G	N	G	G	G	G	G	G	G	G	G	G	G	G	G	G	G	G	G	A	G	G	G	G	G	G	G	G	G	N	N	G	G	G	N	N	G	G	G	G
rs2_10639781	2	10639781	G	G	G	A	G	G	G	G	G	G	G	G	G	G	G	G	G	G	G	G	G	G	N	A	G	G	G	G	G	G	G	G	G	G	G	A	G	G	G	G	G	G	G	G	G	G	N
rs2_10640731	2	10640731	G	G	G	A	G	G	G	G	G	G	N	G	G	G	G	G	G	G	G	G	G	A	A	A	G	G	G	G	G	G	A	N	G	G	G	A	G	G	G	G	A	G	G	G	G	G	N
rs2_10640770	2	10640770	G	G	G	G	G	G	G	G	G	G	G	G	G	G	G	G	G	G	G	G	G	G	G	G	G	G	G	G	G	G	G	G	G	G	G	G	G	G	G	G	G	G	G	G	G	G	G
rs2_10640800	2	10640800	A	A	G	A	A	N	G	G	N	A	A	A	G	G	A	A	A	G	G	A	A	A	A	A	G	A	G	A	A	G	A	G	G	G	G	A	G	N	A	N	A	G	A	A	A	G	A
rs2_10640879	2	10640879	G	G	G	G	G	G	G	G	G	G	G	G	G	G	G	G	G	G	G	G	G	G	G	G	G	G	G	G	G	G	G	G	G	G	G	G	G	G	G	G	G	G	G	G	G	G	G
rs2_10640916	2	10640916	A	G	G	G	G	G	G	G	G	G	A	G	G	G	A	G	G	G	G	G	G	G	G	G	G	G	G	G	G	G	G	G	G	G	G	G	G	G	G	G	G	G	G	G	G	G	G
rs2_10640946	2	10640946	G	G	G	A	G	G	G	G	G	G	G	G	G	G	G	G	G	G	G	G	G	A	A	A	G	G	G	G	G	G	A	N	G	G	G	A	G	G	G	G	A	G	G	G	G	G	N
rs2_10640951	2	10640951	G	G	G	G	G	A	G	G	G	G	G	A	G	G	G	G	G	G	G	A	G	G	G	G	G	G	G	G	G	G	G	G	G	G	G	G	G	G	G	N	G	G	G	A	A	G	G
rs2_10640988	2	10640988	G	G	G	A	G	A	G	G	G	G	G	A	G	G	G	G	G	G	G	A	G	A	A	A	G	G	G	G	G	G	A	G	G	G	G	A	G	G	G	G	A	G	G	A	A	G	N
rs2_10641088	2	10641088	G	A	G	G	A	G	G	G	N	A	G	G	G	G	G	A	A	G	G	G	A	G	N	G	G	A	G	A	A	G	G	G	G	G	G	G	G	N	A	G	G	G	A	G	G	G	N
rs2_10641120	2	10641120	G	G	G	G	G	G	G	G	G	G	G	G	G	G	G	G	G	G	G	G	G	G	G	G	G	G	G	G	G	G	G	G	G	G	G	G	G	G	G	G	G	G	G	G	G	G	G
rs2_10641158	2	10641158	G	G	G	A	G	G	G	G	G	G	G	G	G	G	G	G	G	G	G	G	G	G	N	A	G	G	G	G	G	G	G	G	G	G	G	A	G	G	G	G	G	G	G	G	G	G	N
rs2_10641203	2	10641203	G	G	G	A	N	G	G	G	G	G	G	N	G	G	G	G	G	G	G	G	G	N	N	A	G	G	G	G	G	G	A	N	G	G	G	A	G	G	G	G	A	G	G	G	G	G	A
rs2_10641234	2	10641234	G	G	G	G	G	G	G	G	G	G	G	G	G	G	G	G	G	G	G	G	G	G	G	G	G	G	G	G	G	G	G	G	G	G	G	G	G	G	G	G	G	G	G	G	G	G	G
rs2_10641504	2	10641504	G	G	G	G	G	G	G	G	G	G	G	G	G	G	G	G	G	G	G	G	G	G	G	G	G	G	G	G	G	G	G	G	G	G	G	G	G	G	G	G	G	G	G	G	G	G	G
rs2_10641700	2	10641700	G	G	G	G	G	G	G	G	G	G	G	G	G	G	G	G	G	G	G	G	G	G	G	G	G	G	G	G	G	A	G	G	G	G	G	G	G	G	G	G	G	G	G	G	G	G	G
rs2_10641715	2	10641715	A	A	G	G	A	A	G	G	N	A	N	A	G	G	A	A	A	G	G	A	A	G	G	G	G	A	G	A	A	G	G	G	G	G	G	G	G	N	N	G	G	G	A	A	N	G	N
rs2_10641747	2	10641747	A	G	G	G	G	G	G	G	G	G	A	G	G	G	A	G	G	G	G	G	G	G	G	G	G	G	G	G	G	G	G	G	G	G	G	G	G	G	G	G	G	G	G	G	G	G	G
rs2_10641774	2	10641774	G	G	G	G	G	G	G	G	G	G	G	G	G	G	G	G	G	G	G	G	G	A	G	G	G	G	G	G	G	G	A	N	G	G	G	G	G	G	G	G	A	G	G	G	G	G	G
rs2_10641985	2	10641985	G	G	G	G	G	G	G	G	G	G	G	G	G	G	G	G	G	G	G	G	G	G	G	G	G	G	G	G	G	G	G	G	G	G	G	G	G	G	G	G	G	G	G	G	G	G	G
rs2_10642008	2	10642008	G	G	G	A	G	G	G	G	G	G	G	G	G	G	G	G	G	G	G	G	G	A	A	A	G	G	G	G	G	G	A	N	G	G	G	A	G	G	G	G	A	G	G	G	G	G	N
rs2_11367758	2	11367758	G	A	G	G	A	G	G	G	N	A	G	G	G	G	G	A	A	G	N	G	A	G	N	G	G	A	G	A	A	G	G	G	G	G	G	N	G	N	A	G	G	G	A	G	G	G	G
rs2_11368673	2	11368673	G	G	G	G	G	G	G	G	G	G	G	G	G	G	G	G	G	G	G	G	G	G	G	G	G	G	G	G	G	G	G	G	G	G	G	G	G	G	G	G	G	G	G	G	G	G	G
rs2_11368759	2	11368759	G	G	N	G	G	G	G	G	N	G	G	G	G	G	G	G	G	G	G	G	G	G	G	G	G	G	G	N	G	G	G	G	G	G	G	G	G	G	G	G	G	G	G	N	G	G	G
rs2_11369271	2	11369271	G	G	G	G	G	G	G	G	G	G	G	G	G	G	G	G	G	G	G	G	G	G	G	G	G	G	G	G	G	G	G	G	G	G	G	G	G	G	G	G	G	G	G	G	G	G	G
rs2_11369453	2	11369453	N	N	G	G	G	G	N	G	G	G	G	G	G	G	G	N	G	G	G	G	G	G	G	G	G	N	G	G	G	G	G	G	G	G	G	G	G	G	G	G	G	G	G	G	N	G	G
rs2_11369502	2	11369502	N	G	A	A	G	N	A	A	N	G	A	N	A	A	A	G	G	A	N	A	G	A	G	A	N	G	A	G	G	A	A	A	A	A	A	N	N	N	N	N	A	N	G	A	N	A	A
rs2_11369547	2	11369547	G	G	G	G	G	G	G	G	G	G	G	G	G	G	G	G	G	G	G	G	G	G	G	G	G	G	G	G	G	G	G	G	G	G	G	G	G	G	G	G	G	G	G	G	G	G	G
rs2_11369704	2	11369704	G	G	N	G	G	G	G	G	G	G	G	G	G	G	G	G	G	G	G	G	G	G	G	G	G	G	G	G	G	G	G	G	G	G	G	G	G	G	G	G	G	N	G	G	G	G	G
rs2_11369759	2	11369759	G	G	G	G	G	G	G	G	N	G	G	G	G	G	G	G	G	G	G	G	G	G	G	G	G	G	G	G	G	G	G	G	G	G	G	G	G	G	G	G	G	N	G	G	G	G	G
rs2_11370141	2	11370141	G	G	G	G	G	G	G	G	G	G	G	G	G	G	G	G	G	G	G	G	G	G	G	G	G	G	G	G	G	G	G	G	G	G	G	G	G	G	G	G	G	G	G	G	G	G	G
rs2_11370148	2	11370148	A	G	N	A	G	A	A	A	N	G	A	A	A	A	A	G	G	A	A	A	G	A	G	A	A	G	A	G	G	A	A	A	A	A	A	N	A	A	G	A	A	N	N	A	A	A	A
rs2_11370244	2	11370244	G	G	G	G	G	G	G	G	G	G	G	G	G	G	G	G	G	G	G	G	G	G	G	G	G	G	G	G	G	G	G	G	G	G	G	G	G	G	G	G	G	G	G	G	G	G	G
rs2_11370302	2	11370302	G	G	G	G	G	G	N	G	G	G	G	G	G	G	G	G	G	G	G	G	G	G	G	G	G	G	G	G	G	G	G	G	G	G	G	G	G	G	G	G	G	N	G	G	G	G	G
rs2_24260691	2	24260691	G	G	G	G	G	G	G	G	G	G	G	G	G	G	G	G	G	G	G	G	G	G	G	G	G	G	G	G	G	G	G	G	G	G	G	G	G	G	G	G	G	G	G	G	G	G	G
rs2_24260712	2	24260712	G	G	A	G	G	G	A	G	G	G	G	A	G	A	G	G	G	G	G	G	G	G	G	G	G	G	G	A	G	G	G	G	G	A	A	G	G	G	G	G	G	G	G	G	G	G	G
rs2_24260754	2	24260754	G	G	G	G	G	G	G	G	G	G	G	G	G	G	G	G	G	G	G	G	G	G	G	G	G	G	G	G	G	G	G	G	G	G	G	G	G	G	G	G	G	G	G	G	G	G	G
rs2_24260873	2	24260873	G	G	G	G	G	G	G	G	G	G	G	G	G	G	G	G	G	G	G	G	G	G	G	G	G	G	G	G	G	G	G	G	G	G	G	G	G	G	G	G	G	G	G	G	G	G	G
rs2_24260875	2	24260875	G	G	N	G	G	G	G	G	G	G	G	G	G	G	G	G	G	G	G	G	G	G	G	G	G	G	G	G	G	G	G	G	G	G	G	G	G	G	G	G	G	G	N	G	G	G	G
rs2_24260918	2	24260918	G	G	G	G	G	G	G	A	G	G	G	G	G	G	G	A	G	G	G	G	G	G	G	A	G	G	G	G	G	A	A	G	G	G	G	G	N	G	N	G	A	N	G	G	G	G	G
rs2_24260935	2	24260935	G	A	G	G	A	G	G	A	N	G	G	G	G	G	G	A	G	G	G	G	G	N	G	A	G	G	G	G	G	A	A	G	G	G	G	G	N	G	N	G	A	A	A	G	G	G	G
rs2_24261075	2	24261075	G	G	G	G	G	G	G	G	G	G	G	G	G	G	G	G	G	G	G	G	G	G	G	G	G	G	G	G	G	G	G	G	G	G	G	G	G	G	G	G	G	G	G	G	G	G	G
rs2_24261091	2	24261091	G	G	G	G	G	G	G	G	G	G	G	G	G	G	G	G	G	G	G	G	G	G	G	G	G	G	G	G	G	G	G	G	G	G	G	G	G	G	G	G	G	G	G	G	G	G	G
rs2_24261259	2	24261259	G	G	G	G	G	G	G	G	G	G	G	G	G	G	G	G	G	G	G	G	G	G	G	G	G	G	G	G	G	G	G	G	G	G	G	G	G	G	G	G	G	G	G	G	G	G	G
rs2_24261574	2	24261574	G	G	G	G	G	G	G	G	G	G	G	G	G	G	G	G	G	G	G	G	G	G	G	G	G	G	G	G	G	G	G	G	G	G	G	G	G	G	G	G	G	G	G	G	G	G	G
rs2_24261672	2	24261672	G	G	G	G	G	G	G	G	G	G	G	G	G	G	G	G	G	G	G	G	G	A	A	G	A	G	G	G	G	G	G	G	G	G	G	G	G	G	G	G	G	G	G	N	G	G	N
rs2_24261781	2	24261781	G	G	G	G	G	G	G	G	G	G	G	G	G	G	G	G	G	G	G	G	G	G	G	G	G	G	G	G	G	G	G	G	G	G	G	G	G	G	G	G	G	G	G	G	G	G	G
rs2_24261906	2	24261906	G	G	G	A	G	G	G	G	N	G	A	G	G	G	G	N	A	A	A	G	G	G	G	G	G	A	G	G	A	G	G	A	G	G	G	A	N	A	N	A	G	G	G	G	A	A	N
rs2_24261952	2	24261952	G	G	G	G	G	G	G	G	G	G	G	G	G	G	G	G	G	G	G	G	G	G	G	G	G	G	G	G	G	G	G	G	G	G	G	G	G	G	G	G	G	G	G	G	G	G	G
rs2_24262103	2	24262103	G	G	G	G	G	G	G	G	G	G	G	G	G	G	G	G	G	G	G	G	G	G	G	G	G	G	G	G	G	G	G	G	G	G	G	G	G	G	G	G	G	G	G	G	G	G	G
rs2_24262149	2	24262149	G	G	G	G	G	G	G	G	G	G	G	G	G	G	G	G	G	G	G	G	G	G	G	G	G	G	G	G	G	G	G	G	G	G	G	G	G	G	G	G	G	G	G	G	G	G	G
rs2_24262153	2	24262153	A	G	G	G	G	G	G	G	G	G	G	G	G	G	G	G	G	G	G	G	G	G	G	G	G	G	G	G	G	G	G	G	G	G	G	G	G	G	G	G	G	G	G	G	G	G	G
rs2_24262256	2	24262256	G	G	G	G	G	G	G	G	G	A	G	G	A	G	G	G	G	G	G	G	A	G	G	G	G	G	A	G	G	G	G	G	G	G	G	G	G	G	G	G	G	G	G	G	G	G	G
rs2_24262259	2	24262259	G	G	G	G	G	G	G	G	G	G	G	G	G	G	G	G	G	G	G	G	G	G	G	G	G	G	G	G	G	G	G	G	G	G	G	G	G	G	G	G	G	G	G	G	G	G	G
rs2_24262373	2	24262373	G	G	G	G	G	G	G	N	G	G	G	G	G	G	G	N	N	G	G	G	G	G	G	G	G	G	G	G	G	G	G	G	A	G	G	G	G	G	G	G	G	G	A	G	G	G	G
rs2_24262529	2	24262529	G	G	G	G	G	A	G	G	N	G	G	G	G	G	G	G	G	G	G	A	G	G	G	G	G	G	G	G	G	G	G	G	G	G	G	G	G	G	G	G	G	N	G	N	G	G	G
rs2_24262563	2	24262563	G	G	G	A	G	G	G	G	N	G	G	G	G	G	G	G	A	A	A	G	G	A	A	G	A	A	G	N	A	G	G	N	A	G	G	A	N	A	N	N	G	G	A	N	A	A	N
rs2_24262991	2	24262991	G	G	G	G	G	G	G	G	G	G	G	G	G	G	G	G	G	G	G	G	G	G	G	G	G	G	G	G	G	G	G	G	G	G	G	G	G	G	G	G	G	G	G	G	G	G	G
rs2_24263089	2	24263089	G	G	G	A	G	G	G	G	N	G	A	G	G	G	G	G	G	A	N	G	G	G	G	G	G	G	G	G	A	G	G	N	G	G	G	A	N	A	N	N	G	N	A	G	A	A	A
rs2_24263115	2	24263115	A	G	G	G	G	G	G	G	G	G	G	G	G	G	G	G	G	G	G	G	G	G	G	G	G	G	G	G	G	G	G	G	G	G	G	G	G	G	G	G	G	G	G	G	G	G	G
rs2_24263141	2	24263141	G	G	G	G	G	G	G	N	G	G	G	G	G	G	G	G	G	G	G	G	G	G	G	G	G	G	G	G	G	G	G	G	G	G	G	G	G	G	G	G	G	G	G	G	G	G	G
rs2_24263188	2	24263188	G	G	G	G	G	N	G	A	G	G	G	G	G	G	G	A	G	G	G	G	G	G	G	A	G	G	G	G	G	A	A	G	G	G	G	G	N	G	N	G	A	A	G	G	G	G	G
rs2_24263273	2	24263273	G	G	G	G	G	G	G	G	G	G	G	G	G	G	G	G	G	G	G	G	G	G	G	G	G	G	G	G	G	G	G	G	G	G	G	G	G	G	G	G	G	G	G	G	G	G	G
rs2_24263364	2	24263364	G	G	G	G	G	G	G	G	G	A	G	G	A	G	G	G	G	G	G	G	A	G	G	G	G	G	A	G	G	G	G	G	G	G	G	G	G	G	G	G	G	G	G	G	G	G	G
rs2_24263381	2	24263381	G	G	G	G	G	G	G	A	G	G	G	G	G	G	A	A	A	G	A	G	G	G	G	A	G	A	G	G	G	A	A	G	G	G	G	G	N	G	N	G	A	N	G	G	G	G	N
rs2_24263446	2	24263446	G	G	G	G	G	G	G	G	G	G	G	G	G	G	G	G	G	G	G	G	G	G	G	G	G	G	G	G	G	G	G	G	A	G	G	G	G	G	G	G	G	G	G	G	G	G	G
rs2_24263469	2	24263469	G	G	G	G	G	G	G	G	G	G	G	G	G	G	G	G	G	G	G	G	G	G	G	G	G	G	G	G	G	G	G	G	G	G	G	G	G	G	G	G	G	G	N	G	G	G	G
rs2_24263496	2	24263496	G	G	G	G	G	G	G	G	G	A	G	G	A	G	G	G	G	G	G	G	A	G	G	G	G	G	A	G	G	G	G	G	G	G	G	G	G	G	G	G	G	G	G	G	G	G	G
rs2_24263672	2	24263672	G	G	G	G	G	G	G	G	G	G	G	G	G	G	G	G	G	G	G	G	G	G	G	G	G	G	G	G	G	G	G	G	G	G	G	G	G	G	G	G	G	G	G	G	G	G	G
rs2_24263697	2	24263697	G	G	G	G	G	G	G	G	G	G	G	G	G	G	G	G	G	G	G	G	G	G	G	G	G	G	G	G	G	G	G	G	G	G	G	G	G	G	G	G	G	G	G	G	G	G	G
rs2_24263709	2	24263709	G	G	A	G	G	G	A	G	G	G	G	A	G	A	G	G	G	G	G	G	G	G	G	G	G	G	G	A	G	G	G	G	G	A	A	G	G	G	G	G	G	G	G	G	G	G	G
rs2_24263777	2	24263777	G	G	A	G	G	G	A	G	G	G	G	A	G	A	G	G	G	G	G	G	G	G	G	G	G	G	G	A	G	G	G	G	G	A	A	G	G	G	G	G	G	G	N	G	G	G	G
rs2_24263783	2	24263783	A	G	G	A	G	G	G	G	N	G	A	G	G	G	G	G	A	A	A	G	G	A	A	G	A	A	G	G	A	G	G	A	G	G	G	A	N	A	N	N	G	G	G	N	A	A	A
rs2_24263868	2	24263868	A	G	G	A	G	G	G	G	N	A	A	G	A	G	G	G	A	A	A	G	A	A	A	G	A	N	A	G	A	G	G	N	A	G	G	A	N	A	A	A	G	G	G	N	A	A	A
rs2_24263901	2	24263901	G	G	G	G	G	G	G	G	N	G	G	G	G	G	G	G	G	G	G	G	G	G	G	G	G	G	G	G	G	G	G	G	G	G	G	G	G	G	G	G	G	G	N	G	G	G	G
rs2_24263996	2	24263996	G	G	G	G	G	G	G	G	G	G	G	G	G	G	G	G	G	G	G	G	G	G	G	G	G	G	G	G	G	G	G	G	G	G	G	G	G	G	G	G	G	G	G	G	G	G	G
rs2_24264023	2	24264023	G	G	G	G	G	G	G	G	G	G	G	G	G	G	G	G	G	G	G	G	G	G	G	G	G	G	G	G	G	G	G	G	G	G	G	G	G	G	G	G	G	G	G	G	G	G	G
rs2_24264115	2	24264115	G	G	G	G	G	G	G	G	G	G	G	G	G	G	G	G	G	G	G	G	G	G	G	G	G	G	G	G	G	G	G	G	G	G	G	G	G	G	G	G	G	G	G	G	G	G	G
rs2_24264130	2	24264130	G	G	G	G	G	G	G	G	G	G	G	G	G	G	G	G	G	G	G	G	G	G	G	G	G	G	G	G	G	G	G	G	G	G	G	G	G	G	G	G	G	G	G	G	G	G	G
rs2_24264150	2	24264150	G	G	G	A	G	A	G	G	N	G	A	G	G	G	G	G	G	A	G	A	G	G	G	G	G	G	G	G	A	G	G	A	G	G	G	A	N	A	A	A	G	G	G	N	A	A	A
rs2_24264226	2	24264226	G	G	G	G	G	G	N	G	G	G	G	G	G	G	G	G	G	G	G	G	G	G	G	G	G	G	G	G	G	G	G	G	G	G	G	G	G	G	G	G	G	G	G	G	G	G	G
rs2_24264276	2	24264276	G	G	G	G	G	G	G	A	G	G	G	G	G	G	A	A	G	G	G	G	G	G	G	A	G	G	G	G	G	A	A	G	G	G	G	G	N	G	N	G	A	N	N	G	G	G	G
rs2_24264291	2	24264291	G	G	N	A	G	G	G	G	N	G	A	G	G	G	G	G	G	A	G	G	G	G	G	G	G	G	G	G	A	G	G	A	G	G	G	A	N	A	N	N	G	N	A	G	A	A	N
rs2_24264423	2	24264423	G	G	G	G	G	G	G	G	G	G	G	G	G	G	G	G	A	G	A	G	G	G	G	G	G	A	G	G	G	G	G	G	A	G	G	G	G	G	G	G	G	G	G	G	G	G	G
rs2_24264479	2	24264479	G	G	G	G	G	G	G	G	G	G	G	G	G	G	G	G	G	G	G	G	G	G	G	G	G	G	G	G	G	G	G	G	G	G	G	G	G	G	G	G	G	G	G	G	G	G	G
rs2_24264480	2	24264480	G	A	G	G	A	G	G	G	G	G	G	G	G	G	G	G	G	G	G	G	G	G	G	G	G	G	G	G	G	G	G	G	G	G	G	G	G	G	G	G	G	G	G	G	G	G	G
rs2_24264513	2	24264513	G	G	G	G	G	A	G	G	G	G	G	G	G	G	G	G	G	G	G	A	G	G	G	G	G	G	G	G	G	G	G	G	G	G	G	G	G	G	G	N	G	G	G	N	G	G	G
rs2_24264653	2	24264653	A	G	G	G	G	G	G	G	G	A	G	G	A	G	G	G	A	N	A	G	A	A	A	G	N	A	A	G	G	G	G	G	G	G	G	G	G	G	G	G	G	G	G	N	G	G	N
rs2_24264806	2	24264806	A	G	G	G	G	G	G	G	G	G	G	G	G	G	G	G	A	G	A	G	G	G	G	G	G	A	G	G	G	G	G	G	G	G	G	G	G	G	G	G	G	G	G	G	G	G	G
rs2_24264874	2	24264874	G	G	N	G	G	G	G	G	G	G	G	G	G	G	G	G	G	G	G	G	G	G	G	G	G	G	G	G	G	G	G	G	G	G	G	G	G	G	G	G	G	G	A	G	G	G	G
rs2_24264916	2	24264916	G	G	G	G	G	G	G	G	G	A	G	G	A	G	G	G	G	G	G	G	A	G	G	G	G	G	A	G	G	G	G	G	G	G	G	G	G	G	G	G	G	G	G	G	G	G	G
rs2_24265014	2	24265014	G	G	G	G	G	G	G	G	G	G	G	G	G	G	G	G	G	G	G	G	G	G	G	G	G	G	G	G	G	G	G	G	G	G	G	G	G	G	G	G	G	G	G	G	G	G	G
rs2_24265362	2	24265362	G	G	G	G	G	G	G	G	G	A	G	G	A	G	G	G	G	G	N	G	N	G	G	G	G	G	N	G	G	G	G	G	G	G	G	G	G	G	N	G	G	G	G	G	G	G	G
rs2_24265590	2	24265590	G	G	G	G	G	G	G	G	G	G	G	G	G	G	G	G	N	G	G	G	G	G	G	G	G	G	G	G	G	G	G	G	G	G	G	G	G	G	G	G	G	G	G	G	G	G	G
rs2_24265745	2	24265745	G	G	G	G	G	G	G	G	G	G	G	G	G	G	G	G	G	G	G	G	G	G	G	G	G	G	G	G	G	G	G	G	G	G	G	G	G	G	G	G	G	G	G	G	G	G	G
rs2_24265833	2	24265833	G	G	G	G	G	G	G	G	G	G	G	G	G	G	G	G	G	G	G	G	G	A	G	G	G	G	G	G	G	G	G	G	G	G	G	G	G	G	G	G	G	G	G	A	G	G	G
rs2_24265868	2	24265868	G	G	G	G	G	G	G	G	G	G	G	G	G	G	G	G	G	G	G	G	G	G	G	G	G	G	G	G	G	G	G	G	G	G	G	G	G	G	G	G	G	G	A	G	G	G	G
rs2_24266037	2	24266037	G	G	G	G	G	G	G	G	G	G	G	G	G	G	G	G	G	G	G	G	G	G	G	G	G	G	G	G	G	G	G	G	G	G	G	G	G	G	G	G	G	G	G	G	G	G	G
rs2_24266112	2	24266112	A	G	G	G	G	G	G	G	G	G	G	G	G	G	G	G	G	G	G	G	G	G	G	G	G	G	G	G	G	G	G	G	G	G	G	G	G	G	G	G	G	G	G	G	G	G	G
rs2_24266208	2	24266208	G	G	G	G	G	G	G	G	G	G	G	G	G	G	G	G	A	G	A	G	G	G	G	G	G	A	G	G	G	G	G	G	G	G	G	G	G	G	G	G	G	N	G	G	G	G	G
rs2_24266224	2	24266224	G	G	G	G	G	G	G	G	G	G	G	G	G	G	G	G	G	G	G	G	G	G	G	G	G	G	G	G	G	G	G	G	G	G	G	G	G	G	G	G	G	G	G	G	G	G	G
rs2_24266340	2	24266340	G	G	G	G	G	G	G	A	G	G	G	G	G	G	G	A	G	G	G	G	G	G	G	A	G	G	G	G	G	A	A	G	G	G	G	G	N	G	N	G	A	A	G	G	G	G	N
rs2_24266389	2	24266389	G	G	G	G	G	G	G	G	G	G	G	G	G	G	G	G	G	G	G	G	G	A	G	G	G	G	G	G	G	G	G	G	G	G	G	G	G	G	G	G	G	G	G	N	G	G	G
rs2_24266455	2	24266455	G	G	G	G	G	G	G	G	G	A	G	G	A	G	G	G	G	G	G	G	A	G	G	G	G	G	A	G	G	G	G	G	G	G	G	G	G	G	G	G	G	G	G	G	G	G	G
rs2_24266458	2	24266458	G	G	G	G	G	G	G	G	N	G	G	G	G	G	G	G	G	G	G	G	G	G	G	G	G	G	G	G	A	G	G	A	G	G	G	N	N	A	A	G	G	G	G	G	A	A	G
rs2_24266642	2	24266642	G	G	G	G	G	G	G	N	G	G	A	G	G	G	G	G	A	G	A	G	G	G	A	N	G	A	G	G	G	G	G	G	A	G	G	G	G	G	G	G	G	G	G	G	G	G	G
rs2_24266739	2	24266739	G	G	G	G	G	G	G	A	N	G	G	G	G	G	G	A	G	G	G	G	N	G	G	A	G	G	G	G	G	A	N	G	G	G	G	G	N	G	G	G	A	A	G	G	N	G	G
rs2_24266745	2	24266745	G	G	G	G	G	G	G	G	G	G	G	G	G	G	G	G	G	N	G	G	N	G	G	G	G	G	G	G	G	G	N	G	G	G	G	G	G	G	G	G	G	G	G	G	G	G	G
rs2_24266912	2	24266912	G	G	G	G	G	G	G	G	G	G	G	G	G	G	G	G	G	G	G	G	G	G	G	G	G	G	G	N	G	G	G	G	G	G	G	G	G	G	G	G	G	G	G	G	G	G	G
rs2_24266927	2	24266927	G	G	G	G	G	G	G	G	N	G	G	G	G	G	G	G	G	G	G	G	G	G	N	G	G	G	G	G	A	G	G	A	G	G	G	N	N	A	A	G	G	G	G	G	A	A	G
rs2_24266948	2	24266948	G	G	G	G	G	A	G	G	G	G	G	G	G	G	G	G	G	G	G	A	G	G	G	G	G	G	G	G	G	G	G	G	G	G	G	G	G	G	G	N	G	G	G	G	G	G	G
rs2_24266959	2	24266959	G	G	G	G	G	G	G	G	G	A	G	G	A	G	G	G	G	G	G	G	A	G	G	G	G	G	A	G	G	G	G	G	G	G	G	G	G	G	G	G	G	G	G	G	G	G	G
rs2_24266967	2	24266967	G	G	G	G	G	G	G	G	G	G	G	G	G	G	G	G	G	G	G	G	G	G	G	G	G	G	G	G	G	G	G	G	G	G	G	G	N	G	G	G	G	G	G	G	G	G	G
rs2_24266971	2	24266971	G	G	G	G	G	G	G	G	G	G	G	G	G	G	G	G	G	G	G	G	G	G	G	G	G	G	G	G	G	G	G	G	A	G	G	G	G	G	G	G	G	G	G	G	G	G	G
rs2_24266972	2	24266972	G	G	G	G	G	G	G	G	G	G	G	G	G	G	G	G	G	G	G	G	G	G	G	G	G	G	G	G	G	G	G	G	G	G	G	G	G	G	G	G	G	G	G	G	G	G	G
rs2_24266977	2	24266977	G	G	G	G	G	G	G	G	G	G	G	G	G	G	G	G	G	G	G	G	G	G	G	G	G	G	G	G	G	G	G	G	G	G	G	G	G	G	G	G	G	G	G	G	G	G	G
rs2_24266979	2	24266979	G	G	G	G	G	G	G	A	G	G	G	G	G	G	G	A	G	G	G	G	G	G	G	A	G	G	G	G	G	A	A	G	G	G	G	G	N	G	G	G	A	A	G	G	G	G	N
rs2_24266986	2	24266986	G	G	A	G	G	N	A	A	G	A	G	N	A	A	A	A	G	G	G	G	A	G	G	A	G	G	A	A	G	A	A	G	G	A	A	G	N	G	G	G	A	A	G	G	N	G	N
rs2_24266987	2	24266987	G	G	G	G	G	G	G	G	G	A	G	G	A	G	G	G	G	G	G	G	A	G	G	G	G	G	A	G	G	G	G	G	G	G	G	G	G	G	G	G	G	G	G	G	G	G	G
rs2_24267066	2	24267066	G	G	G	G	G	A	G	G	G	G	G	G	G	G	G	G	G	G	G	A	G	G	G	G	G	G	G	G	G	G	G	G	G	G	G	G	G	G	G	N	G	G	G	N	G	G	G
rs2_24267118	2	24267118	G	A	G	G	A	G	G	G	G	G	G	G	G	G	G	G	G	G	G	G	G	G	G	G	G	G	G	G	G	G	G	G	G	G	G	G	G	G	G	G	G	G	G	G	G	G	G
rs2_24267122	2	24267122	G	G	G	G	G	G	G	G	N	G	G	G	G	G	G	G	G	G	G	G	G	G	G	G	G	G	G	G	G	G	G	G	G	G	G	G	G	G	G	G	G	G	G	G	G	G	G
rs2_24267128	2	24267128	G	G	G	G	G	G	G	G	N	G	G	G	G	G	G	G	G	G	G	G	G	G	G	G	G	G	G	G	G	G	G	G	G	G	G	G	G	G	G	G	G	G	A	G	G	G	G
rs2_24267141	2	24267141	G	G	G	A	G	G	G	G	G	G	G	G	G	G	G	G	G	A	G	G	G	G	G	G	G	G	G	G	G	G	G	G	G	G	G	N	G	G	G	N	G	G	G	G	G	G	N
rs2_24267152	2	24267152	G	G	N	A	G	G	A	A	G	G	G	A	G	A	A	A	G	A	G	G	G	G	G	A	G	G	G	A	G	A	A	G	G	A	A	N	N	G	G	N	A	N	G	G	G	G	N
rs2_24267188	2	24267188	G	G	N	G	G	G	A	G	G	G	G	A	G	A	G	G	G	G	G	G	G	G	G	G	G	G	G	A	G	G	G	G	G	A	A	G	G	G	G	G	G	G	G	G	G	G	G
rs2_24267233	2	24267233	A	G	G	G	G	G	G	G	G	G	G	G	G	G	G	G	G	G	G	G	G	G	G	G	G	G	G	G	G	G	G	G	G	G	G	G	G	G	G	G	G	G	G	G	G	G	G
rs2_24267289	2	24267289	G	G	G	G	G	G	G	G	G	G	G	G	G	G	G	G	G	G	G	G	G	G	G	G	G	G	G	G	G	G	G	G	A	G	G	G	G	G	G	G	G	G	G	G	G	G	G
rs2_24267290	2	24267290	G	G	G	G	G	G	G	G	G	G	G	G	G	G	G	G	G	G	G	G	G	G	A	G	A	G	G	G	G	G	G	G	G	G	G	G	G	G	G	G	G	G	G	G	G	G	N
rs2_26421480	2	26421480	G	G	G	G	G	G	G	G	N	G	G	G	G	G	G	G	G	G	G	G	G	G	G	G	G	G	G	G	G	G	G	G	G	G	G	G	N	A	N	G	G	G	G	G	A	G	G
rs2_26421629	2	26421629	G	G	G	G	G	G	G	G	G	G	G	G	G	G	G	G	G	G	G	G	G	G	G	G	G	G	G	G	G	G	G	G	G	G	G	A	G	G	G	G	G	G	G	G	G	G	G
rs2_26421653	2	26421653	G	G	G	G	G	N	G	G	G	G	G	G	G	G	G	G	G	G	G	A	G	G	G	G	G	G	G	G	A	G	G	G	A	G	G	N	G	G	G	N	G	G	G	G	G	G	N
rs2_26421669	2	26421669	A	G	G	G	G	N	A	A	G	A	G	G	G	G	G	A	A	G	A	G	A	G	G	G	G	A	A	G	G	A	G	G	G	G	G	G	N	G	G	G	G	A	G	G	G	A	N
rs2_26421700	2	26421700	G	A	A	G	A	G	G	G	N	G	N	A	A	A	G	G	G	A	G	G	G	A	A	A	G	G	G	A	G	G	A	A	G	A	A	N	N	A	A	N	A	G	N	A	N	G	N
rs2_26421754	2	26421754	G	G	G	A	G	G	G	G	N	G	G	G	G	G	A	G	G	G	G	G	G	G	G	G	A	G	G	G	G	G	G	G	G	G	G	G	G	G	G	G	G	N	A	G	N	G	G
rs2_26421925	2	26421925	G	G	N	A	G	G	G	G	N	G	G	N	G	G	A	G	G	G	G	G	G	G	G	G	A	G	G	G	G	G	G	G	G	G	G	G	G	G	G	G	G	N	N	G	G	G	G
rs2_26423979	2	26423979	G	G	G	A	G	G	G	G	G	G	G	G	G	G	A	G	G	G	G	G	G	G	G	G	A	G	G	G	G	G	G	G	G	G	G	G	G	G	G	G	G	G	A	G	G	G	G
rs2_26424050	2	26424050	G	G	G	G	G	G	G	G	G	G	G	G	G	G	G	G	G	G	G	G	G	G	G	G	G	G	G	G	G	G	G	G	G	G	G	G	G	G	G	G	G	G	G	G	G	G	G
rs2_26424243	2	26424243	G	A	N	A	A	A	G	G	N	G	A	A	A	A	G	G	G	A	G	A	G	A	A	A	G	G	G	A	A	G	A	A	A	A	A	A	N	A	N	A	A	G	G	A	A	A	A
rs2_26470899	2	26470899	G	G	G	G	G	G	G	G	G	G	G	G	G	G	G	G	G	G	G	G	G	G	G	G	G	G	G	G	G	G	G	G	G	G	G	G	G	G	G	G	G	G	G	G	G	G	G
rs2_26471170	2	26471170	G	G	G	G	G	G	G	G	G	G	G	G	G	G	G	G	G	G	G	G	G	G	G	G	G	G	G	G	G	G	G	G	G	G	G	G	G	G	G	G	G	G	G	G	G	G	G
rs2_26471844	2	26471844	G	G	A	G	G	G	G	G	G	G	G	A	A	A	A	G	G	G	G	G	G	A	A	A	G	G	G	A	G	G	A	A	G	A	A	N	G	G	G	N	A	G	G	A	G	G	N
rs2_26473370	2	26473370	G	G	G	A	G	G	G	G	G	G	G	G	G	G	G	G	G	A	G	G	G	G	G	G	G	G	G	G	G	G	G	G	A	G	G	G	G	G	G	G	G	G	G	G	G	G	N
rs2_26473549	2	26473549	G	G	A	G	G	G	G	G	N	G	G	A	A	A	A	G	A	G	A	G	G	A	A	A	G	A	G	A	G	G	A	A	G	A	A	N	G	G	G	A	A	G	G	A	G	A	N
rs2_26473972	2	26473972	G	G	G	G	G	G	G	G	G	G	G	G	G	G	G	G	G	G	G	G	G	G	G	G	A	G	G	G	G	G	G	G	G	G	G	G	G	G	G	G	G	G	G	G	G	G	G
rs2_26474087	2	26474087	G	G	G	G	G	G	G	G	G	G	G	G	G	G	G	G	N	G	A	G	N	G	G	G	G	A	G	G	G	G	G	G	G	G	G	G	G	G	G	G	G	G	G	G	G	G	G
rs2_26474218	2	26474218	G	G	G	G	G	N	G	G	G	G	G	G	N	N	G	G	G	G	G	G	N	G	G	G	G	G	G	G	G	N	G	G	G	G	G	G	G	G	G	G	G	G	G	G	G	G	G
rs2_30063751	2	30063751	G	G	G	G	G	G	G	G	G	G	G	G	N	G	G	G	G	G	G	G	N	G	G	G	G	G	G	N	G	G	G	G	G	G	G	N	G	G	G	G	G	G	G	G	G	G	G
rs2_30063758	2	30063758	G	G	G	G	G	G	G	A	N	G	N	G	N	N	N	N	G	G	G	G	N	G	G	G	G	G	G	N	G	G	N	G	G	G	N	N	G	G	G	N	G	G	A	G	G	G	G
rs2_30064924	2	30064924	A	A	A	G	A	A	A	G	N	A	G	A	A	A	G	A	A	A	A	A	A	A	A	A	G	G	A	A	A	A	G	A	A	A	A	A	A	A	A	A	G	N	G	A	A	A	A
rs2_30064980	2	30064980	G	G	G	G	G	G	G	G	G	G	G	G	G	G	G	G	G	G	G	G	G	G	G	G	A	A	G	G	G	G	G	G	G	G	G	G	G	G	G	G	G	G	G	G	G	G	G
rs2_30065534	2	30065534	A	G	G	G	G	G	G	G	G	G	G	G	G	G	G	G	G	G	G	G	G	G	G	G	G	G	G	G	G	G	G	G	G	G	G	N	A	A	N	G	G	G	G	G	G	G	G
rs2_30065976	2	30065976	G	G	G	G	G	G	G	G	G	G	G	G	G	G	G	G	G	G	G	G	G	G	G	G	G	G	G	G	G	G	G	G	G	G	G	G	G	G	G	G	G	G	G	G	G	G	G
rs2_30066136	2	30066136	G	G	G	A	G	G	G	G	G	G	A	G	G	G	A	G	G	G	G	G	G	G	G	G	G	G	G	G	G	G	G	G	G	G	G	G	G	G	G	G	G	G	G	G	G	G	G
rs2_30066458	2	30066458	G	G	G	G	G	G	G	A	G	G	G	G	G	G	G	G	G	G	G	G	G	G	G	G	G	G	G	G	G	G	G	G	G	G	G	G	G	G	G	G	G	G	G	G	G	G	G
rs2_30066705	2	30066705	G	G	G	A	G	G	G	G	G	G	N	G	G	G	A	G	G	G	G	G	G	G	G	G	G	G	G	G	G	G	G	G	G	G	G	G	G	G	G	G	G	G	G	G	G	G	G
rs2_30066726	2	30066726	G	G	G	G	G	G	G	G	G	G	G	G	G	G	G	G	G	G	G	G	G	G	G	G	G	G	G	G	G	G	G	G	G	G	G	G	G	G	G	G	G	G	G	G	G	G	G
rs2_30066744	2	30066744	G	G	G	G	G	G	G	G	G	G	G	G	G	G	G	G	G	G	G	G	G	G	G	G	G	G	G	G	G	G	A	G	G	N	N	G	G	G	G	G	A	G	G	G	G	N	G
rs2_30066760	2	30066760	G	G	G	G	G	G	G	G	G	G	G	G	G	G	G	G	G	G	G	G	G	G	G	G	G	G	G	G	G	G	G	G	G	G	N	G	G	G	G	G	G	G	G	G	G	G	G
rs2_30066761	2	30066761	G	G	G	G	G	G	G	G	G	G	G	G	G	G	G	G	G	G	G	G	G	G	G	G	G	G	G	G	G	G	G	G	G	G	G	G	G	G	G	G	G	G	G	G	G	G	G
rs2_30066782	2	30066782	G	G	G	G	G	G	G	G	G	G	G	G	G	G	G	G	G	G	G	G	G	G	G	G	G	G	G	G	G	G	G	G	G	N	N	G	G	G	G	G	G	G	G	G	G	N	G
rs2_30067074	2	30067074	G	G	G	G	G	G	G	A	N	G	G	G	G	G	G	G	G	G	G	G	G	G	G	G	G	G	G	G	G	G	G	G	G	G	G	G	G	G	G	G	G	G	A	G	G	G	G
rs2_30315170	2	30315170	G	G	G	G	G	G	G	G	G	G	G	G	G	G	G	G	G	G	G	G	G	G	G	G	A	G	G	G	G	G	G	G	G	G	G	G	G	G	G	G	G	G	G	G	G	G	G
rs2_30315803	2	30315803	G	G	G	G	G	G	G	G	G	G	A	G	G	G	A	G	G	G	G	G	G	G	G	G	A	G	G	G	G	G	G	G	G	G	G	G	G	G	G	G	G	G	G	G	G	G	G
rs2_30318215	2	30318215	G	G	G	G	G	G	G	G	G	G	A	G	G	G	A	G	G	G	G	G	G	G	G	G	G	G	G	G	G	G	G	G	G	G	G	G	G	G	G	G	G	G	G	G	G	G	G
rs2_30320872	2	30320872	G	G	G	A	G	G	G	G	G	G	G	G	G	G	G	G	G	G	G	G	G	G	G	G	G	G	G	G	G	G	G	G	G	G	G	G	G	G	G	G	G	G	G	G	G	G	G
rs2_31647620	2	31647620	G	G	G	G	G	G	G	G	G	G	N	G	G	G	G	G	G	G	G	G	G	G	G	A	G	G	G	G	G	G	G	G	G	G	G	G	G	G	G	G	G	G	G	G	G	A	G
rs2_31649597	2	31649597	G	G	G	G	G	G	G	G	G	G	G	N	G	G	N	N	N	N	N	G	G	G	N	N	G	G	G	G	G	G	G	G	G	G	G	G	N	N	G	G	G	G	G	G	G	G	G
rs2_31650122	2	31650122	G	G	G	G	G	G	G	G	G	G	G	G	G	G	G	G	G	G	G	G	G	G	G	G	G	G	G	G	G	G	G	G	G	G	G	G	G	G	G	G	G	N	G	G	G	G	G
rs2_31650199	2	31650199	G	G	G	G	G	G	A	G	N	G	G	A	A	A	G	G	G	A	G	A	G	G	G	G	G	G	G	G	G	G	G	N	G	A	A	G	G	G	G	N	G	G	G	G	G	G	G
rs2_31651421	2	31651421	G	G	G	G	G	G	G	A	G	G	G	G	G	G	G	G	G	G	G	G	G	G	G	G	G	G	G	G	G	G	G	G	G	G	G	G	G	G	G	G	G	G	G	G	G	G	G
rs2_31789058	2	31789058	G	G	G	G	G	G	G	G	G	G	G	G	G	G	A	G	G	G	G	G	G	G	G	G	G	G	G	G	G	G	G	G	G	G	G	G	G	G	G	G	G	G	G	G	G	G	G
rs2_31789422	2	31789422	G	G	G	G	G	G	N	A	N	G	G	G	G	G	G	G	N	G	G	G	G	G	N	G	G	G	G	G	G	G	G	N	G	G	G	G	G	G	G	G	G	N	A	G	G	G	G
rs2_31789859	2	31789859	G	G	G	G	G	G	G	G	G	G	G	G	G	G	G	G	G	G	G	G	G	G	G	G	G	G	G	G	G	G	G	G	G	G	G	G	G	G	G	G	G	G	G	G	G	G	G
rs2_31791787	2	31791787	G	G	G	G	G	G	G	G	G	G	G	G	G	G	G	G	G	G	G	G	G	G	G	G	G	G	G	G	G	G	G	G	G	G	G	G	G	G	G	G	G	G	G	G	G	G	G
rs2_31791921	2	31791921	G	G	G	G	G	G	G	G	G	G	A	G	G	G	G	G	G	G	G	G	G	G	G	G	G	G	G	G	G	G	G	G	G	G	G	G	N	A	A	G	G	G	G	G	G	G	G
rs2_31793609	2	31793609	A	A	A	A	A	A	G	G	N	A	N	G	G	G	A	A	A	G	A	G	A	A	A	A	A	A	A	A	A	A	A	N	A	G	G	A	N	G	G	G	A	N	G	A	N	A	A
rs2_31794009	2	31794009	G	G	G	G	N	G	G	G	G	G	A	G	G	G	G	G	G	G	G	N	N	N	G	G	G	G	G	G	G	G	G	G	G	G	G	G	N	A	A	N	G	N	G	N	G	G	G
rs2_31794184	2	31794184	G	G	G	N	G	G	G	G	G	G	A	G	G	G	G	N	G	G	G	G	G	G	G	G	G	G	G	G	G	G	G	G	G	G	G	G	N	N	N	G	G	G	G	G	G	G	G
rs2_31805504	2	31805504	G	G	G	G	G	G	G	G	G	G	G	G	G	G	G	G	G	G	G	G	G	G	G	G	G	G	G	G	G	G	G	G	G	G	G	G	G	G	G	G	G	G	G	G	G	G	G
rs2_31807739	2	31807739	G	G	G	G	G	G	A	G	N	G	G	A	A	A	G	G	G	N	G	A	G	G	G	G	G	G	G	G	G	G	G	A	G	A	A	G	G	G	G	N	G	G	G	G	G	G	G
rs2_47126523	2	47126523	A	A	AT	A	A	AT	A	A	A	A	A	A	AT	A	A	AT	AT	A	AT	A	AT	AT	A	A	AT	A	A	A	AT	A	A	A	AT	AT	AT	A	AT	A	AT	AT	A	AT	AT	AT	A	AT	A
rs2_47126655	2	47126655	CTG	CTG	CTG	CTG	CTG	CTG	C	CTG	CTG	CTG	CTG	CTG	CTG	CTG	-	-	-	-	-	-	-	-	-	CTG	CTG	CTG	CTG	CTG	CTG	CTG	CTG	CTG	CTG	CTG	CTG	CTG	CTG	CTG	CTG	CTG	CTG	CTG	CTG	CTG	CTG	CTG	CTG
rs2_47126948	2	47126948	T	T	TGAA	T	T	TGAA	TGAA	T	T	T	T	T	TGAA	T	T	T	TGAA	T	TGAA	T	T	TGAA	T	T	TGAA	TGAA	T	T	TGAA	T	T	T	TGAA	TGAA	TGAA	TGAA	TGAA	T	T	TGAA	T	TGAA	TGAA	TGAA	T	TGAA	T
rs2_47127418	2	47127418	GAT	GAT	GAT	GAT	GAT	GAT	G	GAT	GAT	GAT	GAT	GAT	GAT	GAT	-	-	-	-	-	-	-	-	-	GAT	GAT	GAT	GAT	GAT	GAT	GAT	GAT	GAT	GAT	GAT	GAT	GAT	GAT	GAT	GAT	GAT	GAT	GAT	GAT	GAT	GAT	GAT	GAT
rs2_47128199	2	47128199	CAG	CAG	CAG	CAG	-	-	-	-	-	-	-	CAG	-	-	-	-	-	-	-	-	-	-	-	CAG	CAG	CAG	CAG	CAG	CAG	CAG	CAG	CAG	CAG	CAG	CAG	CAG	CAG	CAG	CAG	CAG	CAG	CAG	CAG	CAG	CAG	CAG	CAG
rs2_47130413	2	47130413	G	G	G	G	G	G	G	G	GA	G	GA	G	G	G	GA	GA	GA	G	G	G	G	G	G	G	G	G	G	G	G	G	G	GA	G	G	G	G	G	G	G	G	G	G	GA	G	G	G	G
rs2_47131178	2	47131178	G	G	G	G	G	G	G	G	G	G	G	G	G	G	-	-	-	-	-	-	-	-	-	G	G	G	G	G	G	G	G	G	G	G	G	G	G	G	G	G	G	G	G	G	G	G	G
rs2_47135033	2	47135033	G	G	GA	G	G	GA	G	G	G	G	G	G	GA	G	G	GA	GA	GA	GA	G	G	GA	GA	G	GA	G	G	GA	GA	G	GA	GA	GA	GA	GA	G	GA	G	GA	GA	G	GA	GA	GA	G	GA	G
rs2_48078438	2	48078438	A	A	ATC	A	A	ATC	ATC	A	A	A	A	A	ATC	ATC	ATC	ATC	ATC	ATC	A	ATC	ATC	A	A	A	ATC	ATC	A	ATC	A	ATC	ATC	ATC	A	A	A	ATC	ATC	A	ATC	ATC	ATC	A	ATC	A	ATC	A	ATC
rs2_48078485	2	48078485	A	A	A	A	A	A	AT	A	AT	A	AT	A	AT	AT	AT	AT	AT	AT	A	A	AT	A	AT	A	AT	A	A	AT	A	AT	A	A	A	A	A	AT	A	A	A	A	A	A	A	A	AT	A	AT
rs2_48078487	2	48078487	TC	TC	TC	TC	TC	TC	TC	TC	TC	TC	TC	TC	TC	TC	TC	TC	TC	TC	TC	TC	TC	TC	TC	TC	T	TC	TC	TC	TC	TC	TC	TC	TC	TC	TC	TC	TC	TC	TC	TC	TC	TC	TC	TC	T	TC	TC
rs2_48078571	2	48078571	TC	T	TC	TC	T	T	TC	TC	TC	T	TC	T	TC	TC	TC	TC	TC	TC	TC	T	TC	TC	TC	T	TC	T	TC	TC	T	T	TC	TC	TC	TC	TC	TC	TC	T	TC	TC	TC	TC	TC	T	TC	TC	TC
rs2_48078965	2	48078965	GC	GC	G	GC	GC	GC	GC	GC	GC	GC	G	GC	GC	GC	GC	GC	GC	GC	GC	GC	GC	GC	GC	GC	GC	GC	GC	G	GC	GC	G	G	GC	GC	GC	GC	G	GC	GC	G	GC	GC	G	GC	GC	GC	G
rs2_48079030	2	48079030	CG	CG	CG	CG	C	CG	C	C	CG	CG	C	CG	CG	CG	CG	CG	C	CG	C	CG	C	CG	C	CG	C	C	CG	C	CG	CG	C	C	CG	CG	CG	C	CG	C	C	C	CG	CG	CG	CG	CG	CG	C
rs2_48079193	2	48079193	GA	GA	GA	GA	GA	GA	GA	GA	G	GA	GA	GA	GA	GA	GA	GA	GA	G	GA	GA	GA	GA	G	GA	GA	GA	GA	GA	GA	GA	GA	GA	GA	GA	GA	GA	GA	GA	GA	GA	GA	GA	GA	GA	GA	GA	GA
rs2_48080141	2	48080141	ACTT	ACTT	ACTT	ACTT	ACTT	ACTT	ACTT	ACTT	A	ACTT	ACTT	ACTT	ACTT	ACTT	ACTT	ACTT	ACTT	ACTT	ACTT	ACTT	ACTT	ACTT	ACTT	ACTT	ACTT	ACTT	ACTT	ACTT	ACTT	ACTT	ACTT	ACTT	ACTT	ACTT	ACTT	ACTT	ACTT	ACTT	ACTT	ACTT	ACTT	A	ACTT	ACTT	ACTT	ACTT	ACTT
rs2_48080556	2	48080556	GA	GA	GA	GA	GA	GA	GA	GA	GA	GA	GA	GA	G	GA	GA	GA	GA	G	GA	GA	G	GA	GA	GA	G	GA	GA	GA	GA	GA	GA	GA	GA	GA	GA	GA	GA	GA	GA	GA	GA	GA	GA	GA	G	GA	GA
rs2_48081078	2	48081078	C	C	CT	C	C	C	CT	CT	C	C	CT	C	CT	CT	C	CT	CT	CT	CT	C	CT	C	C	C	CT	C	C	CT	C	C	CT	CT	C	C	C	CT	CT	C	C	CT	CT	C	CT	C	CT	C	CT
rs2_48081188	2	48081188	ACT	ACT	ACT	ACT	ACT	ACT	ACT	A	ACT	ACT	ACT	ACT	ACT	ACT	ACT	A	A	A	A	ACT	ACT	ACT	ACT	ACT	A	ACT	ACT	ACT	ACT	ACT	ACT	ACT	ACT	ACT	ACT	ACT	ACT	ACT	ACT	ACT	ACT	ACT	ACT	ACT	ACT	ACT	ACT
rs2_48081504	2	48081504	AGCG	AGCG	AGCG	AGCG	AGCG	AGCG	AGCG	AGCG	AGCG	AGCG	AGCG	AGCG	A	AGCG	AGCG	AGCG	AGCG	AGCG	AGCG	AGCG	AGCG	AGCG	AGCG	AGCG	AGCG	AGCG	AGCG	AGCG	AGCG	AGCG	AGCG	AGCG	AGCG	AGCG	AGCG	AGCG	AGCG	AGCG	AGCG	AGCG	AGCG	AGCG	AGCG	AGCG	AGCG	AGCG	AGCG
rs2_48081693	2	48081693	CGTG	C	CGTG	CGTG	C	CGTG	CGTG	CGTG	CGTG	CGTG	CGTG	CGTG	CGTG	CGTG	CGTG	CGTG	CGTG	CGTG	CGTG	CGTG	CGTG	CGTG	CGTG	CGTG	CGTG	CGTG	CGTG	CGTG	C	CGTG	CGTG	CGTG	CGTG	C	CGTG	CGTG	CGTG	CGTG	CGTG	CGTG	CGTG	C	CGTG	C	CGTG	CGTG	CGTG
rs2_48084503	2	48084503	GGGCAAGGTGCT	G	G	GGGCAAGGTGCT	GGGCAAGGTGCT	GGGCAAGGTGCT	G	G	G	G	G	GGGCAAGGTGCT	G	G	GGGCAAGGTGCT	GGGCAAGGTGCT	G	G	G	GGGCAAGGTGCT	G	G	GGGCAAGGTGCT	GGGCAAGGTGCT	G	GGGCAAGGTGCT	GGGCAAGGTGCT	G	GGGCAAGGTGCT	GGGCAAGGTGCT	G	G	GGGCAAGGTGCT	GGGCAAGGTGCT	GGGCAAGGTGCT	G	G	GGGCAAGGTGCT	G	G	G	GGGCAAGGTGCT	G	G	G	GGGCAAGGTGCT	G
rs2_48085007	2	48085007	TG	TG	TG	TG	TG	TG	TG	TG	TG	TG	TG	TG	T	TG	TG	TG	TG	T	TG	TG	T	TG	TG	TG	T	TG	TG	TG	TG	TG	TG	TG	TG	TG	TG	TG	TG	TG	TG	TG	TG	TG	TG	TG	T	TG	TG
rs2_48085492	2	48085492	C	C	C	C	C	C	CCGCT	C	C	C	C	C	CCGCT	C	C	C	C	CCGCT	C	C	CCGCT	C	C	C	CCGCT	C	C	C	C	C	C	C	C	C	C	C	C	C	C	C	C	C	C	C	CCGCT	C	C
rs2_48086692	2	48086692	TAC	TAC	T	TAC	TAC	TAC	TAC	T	TAC	TAC	T	TAC	TAC	T	TAC	TAC	TAC	TAC	T	TAC	TAC	TAC	TAC	TAC	TAC	TAC	TAC	T	TAC	TAC	T	T	TAC	TAC	TAC	TAC	T	TAC	TAC	T	T	TAC	T	TAC	TAC	TAC	TAC
rs2_48086812	2	48086812	AG	AG	AG	AG	AG	AG	AG	AG	AG	AG	AG	AG	AG	AG	AG	AG	AG	AG	AG	AG	A	AG	AG	AG	A	AG	AG	AG	AG	AG	AG	AG	AG	AG	AG	AG	AG	AG	AG	AG	AG	AG	AG	AG	A	AG	AG
rs2_48087116	2	48087116	TC	TC	TC	TC	TC	TC	TC	TC	TC	TC	TC	TC	T	TC	TC	TC	TC	T	TC	TC	TC	TC	TC	TC	T	TC	TC	TC	TC	TC	TC	TC	TC	TC	TC	TC	TC	TC	TC	TC	TC	TC	TC	TC	T	TC	TC
rs2_48088386	2	48088386	CTGT	CTGT	CTGT	CTGT	CTGT	CTGT	CTGT	CTGT	CTGT	CTGT	CTGT	CTGT	CTGT	CTGT	CTGT	CTGT	CTGT	C	CTGT	CTGT	CTGT	CTGT	CTGT	CTGT	C	CTGT	CTGT	CTGT	CTGT	CTGT	CTGT	CTGT	CTGT	CTGT	CTGT	CTGT	CTGT	CTGT	CTGT	CTGT	CTGT	CTGT	CTGT	CTGT	CTGT	CTGT	CTGT
rs2_48088538	2	48088538	AT	AT	AT	AT	AT	AT	AT	AT	A	A	AT	A	AT	AT	AT	AT	AT	AT	AT	A	AT	AT	AT	A	AT	AT	AT	AT	A	AT	AT	AT	AT	A	AT	AT	AT	A	AT	AT	AT	AT	AT	AT	AT	AT	AT
rs2_49236419	2	49236419	AAC	AAC	AAC	AAC	AAC	AAC	A	AAC	AAC	AAC	AAC	AAC	AAC	AAC	AAC	AAC	AAC	AAC	AAC	AAC	AAC	AAC	AAC	AAC	AAC	A	A	AAC	AAC	AAC	A	AAC	AAC	AAC	AAC	AAC	AAC	A	AAC	AAC	A	AAC	AAC	AAC	AAC	AAC	AAC
rs2_49238708	2	49238708	G	G	G	G	G	G	GA	GA	G	G	G	G	G	G	G	GA	GA	GA	GA	G	G	G	GA	GA	GA	GA	G	GA	GA	G	G	G	GA	G	G	G	G	GA	GA	G	GA	GA	G	G	G	G	G
rs2_49238731	2	49238731	T	T	TA	T	T	T	TA	TA	T	T	TA	T	T	TA	T	TA	TA	TA	T	T	T	T	TA	T	TA	T	T	TA	TA	T	TA	TA	TA	T	TA	TA	T	T	T	T	T	TA	T	T	T	T	TA
rs2_49239259	2	49239259	TC	T	TC	TC	T	T	TC	TC	TC	TC	TC	T	TC	TC	T	TC	TC	TC	TC	TC	TC	TC	TC	TC	TC	TC	TC	TC	TC	TC	TC	TC	TC	TC	TC	T	T	TC	TC	TC	TC	T	T	TC	TC	TC	TC
rs2_49239433	2	49239433	T	T	TC	TC	TC	TC	TC	TC	T	TC	TC	TC	T	TC	TC	TC	TC	TC	TC	TC	TC	T	TC	TC	TC	TC	TC	TC	T	TC	TC	TC	TC	T	TC	TC	T	T	T	TC	TC	TC	TC	TC	TC	TC	TC
rs2_49287326	2	49287326	AC	AC	A	AC	AC	A	AC	AC	A	AC	AC	AC	AC	AC	AC	A	AC	AC	AC	AC	AC	AC	AC	AC	AC	AC	AC	AC	AC	AC	AC	AC	AC	AC	AC	AC	AC	AC	AC	AC	AC	A	AC	AC	AC	AC	AC
rs2_49966635	2	49966635	GGA	GGA	GGA	GGA	GGA	GGA	GGA	GGA	G	GGA	GGA	GGA	GGA	GGA	GGA	GGA	GGA	GGA	GGA	GGA	GGA	GGA	GGA	GGA	GGA	GGA	GGA	GGA	GGA	GGA	GGA	GGA	GGA	GGA	GGA	GGA	GGA	GGA	GGA	GGA	GGA	GGA	GGA	GGA	GGA	GGA	GGA
rs2_50515046	2	50515046	A	A	A	A	A	A	AG	A	AG	A	A	A	A	A	A	AG	A	A	A	A	AG	A	A	A	A	A	A	A	A	A	A	A	A	A	A	A	A	A	A	A	A	AG	A	A	A	A	A
rs2_50519681	2	50519681	AATG	AATG	A	AATG	AATG	AATG	AATG	A	A	AATG	AATG	AATG	A	A	A	A	AATG	A	A	AATG	AATG	A	A	AATG	A	A	A	A	A	AATG	A	A	A	A	A	AATG	A	AATG	A	A	A	AATG	AATG	A	A	A	A
rs2_50520089	2	50520089	G	GCTGTAGAC	G	G	G	G	GCTGTAGAC	G	GCTGTAGAC	G	G	G	G	G	GCTGTAGAC	GCTGTAGAC	G	G	G	G	G	G	G	G	G	G	G	GCTGTAGAC	G	G	G	G	G	G	G	G	G	G	G	GCTGTAGAC	G	GCTGTAGAC	G	G	GCTGTAGAC	G	G
rs2_50635751	2	50635751	AAC	A	AAC	AAC	A	A	AAC	AAC	AAC	AAC	AAC	AAC	AAC	AAC	AAC	AAC	AAC	AAC	AAC	AAC	AAC	AAC	AAC	AAC	AAC	AAC	AAC	AAC	AAC	AAC	AAC	AAC	AAC	AAC	AAC	AAC	AAC	AAC	AAC	AAC	AAC	AAC	AAC	AAC	AAC	AAC	AAC
rs2_50635752	2	50635752	AC	AC	A	A	AC	AC	AC	A	A	A	AC	A	A	A	AC	A	AC	AC	AC	A	AC	A	AC	A	A	A	A	AC	A	AC	AC	AC	A	A	A	A	A	A	AC	AC	A	A	A	A	A	A	AC
rs2_50636098	2	50636098	TC	TC	T	T	TC	TC	TC	TC	TC	TC	TC	T	T	T	TC	TC	TC	TC	TC	TC	TC	TC	TC	TC	T	TC	TC	TC	TC	TC	TC	T	TC	T	T	TC	TC	TC	TC	TC	TC	TC	TC	T	T	T	TC
rs2_50637054	2	50637054	C	C	C	C	C	C	C	C	C	CT	C	C	C	C	CT	C	C	C	C	CT	C	CT	C	C	C	CT	CT	C	CT	C	C	C	C	C	C	CT	C	CT	CT	C	CT	C	CT	C	C	C	C
rs2_50637949	2	50637949	CG	CG	C	CG	CG	CG	CG	C	CG	CG	CG	CG	C	C	CG	CG	CG	C	CG	CG	CG	CG	C	CG	C	CG	CG	CG	CG	CG	CG	C	CG	C	C	CG	CG	CG	CG	CG	CG	CG	CG	C	C	C	CG
rs2_50980776	2	50980776	ACT	ACT	ACT	ACT	ACT	ACT	ACT	ACT	ACT	ACT	ACT	ACT	ACT	ACT	ACT	ACT	ACT	ACT	ACT	ACT	ACT	ACT	ACT	ACT	ACT	ACT	ACT	ACT	ACT	A	ACT	ACT	ACT	ACT	ACT	ACT	ACT	ACT	ACT	ACT	ACT	ACT	ACT	ACT	ACT	ACT	ACT
rs2_50980953	2	50980953	AT	AT	AT	AT	AT	AT	AT	AT	A	AT	AT	AT	AT	AT	AT	AT	AT	AT	AT	AT	AT	AT	AT	AT	AT	AT	A	AT	AT	AT	A	A	AT	AT	AT	AT	AT	AT	AT	AT	A	AT	AT	AT	AT	AT	A
rs2_50981390	2	50981390	A	A	ATC	A	A	A	A	A	ATC	A	A	A	A	A	A	A	A	A	A	A	A	A	A	A	A	A	ATC	A	A	A	ATC	A	A	A	A	A	A	A	A	A	ATC	A	A	A	A	A	ATC
rs2_50984188	2	50984188	GT	GT	GT	GT	GT	GT	GT	GT	GT	GT	GT	GT	GT	GT	GT	GT	GT	GT	GT	GT	GT	G	GT	GT	GT	GT	GT	GT	GT	G	GT	GT	GT	GT	GT	GT	GT	GT	GT	GT	GT	GT	GT	GT	GT	GT	GT
rs2_50987421	2	50987421	G	G	G	G	G	G	G	G	G	G	G	G	G	G	G	G	G	G	G	G	G	G	G	G	G	G	GC	G	G	G	GC	G	G	G	G	G	G	G	G	G	GC	G	G	G	G	G	GC
rs2_51003196	2	51003196	A	A	A	A	A	AG	A	A	A	A	A	A	A	A	AG	AG	AG	A	A	A	AG	A	A	A	A	A	AG	A	A	A	AG	A	A	A	A	AG	A	A	A	AG	AG	A	A	A	A	A	AG
rs2_51003301	2	51003301	C	C	C	C	C	C	CA	CA	C	C	C	C	C	CA	C	CA	C	CA	C	C	C	C	CA	CA	C	C	CA	CA	C	C	CA	C	C	C	C	CA	C	C	CA	C	CA	CA	C	CA	CA	C	CA
rs2_51004253	2	51004253	CT	CT	CT	CT	CT	CT	CT	CT	CT	CT	CT	CT	CT	CT	CT	CT	CT	CT	CT	CT	CT	C	C	CT	CT	CT	CT	CT	CT	CT	CT	CT	CT	CT	CT	CT	CT	CT	CT	CT	CT	CT	CT	CT	CT	CT	CT
rs2_51005546	2	51005546	AT	A	A	A	AT	AT	A	AT	AT	AT	A	A	A	A	A	A	A	A	A	A	AT	A	A	A	A	A	A	A	AT	AT	A	A	AT	A	A	A	AT	AT	AT	A	A	A	AT	A	AT	A	A
rs2_51005633	2	51005633	A	A	A	A	A	A	A	AG	A	A	A	A	AG	A	A	A	A	A	A	AG	A	A	A	A	A	A	A	A	A	A	A	A	A	A	A	A	A	A	A	A	AG	A	AG	A	A	A	A
rs2_53451629	2	53451629	GA	GA	GA	GA	GA	GA	GA	GA	GA	GA	GA	GA	GA	GA	GA	GA	GA	GA	GA	GA	GA	GA	GA	GA	GA	GA	GA	GA	GA	G	GA	GA	GA	GA	GA	GA	GA	GA	GA	GA	GA	GA	GA	GA	GA	GA	GA
rs2_53452175	2	53452175	A	ATGAAT	A	A	ATGAAT	A	A	A	A	A	A	A	A	A	A	A	ATGAAT	A	ATGAAT	A	A	A	ATGAAT	ATGAAT	A	A	A	A	A	A	A	A	A	A	A	ATGAAT	A	A	A	A	A	A	A	A	A	A	ATGAAT
rs2_53453683	2	53453683	C	CT	C	C	CT	C	C	C	C	C	C	C	C	C	C	C	CT	C	CT	C	C	C	CT	CT	C	C	C	C	C	C	C	C	C	C	C	CT	C	C	C	C	C	C	C	C	C	C	CT
rs2_53454125	2	53454125	T	T	T	T	T	T	T	T	T	T	T	T	T	T	T	T	T	T	T	T	T	T	T	T	T	T	T	T	T	TGTAC	T	T	T	T	T	T	T	T	T	T	T	T	T	T	T	T	T
rs2_53454353	2	53454353	A	AAAT	AAAT	AAAT	AAAT	AAAT	AAAT	A	A	A	A	AAAT	AAAT	A	A	A	AAAT	AAAT	AAAT	AAAT	A	AAAT	AAAT	AAAT	AAAT	A	A	A	A	AAAT	AAAT	AAAT	AAAT	AAAT	AAAT	AAAT	A	A	A	AAAT	AAAT	A	A	AAAT	AAAT	AAAT	AAAT
rs2_53454916	2	53454916	AGT	AGT	A	AGT	AGT	AGT	AGT	A	AGT	AGT	AGT	AGT	A	A	AGT	AGT	AGT	A	AGT	AGT	AGT	AGT	AGT	AGT	A	AGT	AGT	AGT	AGT	AGT	AGT	AGT	A	A	A	AGT	AGT	AGT	AGT	A	AGT	AGT	AGT	AGT	AGT	A	AGT
rs2_53455084	2	53455084	C	CG	C	C	CG	C	C	C	C	C	C	C	C	C	C	C	C	C	CG	C	C	C	CG	CG	C	C	C	C	C	C	C	C	C	C	C	CG	C	C	C	C	C	C	C	C	C	C	CG
rs2_53455865	2	53455865	AG	AG	AG	AG	AG	AG	AG	AG	AG	AG	AG	AG	AG	AG	AG	AG	AG	AG	AG	AG	AG	A	AG	AG	AG	AG	AG	AG	AG	AG	A	AG	AG	AG	AG	AG	AG	AG	AG	AG	A	AG	AG	AG	AG	AG	AG
rs2_53456238	2	53456238	CCCT	C	C	C	C	C	CCCT	C	CCCT	CCCT	CCCT	C	C	C	CCCT	CCCT	CCCT	C	C	C	CCCT	CCCT	C	C	C	CCCT	CCCT	CCCT	CCCT	CCCT	CCCT	C	C	C	C	C	CCCT	CCCT	CCCT	C	CCCT	CCCT	CCCT	C	C	C	C
rs2_53456318	2	53456318	A	A	A	A	A	A	A	A	A	A	A	A	A	A	A	A	A	A	A	A	A	A	A	A	A	A	A	A	A	A	A	A	A	A	A	A	A	A	A	A	A	A	A	A	A	A	A
rs2_53456351	2	53456351	GA	G	GA	G	G	G	G	GA	GA	GA	GA	G	G	GA	GA	GA	G	GA	G	G	GA	G	G	G	GA	GA	GA	GA	GA	GA	G	G	GA	GA	G	G	GA	GA	GA	GA	G	GA	GA	G	G	G	G
rs2_53456384	2	53456384	GC	GC	GC	GC	GC	GC	GC	GC	GC	GC	GC	GC	GC	GC	GC	GC	GC	GC	GC	GC	GC	G	GC	GC	GC	GC	GC	GC	GC	GC	G	GC	GC	GC	GC	GC	GC	GC	GC	GC	G	GC	GC	GC	GC	GC	GC
rs2_53457078	2	53457078	T	T	T	T	T	T	T	T	T	T	T	T	T	T	T	T	T	T	T	T	T	TTA	T	T	T	T	T	T	T	T	TTA	T	T	T	T	T	T	T	T	T	TTA	T	T	T	T	T	T
rs2_53457333	2	53457333	G	GGA	GGA	G	GGA	G	G	G	G	G	G	G	G	GGA	G	G	G	G	G	GGA	G	GGA	G	G	G	G	G	G	G	G	G	G	GGA	G	G	GGA	G	G	G	G	G	G	G	GGA	GGA	G	GGA
rs2_53459571	2	53459571	C	CGCG	C	C	CGCG	C	C	C	C	C	C	C	C	C	C	C	CGCG	C	CGCG	C	C	CGCG	CGCG	CGCG	C	C	C	C	C	C	CGCG	C	C	C	C	CGCG	CGCG	CGCG	C	C	CGCG	C	C	C	C	C	CGCG
rs2_53459925	2	53459925	T	TTC	T	TTC	TTC	TTC	T	T	T	T	T	TTC	T	T	T	T	TTC	T	TTC	TTC	T	TTC	TTC	TTC	T	T	T	T	T	T	TTC	T	T	T	T	TTC	TTC	TTC	T	T	TTC	TTC	T	TTC	TTC	T	TTC
rs2_53459938	2	53459938	T	TCA	T	TCA	TCA	TCA	T	T	T	T	T	TCA	T	T	T	T	TCA	T	TCA	TCA	T	TCA	TCA	TCA	T	T	T	T	T	T	TCA	T	T	T	T	TCA	TCA	TCA	T	T	TCA	TCA	T	TCA	TCA	T	TCA
rs2_53460053	2	53460053	G	G	G	G	G	G	G	GA	G	G	G	G	GA	GA	G	G	G	G	G	G	G	G	G	G	GA	G	G	G	G	G	G	GA	GA	GA	GA	G	G	G	G	G	G	G	G	G	G	GA	G
rs2_53904915	2	53904915	AG	A	AG	AG	A	AG	AG	AG	A	A	AG	AG	AG	AG	AG	AG	A	AG	AG	AG	AG	AG	AG	AG	AG	A	AG	A	A	AG	AG	AG	AG	AG	AG	AG	AG	AG	A	AG	AG	AG	A	AG	AG	AG	AG
rs2_53905229	2	53905229	GAAA	GAAA	G	G	GAAA	G	G	G	GAAA	GAAA	GAAA	GAAA	G	G	GAAA	G	G	G	G	GAAA	G	G	G	G	G	G	G	GAAA	GAAA	G	G	G	G	G	G	G	G	G	GAAA	G	G	G	GAAA	GAAA	GAAA	G	G
rs2_53905250	2	53905250	AG	AG	A	A	AG	AG	A	A	AG	AG	AG	AG	A	A	AG	A	A	A	A	AG	A	A	A	A	A	AG	A	A	AG	A	A	A	A	A	A	A	A	AG	AG	A	A	A	AG	AG	AG	A	A
rs2_53905331	2	53905331	G	G	GTT	GTT	G	G	GTT	GTT	G	G	G	G	GTT	GTT	G	GTT	G	GTT	GTT	G	GTT	GTT	GTT	GTT	GTT	G	GTT	G	G	GTT	GTT	GTT	GTT	GTT	GTT	GTT	GTT	GTT	G	GTT	GTT	GTT	G	G	G	GTT	GTT
rs2_53905365	2	53905365	A	A	AAC	AAC	A	A	AAC	AAC	A	A	AAC	A	AAC	AAC	A	AAC	AAC	AAC	AAC	A	AAC	AAC	AAC	AAC	AAC	A	AAC	A	A	AAC	AAC	AAC	AAC	AAC	AAC	AAC	AAC	AAC	AAC	AAC	AAC	AAC	AAC	A	A	AAC	AAC
rs2_53905396	2	53905396	GT	GT	G	G	GT	GT	G	G	GT	GT	GT	GT	G	G	G	G	G	G	G	GT	G	G	G	G	G	G	G	GT	GT	G	G	G	G	G	G	G	G	G	G	G	G	G	GT	GT	GT	G	G
rs2_53905459	2	53905459	A	A	AGC	AGC	A	A	AGC	AGC	A	A	A	A	AGC	AGC	A	AGC	A	AGC	AGC	A	A	AGC	AGC	AGC	AGC	A	AGC	AGC	A	AGC	AGC	AGC	AGC	AGC	AGC	AGC	AGC	AGC	A	AGC	AGC	AGC	A	A	AGC	AGC	AGC
rs2_53905468	2	53905468	CT	CT	C	C	CT	CT	C	C	CT	CT	CT	CT	C	C	CT	C	CT	C	C	CT	CT	C	C	C	C	CT	C	C	CT	C	C	C	C	C	C	C	C	C	CT	C	C	C	CT	CT	CT	C	C
rs2_53905612	2	53905612	G	GTTC	GTTC	GTTC	GTTC	GTTC	GTTC	GTTC	GTTC	GTTC	G	GTTC	GTTC	GTTC	G	GTTC	GTTC	GTTC	GTTC	GTTC	GTTC	GTTC	GTTC	GTTC	GTTC	GTTC	GTTC	GTTC	GTTC	GTTC	GTTC	GTTC	GTTC	GTTC	GTTC	GTTC	GTTC	GTTC	GTTC	GTTC	GTTC	GTTC	GTTC	GTTC	GTTC	GTTC	GTTC
rs2_53905911	2	53905911	CT	CT	C	C	CT	CT	C	C	CT	CT	CT	CT	C	C	CT	C	CT	C	C	CT	CT	C	C	C	C	CT	C	CT	CT	C	C	C	C	C	C	C	C	C	CT	C	C	C	CT	CT	CT	C	C
rs2_53906036	2	53906036	GT	GT	G	G	GT	GT	G	G	GT	GT	GT	GT	G	G	GT	G	GT	G	G	GT	GT	G	G	G	G	GT	G	GT	GT	G	G	G	G	G	G	G	G	G	GT	G	G	G	GT	GT	GT	G	G
rs2_53906217	2	53906217	C	C	CT	CT	C	C	CT	CT	C	C	C	C	CT	CT	C	C	C	CT	CT	C	C	CT	CT	CT	CT	C	CT	C	C	CT	CT	CT	CT	CT	CT	CT	CT	CT	C	CT	CT	CT	C	C	C	CT	CT
rs2_53907130	2	53907130	CAT	CAT	C	CAT	CAT	CAT	C	C	CAT	CAT	CAT	CAT	C	C	CAT	CAT	CAT	C	C	CAT	CAT	CAT	CAT	CAT	C	CAT	C	CAT	CAT	C	CAT	C	C	C	C	CAT	C	C	CAT	C	CAT	C	CAT	CAT	CAT	C	CAT
rs2_53907266	2	53907266	G	G	G	GA	G	G	G	G	G	G	G	G	G	G	G	G	G	G	G	G	G	G	GA	GA	G	G	G	G	G	G	G	G	G	G	G	GA	G	G	G	G	G	G	G	G	G	G	GA
rs2_53907269	2	53907269	A	A	AC	AC	A	A	AC	AC	A	A	A	A	AC	AC	A	A	A	AC	AC	A	A	AC	AC	AC	AC	A	AC	A	A	AC	AC	AC	AC	AC	AC	AC	AC	AC	A	AC	AC	AC	A	A	A	AC	AC
rs2_53909019	2	53909019	A	A	ATT	ATT	A	A	ATT	ATT	A	A	ATT	A	ATT	ATT	A	ATT	A	ATT	ATT	A	A	ATT	ATT	ATT	ATT	A	ATT	A	A	ATT	ATT	ATT	ATT	ATT	ATT	ATT	ATT	ATT	A	ATT	ATT	ATT	A	A	A	ATT	ATT
rs2_53909377	2	53909377	AT	AT	AT	A	AT	AT	AT	AT	AT	AT	AT	AT	AT	AT	AT	AT	AT	AT	AT	AT	AT	A	A	AT	AT	AT	AT	AT	AT	AT	A	AT	AT	AT	AT	A	AT	AT	AT	AT	A	AT	AT	AT	AT	AT	A
rs2_53909385	2	53909385	T	T	TA	TA	T	T	TA	TA	T	T	TA	T	TA	TA	T	TA	T	TA	TA	T	TA	TA	TA	TA	TA	T	TA	T	T	TA	TA	TA	TA	TA	TA	TA	TA	TA	T	TA	TA	TA	T	T	T	TA	TA
rs2_53911262	2	53911262	AT	AT	A	A	AT	AT	A	A	AT	AT	AT	AT	A	A	AT	AT	AT	A	A	AT	AT	A	A	A	A	AT	A	AT	AT	A	A	A	A	A	A	A	A	AT	AT	A	A	A	AT	AT	AT	A	AT
rs2_53911706	2	53911706	G	G	G	GAGTAGATAT	G	G	G	G	G	G	G	G	G	G	G	G	G	G	G	G	G	GAGTAGATAT	GAGTAGATAT	GAGTAGATAT	G	G	G	G	G	G	GAGTAGATAT	G	G	G	G	GAGTAGATAT	G	G	G	G	GAGTAGATAT	G	G	G	G	G	G
rs2_53911707	2	53911707	AGTAGATATC	AGTAGATATC	A	A	AGTAGATATC	A	A	A	AGTAGATATC	AGTAGATATC	AGTAGATATC	AGTAGATATC	A	A	AGTAGATATC	AGTAGATATC	AGTAGATATC	A	A	AGTAGATATC	AGTAGATATC	A	A	A	A	AGTAGATATC	A	AGTAGATATC	AGTAGATATC	A	A	A	A	A	A	A	A	A	AGTAGATATC	A	A	A	AGTAGATATC	AGTAGATATC	AGTAGATATC	A	A
rs2_53911916	2	53911916	C	C	CT	CT	C	CT	CT	CT	CT	C	C	C	CT	CT	CT	CT	C	CT	CT	C	CT	CT	CT	CT	CT	C	CT	CT	C	CT	CT	CT	CT	CT	CT	CT	CT	CT	CT	CT	CT	CT	C	C	C	CT	CT
rs2_53912124	2	53912124	A	A	AT	AT	A	AT	AT	AT	A	A	A	AT	AT	AT	AT	A	AT	AT	AT	A	AT	AT	AT	AT	AT	A	AT	A	A	AT	AT	AT	AT	AT	AT	AT	AT	AT	A	AT	AT	AT	A	A	A	AT	AT
rs2_53912260	2	53912260	TAACTG	TAACTG	T	T	TAACTG	TAACTG	T	T	TAACTG	TAACTG	T	TAACTG	T	T	TAACTG	T	T	T	T	TAACTG	TAACTG	T	T	T	T	TAACTG	T	TAACTG	TAACTG	T	T	T	T	T	T	T	T	T	TAACTG	T	T	T	TAACTG	TAACTG	TAACTG	T	T
rs2_53912383	2	53912383	CT	CT	C	C	CT	CT	C	C	CT	CT	CT	CT	C	C	CT	C	CT	C	C	CT	C	C	C	C	C	CT	C	CT	CT	C	C	C	C	C	C	C	C	CT	C	C	C	C	CT	CT	CT	C	C
rs2_53912645	2	53912645	TG	TG	TG	T	TG	TG	TG	TG	TG	TG	TG	TG	TG	TG	TG	TG	TG	TG	TG	TG	TG	T	T	T	TG	TG	TG	TG	TG	TG	T	TG	TG	TG	TG	T	TG	TG	TG	TG	T	TG	TG	TG	TG	TG	T
rs2_53912670	2	53912670	C	CAATCAT	C	C	CAATCAT	C	C	C	CAATCAT	CAATCAT	C	C	C	C	C	C	C	C	C	CAATCAT	CAATCAT	C	C	C	C	C	C	C	CAATCAT	C	C	C	C	C	C	C	C	C	C	C	C	C	CAATCAT	CAATCAT	C	C	C
rs2_53913020	2	53913020	AGT	A	AGT	AGT	A	AGT	AGT	AGT	A	A	AGT	AGT	AGT	AGT	AGT	A	A	AGT	AGT	AGT	A	AGT	AGT	AGT	AGT	A	AGT	A	A	AGT	AGT	AGT	AGT	AGT	AGT	AGT	AGT	AGT	A	AGT	AGT	AGT	A	AGT	AGT	AGT	AGT
rs2_54640519	2	54640519	A	A	A	A	A	A	A	A	A	A	A	A	A	A	AGCG	AGCG	A	A	A	A	A	A	A	A	A	A	A	A	A	A	A	A	A	A	A	A	A	A	A	A	A	AGCG	A	A	A	A	A
rs2_60388860	2	60388860	C	CT	CT	C	CT	C	C	CT	C	C	C	CT	C	CT	C	C	C	C	CT	C	C	C	C	C	C	C	CT	C	C	CT	C	C	C	C	C	C	C	C	CT	C	C	C	C	C	C	C	C
rs2_60389649	2	60389649	TTC	TTC	TTC	TTC	TTC	T	TTC	TTC	T	TTC	T	TTC	T	TTC	TTC	TTC	TTC	TTC	TTC	T	TTC	TTC	TTC	TTC	T	T	TTC	TTC	T	TTC	TTC	T	T	T	T	TTC	T	TTC	TTC	TTC	TTC	TTC	T	T	TTC	TTC	TTC
rs2_60391594	2	60391594	G	G	G	G	G	G	G	G	G	GAT	G	G	G	G	G	G	G	G	G	G	G	GAT	GAT	G	G	G	G	G	G	G	G	G	G	G	G	G	G	G	G	G	G	GAT	G	G	G	G	GAT
rs2_60392166	2	60392166	T	TGGA	T	T	TGGA	T	T	T	T	TGGA	TGGA	TGGA	TGGA	TGGA	TGGA	T	T	TGGA	T	TGGA	TGGA	TGGA	TGGA	TGGA	TGGA	TGGA	TGGA	TGGA	T	TGGA	T	TGGA	TGGA	TGGA	TGGA	T	T	T	T	T	T	T	TGGA	TGGA	TGGA	T	T
rs2_60392177	2	60392177	GA	GA	GA	G	GA	G	GA	GA	G	G	GA	GA	G	GA	GA	GA	GA	G	GA	G	G	G	G	G	G	G	GA	G	G	GA	GA	GA	G	G	G	GA	G	GA	GA	GA	GA	GA	G	G	G	GA	GA
rs2_63436295	2	63436295	TA	TA	TA	T	TA	TA	TA	TA	TA	TA	TA	TA	TA	TA	TA	TA	TA	TA	TA	TA	TA	TA	TA	TA	TA	TA	TA	TA	TA	TA	TA	TA	T	TA	TA	T	T	TA	TA	TA	TA	T	TA	TA	TA	TA	TA
rs2_63436383	2	63436383	GTA	GTA	GTA	G	GTA	GTA	GTA	GTA	G	GTA	G	GTA	GTA	GTA	GTA	GTA	GTA	GTA	GTA	GTA	GTA	GTA	G	GTA	GTA	GTA	GTA	GTA	GTA	GTA	GTA	GTA	G	GTA	GTA	G	G	G	GTA	GTA	GTA	GTA	GTA	GTA	GTA	GTA	GTA
rs2_63436951	2	63436951	CTGCAAG	CTGCAAG	CTGCAAG	C	CTGCAAG	CTGCAAG	C	CTGCAAG	CTGCAAG	CTGCAAG	CTGCAAG	CTGCAAG	CTGCAAG	CTGCAAG	CTGCAAG	C	CTGCAAG	C	CTGCAAG	CTGCAAG	C	CTGCAAG	CTGCAAG	CTGCAAG	CTGCAAG	CTGCAAG	CTGCAAG	CTGCAAG	CTGCAAG	CTGCAAG	CTGCAAG	CTGCAAG	C	CTGCAAG	CTGCAAG	CTGCAAG	CTGCAAG	CTGCAAG	CTGCAAG	CTGCAAG	CTGCAAG	C	CTGCAAG	C	CTGCAAG	CTGCAAG	C
rs2_63437328	2	63437328	GGCTA	GGCTA	G	G	GGCTA	G	G	G	G	GGCTA	G	GGCTA	GGCTA	G	G	G	G	GGCTA	G	GGCTA	G	GGCTA	GGCTA	GGCTA	G	GGCTA	GGCTA	GGCTA	GGCTA	G	GGCTA	GGCTA	G	GGCTA	G	G	GGCTA	GGCTA	G	G	GGCTA	G	GGCTA	GGCTA	GGCTA	GGCTA	GGCTA
rs2_63437372	2	63437372	AGTTG	AGTTG	AGTTG	A	AGTTG	A	A	AGTTG	AGTTG	AGTTG	A	AGTTG	AGTTG	AGTTG	AGTTG	AGTTG	AGTTG	A	AGTTG	AGTTG	A	A	AGTTG	AGTTG	AGTTG	AGTTG	AGTTG	AGTTG	AGTTG	AGTTG	AGTTG	AGTTG	A	AGTTG	AGTTG	A	AGTTG	AGTTG	AGTTG	AGTTG	AGTTG	A	AGTTG	AGTTG	AGTTG	AGTTG	AGTTG
rs2_63437400	2	63437400	G	G	G	GC	G	G	GC	G	G	G	G	G	G	G	G	G	GC	G	G	G	GC	G	G	G	G	G	G	G	G	G	G	G	GC	G	G	GC	G	G	G	G	G	G	G	G	G	G	G
rs2_63437531	2	63437531	GTTAC	GTTAC	G	G	GTTAC	GTTAC	GTTAC	G	G	GTTAC	GTTAC	GTTAC	GTTAC	GTTAC	GTTAC	G	G	G	GTTAC	GTTAC	G	GTTAC	GTTAC	GTTAC	GTTAC	GTTAC	GTTAC	G	GTTAC	GTTAC	GTTAC	GTTAC	G	GTTAC	GTTAC	G	G	GTTAC	GTTAC	GTTAC	GTTAC	G	GTTAC	GTTAC	GTTAC	GTTAC	GTTAC
rs2_63437544	2	63437544	GTTGGC	GTTGGC	G	G	GTTGGC	GTTGGC	G	G	G	GTTGGC	GTTGGC	GTTGGC	GTTGGC	GTTGGC	GTTGGC	G	G	G	GTTGGC	GTTGGC	G	GTTGGC	GTTGGC	GTTGGC	GTTGGC	GTTGGC	GTTGGC	G	GTTGGC	GTTGGC	GTTGGC	GTTGGC	G	GTTGGC	GTTGGC	G	G	GTTGGC	G	GTTGGC	GTTGGC	G	GTTGGC	GTTGGC	GTTGGC	GTTGGC	GTTGGC
rs2_63437717	2	63437717	C	CG	C	C	CG	CG	CG	C	C	C	C	CG	CG	C	C	C	C	C	C	CG	C	C	C	CG	C	CG	C	C	CG	CG	C	CG	C	C	CG	C	CG	C	C	C	C	CG	CG	CG	CG	C	C
rs2_63437797	2	63437797	T	TG	T	T	TG	T	T	TG	TG	T	T	TG	TG	T	T	T	T	TG	T	TG	T	T	T	TG	T	TG	T	T	TG	TG	T	TG	T	T	TG	T	TG	TG	TG	TG	T	TG	TG	TG	TG	T	TG
rs2_63437798	2	63437798	CAA	C	CAA	CAA	C	CAA	CAA	C	C	CAA	CAA	C	C	CAA	CAA	CAA	CAA	C	CAA	C	CAA	CAA	CAA	C	CAA	C	CAA	CAA	C	C	CAA	C	CAA	CAA	C	CAA	C	C	C	C	CAA	C	C	C	C	CAA	C
rs2_63437955	2	63437955	C	CCGTA	C	C	CCGTA	CCGTA	C	CCGTA	CCGTA	C	C	CCGTA	CCGTA	C	C	C	CCGTA	CCGTA	C	CCGTA	C	C	C	CCGTA	C	CCGTA	C	C	CCGTA	CCGTA	C	CCGTA	C	C	CCGTA	CCGTA	C	CCGTA	C	CCGTA	C	CCGTA	CCGTA	CCGTA	CCGTA	C	CCGTA
rs2_63437973	2	63437973	AGG	A	AGG	A	A	A	A	A	A	AGG	AGG	A	A	AGG	A	AGG	A	A	AGG	A	A	AGG	AGG	A	AGG	A	AGG	AGG	A	A	AGG	A	A	AGG	A	A	A	AGG	A	A	AGG	A	A	A	A	AGG	A
rs2_63438119	2	63438119	G	GT	G	G	GT	GT	GT	GT	G	G	G	GT	GT	G	G	G	G	GT	G	GT	G	G	G	G	G	GT	G	G	GT	GT	G	GT	G	G	GT	GT	GT	GT	GT	G	G	GT	GT	GT	GT	G	GT
rs2_63438221	2	63438221	CA	C	CA	CA	C	C	CA	C	C	CA	CA	C	C	CA	CA	CA	CA	CA	CA	C	CA	CA	CA	C	CA	C	CA	CA	C	C	CA	C	CA	CA	C	CA	C	CA	CA	C	CA	CA	C	C	C	CA	C
rs2_63438285	2	63438285	C	CT	C	C	CT	CT	C	C	CT	C	C	CT	CT	C	C	C	C	C	C	CT	C	C	C	CT	C	CT	C	C	C	C	C	CT	C	C	CT	C	CT	CT	CT	C	C	CT	CT	CT	CT	C	CT
rs2_63438295	2	63438295	TG	T	TG	TG	T	T	TG	TG	T	TG	TG	T	T	TG	TG	TG	TG	TG	TG	TG	TG	TG	TG	T	TG	T	TG	TG	TG	TG	TG	T	TG	TG	T	TG	TG	T	T	TG	TG	T	T	T	T	TG	T
rs2_65327256	2	65327256	T	T	T	T	T	T	T	T	TAACTA	T	T	T	T	T	TAACTA	T	TAACTA	T	T	T	T	T	TAACTA	T	T	T	T	T	T	T	T	T	T	T	T	TAACTA	T	T	T	T	T	TAACTA	T	T	T	T	T
rs2_65327724	2	65327724	C	CCGGCGA	CCGGCGA	CCGGCGA	CCGGCGA	C	C	C	CCGGCGA	CCGGCGA	C	CCGGCGA	CCGGCGA	CCGGCGA	C	C	C	C	C	C	C	CCGGCGA	C	C	C	CCGGCGA	CCGGCGA	CCGGCGA	CCGGCGA	C	CCGGCGA	C	C	CCGGCGA	C	C	C	CCGGCGA	C	C	CCGGCGA	CCGGCGA	CCGGCGA	CCGGCGA	C	CCGGCGA	CCGGCGA
rs2_65472932	2	65472932	A	A	A	AC	A	A	AC	AC	A	A	AC	A	A	A	AC	AC	A	AC	A	A	A	A	AC	A	AC	A	A	A	A	AC	A	A	A	A	A	A	A	AC	A	A	A	A	AC	A	A	A	AC
rs2_65473664	2	65473664	AGCT	AGCT	AGCT	AGCT	A	A	AGCT	A	A	A	AGCT	AGCT	A	A	AGCT	AGCT	A	AGCT	AGCT	A	AGCT	A	AGCT	AGCT	AGCT	AGCT	A	A	A	AGCT	AGCT	A	A	A	A	AGCT	A	A	AGCT	AGCT	A	AGCT	AGCT	A	A	AGCT	AGCT
rs2_65474183	2	65474183	GTAC	GTAC	GTAC	GTAC	G	G	GTAC	G	G	G	GTAC	GTAC	G	GTAC	GTAC	GTAC	GTAC	GTAC	GTAC	G	GTAC	G	GTAC	GTAC	GTAC	G	GTAC	GTAC	G	GTAC	G	G	G	G	G	GTAC	GTAC	GTAC	GTAC	GTAC	GTAC	GTAC	GTAC	G	GTAC	GTAC	GTAC
rs2_65475516	2	65475516	A	AGT	AGT	A	A	A	A	A	A	AGT	A	AGT	AGT	AGT	A	A	A	A	AGT	A	A	AGT	A	A	A	A	A	A	A	A	AGT	A	A	AGT	AGT	A	AGT	AGT	A	A	AGT	A	A	AGT	A	AGT	A
rs2_65485564	2	65485564	A	A	A	AC	A	A	A	A	AC	A	AC	A	A	A	AC	A	A	AC	AC	A	A	A	AC	A	AC	A	A	A	A	AC	A	A	A	A	A	AC	A	A	A	A	A	A	AC	A	A	A	AC
rs2_65485852	2	65485852	G	G	G	GT	G	G	GT	G	GT	G	GT	G	G	G	GT	GT	G	GT	G	G	G	G	GT	G	GT	G	G	G	G	GT	G	G	G	G	G	GT	G	G	G	G	G	G	GT	G	G	G	GT
rs2_65485988	2	65485988	A	A	A	AGTC	A	A	AGTC	AGTC	A	A	AGTC	A	A	A	AGTC	AGTC	AGTC	AGTC	A	A	AGTC	A	AGTC	A	AGTC	A	A	A	A	AGTC	A	A	A	A	A	AGTC	A	A	A	A	A	A	AGTC	A	A	A	AGTC
rs2_65488399	2	65488399	C	C	C	C	C	C	C	C	C	C	C	C	C	C	CATAGAA	C	C	C	C	C	C	C	C	C	C	C	C	C	C	C	C	C	C	C	C	CATAGAA	C	C	C	C	C	C	C	C	C	C	C
rs2_65488536	2	65488536	CT	CT	CT	C	CT	CT	CT	CT	CT	CT	C	CT	CT	CT	CT	CT	CT	C	CT	CT	CT	CT	C	CT	C	CT	CT	CT	CT	CT	CT	CT	CT	CT	CT	CT	CT	CT	CT	CT	CT	CT	C	CT	CT	CT	C
rs2_65488576	2	65488576	T	T	TA	TA	T	T	T	T	TA	T	TA	T	T	T	TA	T	T	TA	T	T	T	T	TA	T	TA	T	T	T	T	TA	T	T	T	T	T	TA	T	T	T	T	T	T	TA	T	T	T	TA
rs2_65489341	2	65489341	T	T	T	TG	T	T	TG	T	T	T	TG	T	T	T	TG	TG	T	TG	T	T	TG	TG	TG	T	TG	T	T	TG	TG	TG	T	T	T	T	T	TG	T	T	TG	T	T	T	TG	T	T	T	TG
rs2_65489461	2	65489461	T	T	T	T	T	TA	T	T	T	T	T	T	T	T	T	T	T	T	T	TA	T	TA	T	T	T	TA	T	T	TA	T	T	T	T	T	T	T	T	T	T	T	T	T	TA	TA	T	T	T
rs2_65489600	2	65489600	C	C	CA	C	C	C	CA	C	C	C	C	C	C	C	CA	CA	C	CA	C	CA	CA	C	CA	C	C	C	C	CA	C	C	C	C	C	C	C	CA	C	C	C	C	C	CA	C	C	C	C	C
rs2_65502546	2	65502546	CA	CA	CA	CA	CA	CA	CA	CA	CA	CA	CA	CA	CA	CA	CA	CA	C	CA	CA	CA	CA	CA	CA	CA	CA	CA	CA	CA	CA	CA	CA	CA	CA	CA	CA	CA	CA	CA	CA	CA	CA	CA	CA	CA	CA	CA	CA
rs2_65503581	2	65503581	A	A	A	A	A	A	A	A	A	A	AAG	A	A	A	AAG	A	AAG	AAG	A	A	A	A	AAG	A	AAG	A	A	A	A	AAG	A	A	A	A	A	A	A	A	A	A	A	AAG	AAG	A	A	A	AAG
rs2_67531850	2	67531850	G	G	G	G	G	G	G	G	G	GTA	G	G	GTA	G	G	G	G	G	G	G	GTA	GTA	GTA	G	GTA	G	GTA	G	G	G	G	G	G	G	G	G	G	G	G	G	G	G	G	GTA	G	G	G
rs2_67532203	2	67532203	CTAA	CTAA	CTAA	CTAA	CTAA	CTAA	CTAA	CTAA	CTAA	CTAA	CTAA	CTAA	CTAA	CTAA	CTAA	CTAA	CTAA	CTAA	CTAA	CTAA	CTAA	CTAA	CTAA	CTAA	CTAA	CTAA	CTAA	CTAA	C	CTAA	CTAA	C	CTAA	CTAA	CTAA	CTAA	CTAA	C	C	CTAA	CTAA	CTAA	CTAA	CTAA	C	C	CTAA
rs2_67532447	2	67532447	CTA	CTA	CTA	CTA	CTA	CTA	CTA	CTA	C	CTA	CTA	CTA	CTA	CTA	CTA	CTA	CTA	CTA	CTA	CTA	CTA	CTA	CTA	CTA	CTA	CTA	CTA	CTA	C	CTA	CTA	C	CTA	CTA	CTA	CTA	CTA	CTA	C	CTA	CTA	CTA	CTA	CTA	C	C	CTA
rs2_67532984	2	67532984	CGT	CGT	CGT	CGT	CGT	CGT	CGT	CGT	CGT	CGT	CGT	CGT	CGT	CGT	CGT	CGT	CGT	CGT	CGT	CGT	CGT	CGT	CGT	CGT	CGT	CGT	CGT	CGT	CGT	CGT	CGT	CGT	CGT	CGT	CGT	CGT	CGT	CGT	CGT	CGT	CGT	CGT	CGT	CGT	CGT	CGT	CGT
rs2_67534267	2	67534267	G	G	G	G	G	G	G	G	GTATA	G	G	G	G	G	G	G	G	G	G	G	G	G	G	G	G	G	G	G	GTATA	G	G	GTATA	G	G	G	GTATA	GTATA	GTATA	GTATA	G	G	G	G	G	GTATA	GTATA	G
rs2_67534405	2	67534405	T	T	T	T	T	T	T	TA	T	T	T	T	T	T	TA	TA	T	T	T	T	T	T	T	TA	T	T	T	T	T	TA	TA	T	T	T	T	T	TA	T	T	T	TA	TA	T	T	T	T	T
rs2_67536859	2	67536859	T	T	TCGG	T	T	T	T	T	T	T	T	TCGG	T	TCGG	T	T	T	T	T	T	T	T	T	T	T	T	T	TCGG	T	T	T	T	T	TCGG	TCGG	T	T	T	T	T	T	T	T	T	T	T	T
rs2_69692120	2	69692120	AC	A	A	AC	A	AC	AC	AC	A	AC	A	A	A	A	AC	AC	AC	A	AC	AC	AC	A	A	A	AC	AC	AC	A	AC	AC	A	A	AC	A	A	A	A	A	A	A	A	AC	AC	A	A	AC	A
rs2_69693218	2	69693218	TC	TC	TC	TC	TC	TC	TC	TC	TC	TC	TC	TC	TC	TC	TC	TC	TC	TC	TC	T	TC	TC	TC	TC	TC	TC	TC	TC	T	TC	TC	TC	T	TC	TC	T	TC	TC	TC	TC	TC	TC	TC	TC	TC	TC	TC
rs2_69694792	2	69694792	AT	A	A	A	A	A	AT	AT	A	AT	A	A	A	A	A	A	AT	A	AT	A	AT	A	A	A	A	AT	AT	A	A	AT	A	A	A	A	A	A	AT	A	A	A	A	A	A	A	A	A	A
rs2_69742037	2	69742037	T	T	TTC	TTC	T	T	TTC	TTC	T	T	T	TTC	TTC	TTC	TTC	TTC	TTC	TTC	TTC	T	TTC	TTC	TTC	TTC	TTC	TTC	T	TTC	T	TTC	TTC	TTC	TTC	TTC	TTC	TTC	T	TTC	T	TTC	TTC	T	TTC	TTC	TTC	TTC	TTC
rs2_69742358	2	69742358	AT	AT	AT	AT	AT	AT	A	A	A	AT	A	AT	AT	A	AT	A	A	AT	AT	AT	A	AT	AT	AT	A	A	AT	AT	AT	A	A	AT	A	AT	AT	AT	AT	AT	A	AT	AT	A	A	AT	AT	AT	A
rs2_69742387	2	69742387	TAG	TAG	T	TAG	TAG	TAG	TAG	TAG	TAG	TAG	TAG	T	T	TAG	T	TAG	T	TAG	T	TAG	TAG	T	T	T	TAG	T	TAG	T	TAG	TAG	TAG	T	TAG	T	T	TAG	TAG	TAG	TAG	T	T	TAG	TAG	T	TAG	T	TAG
rs2_69743137	2	69743137	G	G	G	G	G	G	GA	GA	G	G	G	G	G	G	GA	GA	G	G	G	G	G	G	G	G	GA	G	G	G	G	G	G	G	G	G	G	GA	G	G	G	G	G	GA	GA	G	G	G	G
rs2_69743250	2	69743250	AC	AC	A	AC	AC	AC	AC	A	A	AC	AC	AC	AC	A	AC	AC	AC	AC	A	AC	AC	AC	AC	AC	A	AC	AC	A	AC	A	AC	AC	AC	AC	AC	AC	AC	AC	AC	A	AC	AC	A	AC	AC	AC	AC
rs2_69743264	2	69743264	A	A	A	A	A	A	A	AT	AT	A	A	A	A	A	A	A	A	A	A	A	A	A	A	A	AT	A	A	A	A	A	A	A	A	A	A	AT	A	A	A	AT	A	A	AT	A	A	A	A
rs2_69743728	2	69743728	G	G	GA	GA	G	G	G	GA	G	G	G	GA	GA	GA	GA	G	GA	GA	GA	G	G	GA	GA	GA	GA	GA	G	GA	G	G	GA	GA	GA	GA	GA	GA	G	G	GA	GA	GA	G	GA	GA	G	GA	GA
rs2_69745484	2	69745484	GTA	GTA	GTA	GTA	GTA	GTA	GTA	GTA	GTA	GTA	GTA	GTA	GTA	GTA	GTA	GTA	GTA	GTA	GTA	GTA	GTA	GTA	GTA	GTA	GTA	GTA	GTA	GTA	GTA	GTA	GTA	GTA	GTA	G	GTA	GTA	GTA	GTA	GTA	GTA	GTA	GTA	GTA	G	GTA	GTA	GTA
rs2_70537831	2	70537831	CA	C	CA	CA	C	CA	CA	C	CA	CA	CA	CA	CA	CA	CA	CA	C	CA	CA	CA	C	CA	C	CA	C	C	CA	CA	CA	CA	CA	CA	CA	CA	CA	CA	CA	CA	CA	CA	CA	CA	C	CA	CA	C	CA
rs2_70540835	2	70540835	T	T	TGG	T	T	T	T	TGG	T	T	T	T	T	T	T	TGG	T	T	T	T	T	T	T	T	T	T	T	T	T	T	T	T	T	T	T	T	T	T	T	T	T	T	TGG	T	T	T	T
rs2_70541022	2	70541022	AATCT	A	AATCT	A	A	AATCT	AATCT	A	AATCT	AATCT	AATCT	A	AATCT	A	AATCT	AATCT	A	A	A	AATCT	A	AATCT	A	A	A	A	AATCT	A	AATCT	A	A	A	A	AATCT	AATCT	AATCT	A	AATCT	A	AATCT	AATCT	A	A	A	AATCT	A	A
rs2_70541033	2	70541033	T	TA	T	TA	TA	T	T	T	T	T	T	T	T	T	T	T	TA	T	T	T	T	T	TA	T	TA	TA	T	T	T	T	T	T	T	T	T	T	T	T	T	T	T	T	T	T	T	TA	T
rs2_73335337	2	73335337	A	A	ATC	A	A	ATC	A	ATC	ATC	A	A	A	A	A	A	A	ATC	A	A	A	ATC	A	A	A	A	A	A	A	A	A	A	A	A	A	A	A	A	A	A	ATC	A	ATC	ATC	A	A	A	A
rs2_73335639	2	73335639	ACGG	ACGG	ACGG	A	ACGG	ACGG	ACGG	ACGG	ACGG	ACGG	A	ACGG	ACGG	ACGG	A	ACGG	ACGG	ACGG	ACGG	ACGG	ACGG	ACGG	ACGG	ACGG	ACGG	ACGG	ACGG	ACGG	ACGG	ACGG	ACGG	ACGG	ACGG	ACGG	ACGG	ACGG	ACGG	ACGG	ACGG	ACGG	ACGG	ACGG	ACGG	ACGG	ACGG	ACGG	ACGG
rs2_73591573	2	73591573	TA	TA	TA	T	TA	TA	TA	T	TA	TA	T	TA	TA	TA	T	TA	TA	TA	TA	TA	TA	TA	TA	TA	T	TA	TA	TA	TA	TA	TA	TA	TA	TA	TA	TA	TA	TA	TA	TA	TA	TA	T	TA	TA	TA	TA
rs2_74919430	2	74919430	A	A	A	A	A	A	A	ACATCC	ACATCC	A	A	A	A	A	A	A	ACATCC	ACATCC	ACATCC	A	A	A	ACATCC	ACATCC	ACATCC	A	A	A	A	A	A	A	A	A	A	ACATCC	ACATCC	A	A	A	A	ACATCC	ACATCC	A	A	A	A
rs2_74921347	2	74921347	TATG	TATG	T	TATG	TATG	TATG	TATG	T	T	TATG	TATG	TATG	TATG	TATG	TATG	TATG	TATG	TATG	TATG	TATG	TATG	TATG	TATG	TATG	TATG	TATG	TATG	TATG	TATG	TATG	TATG	TATG	TATG	TATG	TATG	TATG	TATG	TATG	TATG	TATG	TATG	T	T	TATG	TATG	TATG	TATG
rs2_75060143	2	75060143	T	T	TGC	TGC	T	T	TGC	TGC	TGC	T	T	T	T	T	T	TGC	TGC	T	TGC	T	T	T	T	T	T	T	T	T	T	T	T	T	T	T	T	TGC	T	T	TGC	TGC	T	TGC	TGC	T	T	T	TGC
rs2_75062156	2	75062156	C	C	C	C	C	C	CAG	CAG	CAG	C	CAG	CAG	CAG	CAG	C	C	C	CAG	C	CAG	C	C	C	C	C	C	C	C	C	C	C	CAG	C	CAG	CAG	C	CAG	CAG	CAG	CAG	C	C	CAG	C	C	C	C
rs2_75062690	2	75062690	TC	TC	TC	TC	TC	TC	T	TC	T	TC	T	T	T	T	TC	TC	TC	T	TC	T	TC	TC	TC	TC	TC	TC	TC	TC	TC	TC	TC	T	TC	T	T	TC	TC	T	T	T	TC	TC	TC	TC	TC	TC	TC
rs2_75062850	2	75062850	CA	CA	CA	CA	CA	CA	C	C	CA	CA	C	C	C	C	C	C	CA	C	CA	C	CA	CA	CA	CA	CA	CA	CA	CA	CA	CA	CA	C	CA	C	C	CA	CA	C	C	C	CA	CA	C	CA	CA	CA	CA
rs2_75076537	2	75076537	C	C	C	C	C	C	CGCTGCG	C	CGCTGCG	C	CGCTGCG	C	CGCTGCG	C	C	C	C	C	C	CGCTGCG	C	C	C	C	C	C	C	C	C	C	C	C	C	CGCTGCG	CGCTGCG	C	C	C	C	C	C	C	C	C	C	C	C
rs2_75076920	2	75076920	C	CCA	CCA	CCA	CCA	CCA	C	C	C	CCA	CCA	C	CCA	CCA	CCA	C	CCA	CCA	C	CCA	CCA	C	CCA	CCA	CCA	CCA	CCA	CCA	CCA	CCA	CCA	CCA	CCA	CCA	CCA	CCA	CCA	C	C	C	CCA	CCA	C	CCA	C	CCA	CCA
rs2_75078658	2	75078658	A	A	AG	A	A	AG	A	AG	A	A	AG	A	A	A	A	A	AG	AG	A	A	A	A	A	A	A	A	A	A	A	A	A	A	A	A	A	A	A	A	A	A	A	AG	AG	A	AG	A	A
rs2_75078878	2	75078878	TG	TG	TG	TG	TG	TG	TG	T	T	TG	TG	TG	TG	TG	TG	TG	TG	TG	TG	TG	TG	TG	TG	TG	T	TG	TG	TG	TG	TG	TG	TG	TG	TG	TG	TG	TG	TG	TG	TG	TG	T	T	TG	TG	TG	TG
rs2_75079171	2	75079171	AC	AC	AC	AC	AC	AC	A	A	A	AC	AC	AC	AC	AC	AC	A	AC	A	AC	AC	AC	AC	A	AC	A	AC	AC	AC	AC	AC	AC	AC	AC	AC	AC	AC	AC	AC	A	AC	A	A	A	AC	AC	AC	AC
rs2_76378346	2	76378346	A	A	AT	AT	A	AT	AT	AT	A	AT	AT	AT	AT	AT	A	AT	AT	AT	AT	AT	AT	AT	A	AT	A	AT	A	AT	A	AT	A	AT	AT	AT	AT	AT	A	AT	A	AT	A	AT	AT	AT	A	AT	AT
rs2_76380235	2	76380235	AAAG	AAAG	AAAG	AAAG	AAAG	AAAG	AAAG	AAAG	AAAG	AAAG	AAAG	AAAG	AAAG	AAAG	AAAG	AAAG	AAAG	AAAG	AAAG	AAAG	AAAG	AAAG	AAAG	AAAG	AAAG	AAAG	AAAG	AAAG	AAAG	AAAG	AAAG	AAAG	AAAG	AAAG	AAAG	AAAG	AAAG	AAAG	AAAG	AAAG	AAAG	AAAG	AAAG	AAAG	AAAG	AAAG	AAAG
rs2_77618983	2	77618983	G	G	G	G	G	G	G	GT	G	G	G	GT	G	G	G	GT	GT	G	G	G	GT	G	G	G	G	GT	G	G	G	GT	G	GT	G	G	G	G	G	G	G	G	G	G	G	G	G	G	G
rs2_77619710	2	77619710	T	T	T	T	T	T	TCAGCAG	T	TCAGCAG	T	T	T	T	T	TCAGCAG	TCAGCAG	TCAGCAG	T	TCAGCAG	T	T	T	T	T	T	T	T	T	T	T	T	T	T	T	T	T	T	T	TCAGCAG	TCAGCAG	T	T	T	T	T	T	T
rs2_77620888	2	77620888	CCA	CCA	CCA	CCA	CCA	CCA	CCA	CCA	C	CCA	CCA	C	CCA	CCA	CCA	CCA	CCA	CCA	CCA	CCA	CCA	CCA	CCA	CCA	CCA	CCA	CCA	CCA	CCA	CCA	CCA	CCA	C	CCA	C	CCA	C	CCA	CCA	C	CCA	CCA	CCA	CCA	CCA	CCA	CCA
rs2_77621182	2	77621182	CT	CT	CT	CT	CT	CT	CT	CT	C	CT	CT	CT	CT	CT	CT	C	CT	CT	CT	CT	CT	CT	CT	CT	CT	CT	CT	CT	CT	C	CT	C	CT	CT	CT	CT	C	CT	CT	C	CT	CT	CT	CT	CT	CT	CT
rs2_78343857	2	78343857	TGA	TGA	TGA	TGA	TGA	TGA	TGA	TGA	TGA	TGA	TGA	TGA	TGA	TGA	TGA	TGA	T	TGA	TGA	TGA	TGA	TGA	TGA	TGA	TGA	TGA	T	TGA	TGA	TGA	TGA	TGA	TGA	TGA	TGA	TGA	TGA	TGA	TGA	TGA	TGA	TGA	TGA	TGA	TGA	TGA	TGA
rs2_78343867	2	78343867	TTG	TTG	T	TTG	TTG	T	TTG	TTG	TTG	T	T	TTG	TTG	TTG	T	TTG	T	TTG	TTG	T	TTG	TTG	TTG	T	TTG	TTG	T	T	T	T	TTG	T	TTG	T	T	T	T	T	T	TTG	TTG	TTG	TTG	T	TTG	TTG	TTG
rs2_78344268	2	78344268	CAT	CAT	CAT	CAT	CAT	CAT	CAT	C	C	CAT	CAT	C	CAT	C	CAT	CAT	CAT	CAT	C	CAT	C	C	C	CAT	C	CAT	CAT	CAT	CAT	CAT	CAT	CAT	C	CAT	CAT	CAT	C	CAT	CAT	C	CAT	C	C	CAT	CAT	C	C
rs2_78345999	2	78345999	G	G	GATA	G	G	GATA	G	GATA	GATA	GATA	G	GATA	G	GATA	GATA	G	GATA	GATA	GATA	GATA	GATA	GATA	GATA	GATA	GATA	G	G	GATA	GATA	GATA	G	GATA	GATA	GATA	GATA	GATA	GATA	GATA	GATA	GATA	G	GATA	GATA	GATA	G	GATA	GATA
rs2_78346348	2	78346348	C	C	C	C	C	C	CCCG	C	CCCG	C	C	C	C	C	C	CCCG	CCCG	CCCG	C	C	C	C	C	C	C	C	C	C	C	C	C	C	C	C	C	C	C	C	C	C	C	CCCG	C	C	C	C	C
rs2_78347109	2	78347109	AAAG	AAAG	AAAG	AAAG	AAAG	AAAG	AAAG	AAAG	AAAG	AAAG	AAAG	AAAG	AAAG	AAAG	AAAG	AAAG	AAAG	AAAG	AAAG	AAAG	AAAG	AAAG	AAAG	AAAG	AAAG	AAAG	A	AAAG	A	AAAG	AAAG	AAAG	AAAG	AAAG	AAAG	AAAG	AAAG	AAAG	AAAG	AAAG	AAAG	AAAG	AAAG	AAAG	AAAG	AAAG	AAAG
rs2_78347697	2	78347697	G	G	G	G	G	G	G	GCTACAT	G	G	G	GCTACAT	G	G	G	G	G	G	G	G	G	G	G	G	G	G	G	G	G	G	G	G	G	G	G	G	G	G	G	G	G	G	GCTACAT	GCTACAT	G	GCTACAT	G
rs2_78521370	2	78521370	A	AC	AC	AC	AC	AC	AC	AC	AC	AC	AC	AC	AC	AC	AC	AC	AC	AC	AC	AC	AC	AC	AC	AC	AC	AC	AC	AC	AC	AC	AC	AC	AC	AC	AC	AC	AC	AC	AC	AC	AC	AC	AC	AC	AC	AC	AC
rs2_78521486	2	78521486	A	AC	AC	AC	AC	AC	A	AC	AC	AC	AC	AC	AC	AC	AC	AC	AC	AC	AC	AC	AC	AC	AC	AC	AC	AC	AC	AC	AC	AC	AC	AC	AC	AC	AC	AC	AC	AC	A	AC	AC	AC	AC	AC	AC	AC	AC
rs2_78521612	2	78521612	CA	CA	C	CA	CA	CA	CA	CA	CA	CA	CA	CA	CA	CA	CA	C	CA	CA	CA	CA	CA	CA	CA	CA	CA	CA	CA	CA	CA	CA	CA	CA	CA	CA	CA	CA	CA	CA	CA	CA	CA	CA	CA	CA	CA	CA	CA
rs2_78521903	2	78521903	TCTC	TCTC	TCTC	TCTC	TCTC	TCTC	TCTC	TCTC	TCTC	TCTC	TCTC	TCTC	TCTC	TCTC	TCTC	TCTC	TCTC	TCTC	TCTC	TCTC	TCTC	TCTC	TCTC	TCTC	TCTC	TCTC	TCTC	TCTC	TCTC	TCTC	TCTC	TCTC	TCTC	TCTC	TCTC	TCTC	TCTC	TCTC	TCTC	TCTC	TCTC	TCTC	TCTC	TCTC	TCTC	TCTC	TCTC
rs2_78525670	2	78525670	CTGA	C	C	C	C	C	CTGA	C	C	CTGA	CTGA	C	C	C	CTGA	CTGA	CTGA	C	C	CTGA	CTGA	CTGA	CTGA	C	C	C	CTGA	C	CTGA	C	C	CTGA	CTGA	CTGA	C	C	CTGA	CTGA	CTGA	C	C	C	C	CTGA	CTGA	C	C
rs2_78526476	2	78526476	C	CCGT	CCGT	CCGT	CCGT	CCGT	C	CCGT	C	C	C	CCGT	CCGT	CCGT	C	C	C	C	CCGT	C	C	C	C	CCGT	CCGT	CCGT	C	CCGT	C	CCGT	CCGT	C	C	C	CCGT	C	CCGT	C	C	C	CCGT	C	CCGT	C	C	CCGT	CCGT
rs2_78526532	2	78526532	C	C	CA	C	C	C	C	C	C	C	C	CA	C	C	CA	CA	CA	C	CA	C	CA	C	C	C	C	C	C	C	C	C	C	C	C	C	C	C	C	C	C	C	C	C	C	C	C	CA	C
rs2_78526965	2	78526965	TC	TC	TC	TC	TC	TC	T	TC	TC	T	T	TC	TC	TC	TC	TC	TC	TC	TC	T	TC	T	T	TC	TC	TC	TC	TC	T	TC	TC	T	T	T	TC	TC	TC	TC	TC	TC	TC	TC	TC	TC	TC	TC	TC
rs2_78527414	2	78527414	AAC	AAC	A	AAC	AAC	AAC	AAC	AAC	A	AAC	AAC	AAC	AAC	AAC	A	A	A	A	AAC	AAC	AAC	AAC	AAC	AAC	AAC	AAC	AAC	A	AAC	AAC	AAC	AAC	AAC	AAC	AAC	AAC	AAC	AAC	AAC	A	AAC	AAC	AAC	AAC	AAC	AAC	AAC
rs2_78527829	2	78527829	GA	GA	GA	GA	GA	GA	GA	GA	GA	GA	GA	G	GA	GA	G	G	G	GA	GA	GA	GA	GA	GA	GA	GA	GA	GA	GA	GA	GA	GA	GA	GA	GA	GA	GA	GA	GA	GA	GA	GA	GA	GA	GA	GA	GA	GA
rs3_7895523	3	7895523	G	G	G	G	G	G	G	G	G	G	A	G	G	G	A	G	G	G	G	G	G	A	G	G	G	G	G	G	G	A	G	G	G	G	G	G	G	G	G	G	G	G	G	G	G	G	N
rs3_7896166	3	7896166	A	A	A	A	A	A	N	A	N	A	G	A	A	G	G	A	G	A	A	A	A	N	A	N	A	A	A	A	A	G	A	A	A	A	G	A	A	A	N	A	A	A	A	A	A	G	A
rs3_8826664	3	8826664	G	G	N	G	G	G	G	G	N	G	A	G	G	G	G	G	G	G	G	A	G	G	G	G	G	G	A	A	A	A	G	G	G	G	G	G	A	A	N	G	G	N	G	G	N	G	N
rs3_8826697	3	8826697	G	G	G	G	G	G	G	G	G	G	G	A	G	G	G	G	A	G	G	G	G	G	A	G	G	G	G	G	G	G	G	N	G	A	A	G	G	G	N	G	G	G	G	G	G	A	G
rs3_8826706	3	8826706	G	G	N	G	G	G	G	G	N	G	A	G	G	G	G	G	G	G	G	G	G	G	G	G	G	G	G	A	G	G	G	G	G	G	G	G	A	A	N	G	G	G	G	G	G	G	G
rs3_8826724	3	8826724	A	G	N	A	G	A	A	A	G	A	G	G	A	A	G	G	G	G	G	G	A	G	G	G	G	G	G	G	G	G	A	N	A	G	G	N	G	G	N	A	A	A	G	G	N	G	N
rs3_8826750	3	8826750	G	G	G	G	G	G	G	G	G	G	G	G	G	G	G	G	G	G	G	G	G	G	G	G	G	G	G	G	G	G	G	G	G	G	G	G	G	G	G	G	G	G	G	G	G	G	G
rs3_8826887	3	8826887	G	G	G	G	G	G	G	G	G	G	G	G	G	G	G	G	G	G	G	G	G	G	G	G	G	G	G	G	G	G	G	G	G	G	G	G	G	G	G	G	G	G	G	G	G	G	G
rs3_8826993	3	8826993	G	G	G	G	G	G	G	G	G	G	G	G	G	G	G	G	G	G	G	G	G	G	G	G	G	G	G	G	G	G	G	G	G	G	G	G	G	G	G	G	G	G	G	G	G	G	G
rs3_8829336	3	8829336	A	G	A	A	G	A	A	A	N	A	G	A	A	A	G	G	A	G	G	G	A	G	A	A	G	G	G	G	G	G	A	A	A	A	A	N	G	G	N	A	A	N	G	G	A	A	N
rs3_8829901	3	8829901	G	G	G	G	G	G	G	G	G	G	G	G	G	G	G	G	G	G	G	G	G	G	G	G	G	G	G	G	G	G	G	G	G	G	G	G	G	G	G	G	G	G	G	G	G	G	G
rs3_8830368	3	8830368	G	G	G	G	G	G	G	G	G	G	A	G	G	G	G	G	G	G	G	A	G	G	G	G	N	G	A	A	A	G	G	G	G	G	G	G	A	A	G	G	G	N	G	G	G	G	G
rs3_8833858	3	8833858	G	A	G	G	A	G	G	G	N	G	G	G	G	G	A	A	G	A	A	G	G	A	G	G	A	A	G	G	G	A	G	G	G	G	G	N	G	G	G	G	G	G	A	A	G	G	N
rs3_13915721	3	13915721	G	G	G	G	G	G	G	G	G	G	G	G	G	G	G	G	G	G	G	G	G	G	G	G	G	G	G	G	G	G	G	G	G	G	G	G	G	G	G	G	G	G	G	G	G	G	N
rs3_13915881	3	13915881	N	G	G	G	G	G	G	N	N	G	A	G	G	N	N	N	N	N	N	G	N	G	N	N	N	G	G	N	G	N	G	N	N	G	G	N	G	G	G	N	G	N	G	G	G	N	G
rs3_13916069	3	13916069	N	G	G	N	G	G	G	G	G	G	G	G	G	N	N	G	N	N	N	G	G	G	N	G	G	G	N	G	G	N	G	N	G	G	G	N	G	G	N	N	N	G	G	G	N	G	N
rs3_13917575	3	13917575	G	G	G	G	G	G	N	G	G	G	G	G	G	G	G	N	G	G	G	G	G	G	G	G	G	G	G	G	G	G	G	G	G	G	G	G	G	G	G	N	G	G	G	G	G	G	G
rs3_13917629	3	13917629	G	G	G	N	G	G	N	G	N	N	G	N	N	N	G	N	G	N	N	G	N	G	N	G	G	N	G	G	G	G	G	N	G	G	G	G	G	G	N	G	G	N	G	G	G	G	N
rs3_13917656	3	13917656	G	G	G	G	G	G	G	G	G	G	G	G	G	G	G	G	G	N	G	G	G	G	G	G	G	G	G	G	G	G	G	G	G	G	G	G	G	G	G	G	G	G	G	G	G	G	G
rs3_13917740	3	13917740	G	A	G	G	A	G	G	N	N	G	G	G	G	G	N	N	G	G	N	G	N	G	G	G	G	G	G	G	G	G	G	G	G	G	G	N	N	N	N	G	G	G	G	G	G	G	G
rs3_18635138	3	18635138	G	G	G	G	G	G	G	G	G	G	G	G	G	G	G	G	G	G	G	G	G	G	G	G	G	G	G	G	G	G	A	G	G	G	G	N	G	G	G	G	A	G	A	N	A	G	G
rs3_18635311	3	18635311	G	G	G	G	G	G	G	G	G	G	G	G	G	G	G	G	G	G	G	G	G	G	G	G	G	G	G	G	G	G	G	G	G	G	G	G	G	G	G	G	G	G	G	G	G	G	G
rs3_18635348	3	18635348	G	G	G	G	G	G	G	G	G	G	G	G	G	G	G	G	G	G	G	G	G	G	G	G	G	G	G	G	G	G	G	G	G	G	G	G	G	G	G	G	G	G	G	G	G	G	G
rs3_18635580	3	18635580	G	G	G	G	G	G	G	A	G	G	G	G	G	A	G	A	G	A	A	G	G	G	N	A	G	A	A	A	G	G	G	G	G	G	G	N	N	N	G	G	G	G	G	G	G	G	G
rs3_18635655	3	18635655	G	G	G	A	G	A	G	G	A	G	G	G	G	G	G	G	G	G	G	G	G	G	G	G	A	G	G	G	G	N	A	G	A	G	G	N	G	G	G	G	A	G	A	A	A	G	G
rs3_18635666	3	18635666	G	G	G	A	G	A	G	G	A	G	G	G	G	G	G	G	G	G	G	G	G	G	G	G	A	G	G	G	G	G	G	G	A	G	G	G	G	G	G	G	G	N	G	A	G	G	G
rs3_22134949	3	22134949	A	G	A	G	G	A	A	A	N	G	A	A	A	A	G	A	G	A	A	A	G	G	A	A	A	A	A	N	A	G	G	A	A	A	A	N	A	A	N	N	G	A	G	A	G	A	A
rs3_22134988	3	22134988	G	G	G	G	G	G	G	G	G	G	G	G	G	G	G	G	G	G	G	G	G	G	G	G	G	G	G	G	G	G	G	G	G	G	G	G	G	G	G	G	G	G	G	G	G	G	G
rs3_22135092	3	22135092	G	G	G	G	G	G	G	G	G	G	G	G	G	G	G	G	G	G	G	G	G	G	G	G	G	G	G	G	G	G	G	G	G	G	G	G	G	G	G	G	G	G	G	G	G	G	G
rs3_22135130	3	22135130	G	G	G	G	G	G	G	G	N	G	G	G	G	G	G	G	G	G	G	G	G	A	G	G	G	G	G	G	G	G	G	G	G	G	G	G	G	G	N	G	G	G	G	G	G	G	G
rs3_22135257	3	22135257	G	G	G	G	G	G	G	G	N	A	G	G	G	G	A	G	N	N	G	N	A	A	G	G	G	G	G	N	G	A	G	G	G	G	G	G	G	G	N	G	G	N	G	G	G	G	G
rs3_22135392	3	22135392	G	G	G	G	G	G	G	G	G	G	G	G	G	G	G	G	G	G	G	G	G	G	G	G	G	G	G	G	G	G	G	G	G	G	G	G	G	G	G	G	G	G	G	G	G	G	G
rs3_22135421	3	22135421	G	G	G	G	G	G	G	G	G	G	G	G	G	G	G	G	G	G	G	G	G	G	G	G	G	G	G	G	G	G	G	G	G	G	G	G	G	G	G	G	G	G	G	G	G	G	G
rs3_22135466	3	22135466	G	G	G	G	G	G	G	G	G	G	G	G	G	G	G	G	G	G	G	G	G	G	G	G	G	G	G	G	G	G	G	G	G	G	G	G	G	G	N	G	G	G	G	G	G	G	G
rs3_22135518	3	22135518	G	G	G	G	G	G	G	G	G	G	G	G	G	G	G	G	G	G	G	G	G	G	G	G	G	G	G	G	G	G	G	G	G	G	G	G	G	G	G	G	G	G	G	G	G	G	G
rs3_22135599	3	22135599	G	G	G	G	G	G	G	N	G	G	G	G	G	G	G	G	G	G	G	G	G	G	G	G	G	G	G	G	G	G	G	G	G	G	G	G	G	G	G	G	G	G	G	G	G	G	G
rs3_22135725	3	22135725	G	G	G	G	G	N	G	G	G	G	G	G	G	G	G	G	G	G	G	G	G	A	G	G	G	G	G	G	G	G	G	G	G	G	G	G	G	G	G	G	G	G	G	G	G	G	G
rs3_22135813	3	22135813	G	G	G	G	G	G	G	G	N	G	G	G	G	G	G	G	N	G	G	G	G	G	G	G	G	G	G	G	G	G	G	G	G	G	G	G	G	G	G	G	G	G	G	G	G	G	G
rs3_22135982	3	22135982	G	G	G	G	G	G	G	A	G	G	G	G	G	A	G	N	N	N	N	G	G	G	G	G	G	A	A	A	G	G	G	G	G	G	G	N	N	N	G	G	G	G	G	G	G	G	N
rs3_22136071	3	22136071	G	G	G	G	G	G	G	G	N	A	G	G	G	G	N	G	G	G	G	G	A	G	G	G	G	G	G	G	G	A	G	G	G	G	G	G	G	G	G	G	G	G	G	G	G	G	G
rs3_22137332	3	22137332	G	G	G	G	G	G	G	G	G	A	G	G	G	G	N	G	G	G	G	G	A	G	G	G	G	G	G	G	G	A	G	G	G	G	G	G	G	G	G	N	G	G	G	G	G	G	G
rs3_22137416	3	22137416	G	G	G	G	G	G	G	G	G	G	G	G	G	G	G	G	G	G	G	G	G	G	G	G	G	G	G	G	G	G	G	G	G	G	G	G	G	G	G	G	G	G	G	G	G	G	G
rs3_22137427	3	22137427	G	A	G	A	A	G	G	G	G	G	G	G	G	G	G	G	A	G	G	G	G	G	G	G	G	G	G	G	G	G	A	G	G	G	G	N	G	G	G	G	A	G	A	G	A	G	G
rs3_22137763	3	22137763	G	G	G	G	G	G	G	G	G	G	G	G	G	G	G	G	G	G	G	G	G	G	G	G	G	G	G	G	G	G	G	G	G	G	G	G	G	G	G	G	G	G	G	G	G	G	G
rs3_22137797	3	22137797	G	G	G	G	G	G	G	G	G	G	G	G	G	G	G	G	G	G	G	G	G	G	G	G	G	G	G	G	G	G	G	G	G	G	G	G	G	G	G	G	G	G	G	G	G	G	G
rs3_22137812	3	22137812	G	G	N	G	G	G	G	G	N	G	G	G	G	G	N	G	G	G	G	G	G	A	G	G	G	G	G	G	G	G	G	G	G	G	G	G	G	G	N	G	G	G	G	G	G	G	G
rs3_22138508	3	22138508	G	G	N	G	G	G	G	G	N	G	G	G	G	G	G	G	N	N	N	G	G	A	G	G	G	G	G	G	G	G	G	G	G	G	G	G	G	G	G	G	N	G	G	G	G	G	G
rs3_22138522	3	22138522	G	G	G	G	G	G	G	G	G	G	G	G	G	G	G	G	G	G	G	G	G	G	G	G	G	G	G	G	G	G	G	G	G	G	G	G	G	G	G	G	G	G	G	G	G	G	G
rs3_22138552	3	22138552	G	G	G	G	G	G	G	G	G	G	G	G	G	G	G	N	G	G	G	G	G	G	G	G	G	G	N	G	G	G	A	G	G	G	G	N	G	G	G	G	A	G	A	G	A	G	G
rs3_22138643	3	22138643	G	G	G	G	G	G	G	G	G	G	G	G	G	G	G	G	G	N	G	G	G	A	G	G	G	G	G	G	G	G	G	G	G	G	G	G	G	G	G	G	G	G	G	G	G	G	G
rs3_22138653	3	22138653	G	G	G	G	G	G	G	G	G	A	G	G	G	G	A	G	G	G	G	G	A	G	G	G	G	G	G	G	G	A	G	G	G	G	G	G	G	G	G	G	G	G	N	G	G	G	G
rs3_22138708	3	22138708	G	N	G	G	G	G	G	G	N	A	G	G	G	G	N	G	G	G	G	G	A	G	G	G	G	G	G	G	G	A	G	G	G	G	N	G	G	G	G	G	G	G	G	G	G	G	G
rs3_22138767	3	22138767	A	A	A	A	A	N	N	A	N	G	A	A	A	A	G	N	A	A	A	N	G	G	N	A	A	A	N	A	A	G	A	A	A	A	A	A	N	A	A	N	A	N	A	N	N	A	A
rs3_22138837	3	22138837	G	G	G	G	G	G	G	G	G	G	G	G	G	G	G	G	G	G	G	G	G	G	G	G	G	G	G	G	G	G	G	G	G	G	G	G	G	G	G	G	G	G	G	G	G	G	G
rs3_22138899	3	22138899	G	G	G	G	G	G	N	G	G	G	G	G	G	G	G	G	G	G	G	G	G	G	G	G	G	G	G	G	G	G	G	G	G	G	A	G	G	G	G	G	G	G	G	G	G	G	G
rs3_22138935	3	22138935	G	G	G	G	G	G	G	G	G	G	G	G	G	G	G	G	G	G	G	G	G	G	G	G	G	G	G	G	G	G	G	G	G	G	G	G	G	G	G	G	G	N	G	G	G	G	G
rs3_22139023	3	22139023	G	G	G	G	G	G	N	N	G	G	G	G	G	G	G	N	N	N	N	G	N	G	G	G	G	G	G	G	G	G	G	G	G	G	G	G	G	G	G	N	G	G	G	G	G	G	G
rs3_22139112	3	22139112	A	A	A	A	N	N	N	A	N	G	A	A	A	A	G	N	A	A	A	N	G	G	A	A	A	A	A	A	A	G	A	A	A	A	N	A	A	A	A	A	A	A	A	A	A	A	A
rs3_22243093	3	22243093	G	G	G	G	G	G	G	G	G	G	G	G	G	G	G	G	G	G	G	G	G	G	G	G	G	G	G	G	G	G	G	G	G	G	G	G	G	G	G	G	G	G	G	G	G	G	G
rs3_22243157	3	22243157	G	G	G	G	G	G	G	G	G	G	G	G	G	G	G	G	G	G	G	G	G	G	G	G	G	G	G	G	G	G	G	G	G	G	G	G	G	G	G	G	G	N	G	G	G	G	G
rs3_22243244	3	22243244	G	A	G	A	A	G	G	G	N	G	N	G	G	G	G	G	A	G	G	G	G	G	G	G	G	G	G	G	G	G	A	N	G	G	G	N	G	G	G	G	A	G	N	G	A	G	G
rs3_22243702	3	22243702	G	G	G	G	G	G	A	G	N	A	G	G	A	G	A	G	G	G	G	A	A	G	G	A	G	G	G	G	A	A	G	G	G	G	A	G	N	N	N	A	G	A	G	G	G	G	G
rs3_22243717	3	22243717	A	G	A	G	G	N	G	A	N	G	A	A	G	A	G	A	G	A	A	G	G	G	A	G	A	A	A	A	G	G	G	N	A	A	G	N	N	N	G	G	G	G	G	A	G	A	A
rs3_22243791	3	22243791	G	G	G	G	G	G	G	G	G	G	G	G	G	G	G	G	G	G	G	G	G	G	G	G	G	G	G	G	G	G	G	G	G	G	G	G	G	G	G	G	G	N	G	G	G	G	G
rs3_22244143	3	22244143	G	G	G	G	G	G	G	G	G	A	G	G	G	G	A	G	G	G	G	G	A	G	G	G	G	G	G	G	G	A	G	G	G	G	G	G	G	G	G	N	G	G	G	G	G	G	G
rs3_22244339	3	22244339	A	G	N	G	G	A	G	A	N	G	A	A	G	A	G	A	G	A	A	G	G	G	A	G	A	A	A	A	G	G	G	A	A	A	G	N	N	N	G	G	G	G	G	A	G	A	A
rs3_22244347	3	22244347	G	G	G	G	G	G	G	G	G	G	G	G	G	G	G	G	G	G	G	G	G	G	G	G	G	G	G	G	G	G	G	G	G	G	G	G	G	G	G	G	G	N	G	G	G	G	G
rs3_22244490	3	22244490	G	G	G	G	G	G	A	G	G	G	G	G	A	G	G	G	G	G	G	A	G	G	G	A	G	G	G	G	A	G	G	G	G	G	A	G	N	A	N	A	G	N	N	G	G	G	G
rs3_22244570	3	22244570	G	A	G	A	A	G	G	G	N	G	N	G	G	G	G	G	A	G	G	G	G	A	G	G	G	G	G	N	G	G	A	N	G	G	G	N	G	G	N	G	A	G	N	G	A	G	G
rs3_22244686	3	22244686	G	G	G	G	G	G	G	G	G	G	G	G	G	G	G	G	G	G	G	G	G	G	G	G	G	G	G	G	G	G	G	G	G	G	G	G	G	G	G	G	G	G	G	G	G	G	G
rs3_22244729	3	22244729	G	G	G	G	G	G	G	G	G	G	G	G	G	G	G	G	G	G	G	G	G	G	G	G	G	G	G	G	G	G	G	G	G	G	G	G	G	G	G	G	G	G	G	G	G	G	G
rs3_22244800	3	22244800	G	G	G	G	G	N	A	G	G	A	G	G	A	G	A	G	G	G	G	A	A	G	G	A	G	G	G	G	A	A	G	G	G	G	A	G	N	N	A	A	G	N	N	G	G	G	G
rs3_22244833	3	22244833	G	G	N	G	G	N	G	G	N	G	G	G	G	G	G	G	G	G	G	G	G	A	G	G	G	G	G	G	G	G	G	G	G	G	G	G	G	G	N	G	G	G	G	G	G	G	G
rs3_22244837	3	22244837	G	A	G	A	A	G	A	G	G	G	G	G	A	G	G	G	A	G	G	A	G	G	G	A	G	G	G	G	A	G	A	G	G	G	A	N	N	N	N	A	A	A	A	G	A	G	G
rs3_22245117	3	22245117	G	A	G	A	A	G	G	G	N	G	N	G	G	G	G	G	A	G	G	G	G	G	G	G	G	G	G	G	G	G	A	N	G	G	G	N	G	G	G	G	A	G	A	G	A	G	G
rs3_22245283	3	22245283	G	A	G	A	A	G	G	G	N	G	G	G	G	G	G	G	A	G	G	G	G	G	G	G	G	G	G	G	G	G	A	N	G	G	G	N	G	G	G	G	A	N	A	G	A	G	G
rs3_22245426	3	22245426	G	G	G	G	G	G	G	G	G	G	G	G	G	G	G	G	G	G	G	G	G	G	G	G	G	G	G	G	G	G	G	G	G	G	G	G	G	G	G	G	G	G	G	G	G	G	G
rs3_22245469	3	22245469	G	G	G	G	G	G	G	G	G	G	G	G	G	G	G	G	G	G	G	G	G	G	G	G	G	G	G	G	G	G	G	G	G	G	G	G	G	G	G	G	G	G	G	G	G	G	G
rs3_22268506	3	22268506	G	G	G	G	G	G	N	G	G	G	G	N	G	N	G	G	G	N	G	G	N	A	G	G	G	G	G	N	G	G	G	G	G	G	G	N	G	N	G	G	G	G	G	G	G	G	G
rs3_22268517	3	22268517	G	A	G	G	A	G	G	G	N	A	G	G	G	G	A	G	A	N	G	G	A	A	G	G	G	G	G	N	G	A	A	G	G	G	G	N	G	G	N	N	A	G	A	G	A	G	G
rs3_22268534	3	22268534	G	G	G	G	G	G	G	G	G	G	G	G	G	G	G	G	G	N	G	G	G	G	G	G	G	G	G	G	G	G	G	G	G	G	G	G	G	G	G	G	G	G	G	G	G	G	G
rs3_22268847	3	22268847	G	A	G	G	A	G	G	G	N	G	N	G	G	G	G	G	A	G	G	G	G	G	G	G	G	G	G	G	G	G	A	N	G	G	G	N	G	G	G	G	A	G	A	G	A	G	G
rs3_22268857	3	22268857	G	G	G	G	G	G	G	G	G	G	G	G	G	G	G	G	G	G	G	G	G	G	G	G	G	G	G	G	G	G	G	G	G	G	G	G	G	G	G	G	G	G	G	G	G	G	G
rs3_22269116	3	22269116	G	A	G	G	A	G	G	G	N	A	G	G	G	G	A	G	A	G	G	G	A	G	G	G	G	G	G	G	G	A	A	G	G	G	G	N	G	G	G	N	A	G	A	G	A	G	G
rs3_22269138	3	22269138	A	G	G	A	G	G	G	A	N	G	G	A	G	A	G	A	G	A	A	G	G	G	G	G	A	A	A	A	G	G	G	G	A	G	G	N	N	N	G	G	G	G	G	A	G	A	N
rs3_22269335	3	22269335	G	G	G	G	G	G	G	G	G	A	G	G	G	G	A	G	G	G	G	G	A	G	G	G	G	G	G	G	G	A	G	G	G	G	G	G	G	G	G	G	G	G	G	G	G	G	G
rs3_22269596	3	22269596	G	G	G	G	G	G	G	G	N	G	G	G	G	G	G	G	G	G	G	G	G	G	G	G	G	G	G	G	G	G	G	G	G	G	G	G	G	G	G	G	G	G	G	G	G	G	G
rs3_22269659	3	22269659	G	G	G	G	G	G	G	G	G	G	G	G	G	G	G	G	G	G	G	G	G	G	G	G	G	G	G	G	G	G	G	G	G	G	G	G	G	G	G	G	G	G	G	G	G	G	G
rs3_22269923	3	22269923	A	A	G	N	A	G	G	A	A	A	G	N	G	A	A	A	A	A	N	G	A	G	G	G	A	A	A	A	G	A	A	G	A	G	G	A	N	N	G	N	A	N	N	A	A	A	G
rs3_22269925	3	22269925	G	G	G	G	G	G	G	G	G	G	G	G	G	G	G	G	G	G	G	G	G	G	G	G	G	G	G	G	G	G	G	G	G	G	G	G	G	G	G	G	G	N	G	G	G	G	G
rs3_22270083	3	22270083	G	G	G	G	G	G	G	G	G	G	G	N	G	G	G	G	G	G	G	G	G	G	G	G	G	G	G	G	G	G	G	G	G	G	G	G	G	G	G	G	G	G	G	G	G	G	G
rs3_22270115	3	22270115	G	G	A	G	G	N	A	G	G	G	A	G	A	G	G	G	G	G	G	A	G	G	A	A	G	G	G	G	A	G	G	A	G	A	A	G	N	N	N	A	G	A	G	G	G	G	N
rs3_22270123	3	22270123	G	G	G	G	G	G	G	G	N	G	G	G	G	G	G	G	G	G	G	G	G	A	G	G	G	G	G	G	G	G	G	G	G	G	G	G	G	G	G	G	G	G	G	G	G	G	G
rs3_22270130	3	22270130	A	G	G	A	G	G	G	A	N	G	G	N	G	A	G	A	G	A	A	G	G	G	G	G	N	A	A	A	G	G	G	G	A	G	G	N	N	N	G	G	G	G	G	A	G	A	N
rs3_22270253	3	22270253	G	A	G	G	A	G	G	G	G	G	G	G	G	G	G	G	A	G	G	G	G	G	G	G	G	G	G	G	G	G	A	N	G	G	G	N	G	G	G	G	A	G	A	G	A	G	G
rs3_22270564	3	22270564	G	A	G	G	A	G	G	G	N	A	G	G	G	G	A	G	A	G	G	G	A	G	G	G	G	G	G	G	G	A	A	G	G	G	G	N	G	G	G	G	A	G	A	G	A	G	G
rs3_22270761	3	22270761	G	G	G	G	G	G	G	G	G	G	G	G	G	G	G	G	G	G	G	G	G	G	G	G	G	G	G	G	G	G	G	G	G	G	G	G	G	G	G	G	G	G	G	G	G	G	G
rs3_22270988	3	22270988	G	G	G	G	G	G	G	G	G	G	G	G	G	G	G	G	G	G	G	G	G	G	G	G	G	G	G	G	G	G	G	G	G	G	G	G	G	G	G	G	G	G	G	G	G	G	G
rs3_22284837	3	22284837	G	G	G	G	G	G	G	G	G	G	G	G	G	G	G	G	G	G	G	G	G	G	G	G	G	G	G	G	G	G	G	G	G	G	G	G	G	G	G	G	G	G	G	G	G	G	G
rs3_22285206	3	22285206	G	G	G	G	G	G	G	G	N	G	G	G	G	G	G	G	G	G	G	G	G	A	G	G	G	G	G	G	G	G	G	G	G	G	G	G	G	G	N	G	G	G	G	G	G	G	G
rs3_22285491	3	22285491	G	G	G	G	G	G	G	G	G	G	G	G	G	G	G	G	G	G	G	G	G	G	G	G	G	G	G	G	G	G	G	G	G	G	G	G	G	G	G	G	G	G	G	G	G	G	G
rs3_22285969	3	22285969	G	G	N	G	G	G	G	G	G	G	G	G	G	G	G	G	G	G	G	G	G	A	G	G	G	G	G	G	G	G	G	G	G	G	G	G	G	G	N	G	G	G	G	G	G	G	G
rs3_22287017	3	22287017	G	G	G	G	G	G	G	G	G	G	G	G	G	G	G	N	G	G	G	G	G	A	G	G	G	G	G	G	G	G	G	G	G	G	G	G	G	G	N	G	G	G	G	G	G	G	G
rs3_22287892	3	22287892	G	G	N	G	G	A	A	G	G	A	A	G	A	G	A	G	G	G	G	A	A	G	A	A	G	G	G	G	A	A	G	N	G	A	A	G	N	N	A	A	G	N	G	G	G	G	N
rs3_22288738	3	22288738	G	G	G	G	G	G	G	G	N	G	G	G	G	G	G	G	G	G	G	G	G	A	G	G	G	G	G	G	G	G	G	G	G	G	G	G	G	G	G	G	G	G	G	G	G	G	G
rs3_22289488	3	22289488	G	G	G	G	G	G	A	G	G	G	G	G	G	G	G	G	G	G	G	G	G	G	G	A	G	G	G	G	G	G	G	G	G	G	A	G	N	G	G	A	G	G	G	G	G	G	G
rs3_22289792	3	22289792	G	A	G	G	A	G	G	G	G	G	N	G	G	G	G	G	A	G	G	G	G	G	G	G	G	G	G	G	G	G	A	G	G	G	G	N	G	G	G	G	A	G	A	G	A	G	G
rs3_22290451	3	22290451	G	G	A	G	G	A	A	G	G	G	A	G	A	G	G	G	G	G	G	A	G	G	N	A	G	G	G	G	A	G	G	N	G	A	A	N	N	N	A	N	G	A	G	G	G	G	N
rs3_22290635	3	22290635	G	G	G	G	G	G	G	G	G	G	G	G	G	G	G	G	G	G	G	G	G	G	G	G	G	G	G	G	G	G	G	G	G	G	G	G	G	G	G	G	G	G	G	G	G	G	G
rs3_22291599	3	22291599	A	G	G	A	G	G	G	A	N	G	G	A	G	A	G	A	G	A	A	G	G	G	G	G	A	A	A	A	G	G	G	G	A	G	G	N	N	N	G	G	G	G	G	A	G	A	N
rs3_22292589	3	22292589	G	G	G	G	G	G	N	G	G	G	G	G	G	G	G	G	N	G	G	G	G	G	G	G	G	G	G	G	G	N	G	G	G	G	N	G	G	G	G	N	G	G	G	G	G	G	G
rs3_22293071	3	22293071	G	A	G	G	A	G	G	G	G	G	G	G	G	G	G	G	A	G	G	G	G	A	G	G	G	G	G	G	G	G	A	N	G	G	G	N	G	G	G	G	A	G	A	G	N	G	G
rs3_22293115	3	22293115	G	A	A	G	A	A	A	G	N	A	A	G	A	G	N	G	A	G	G	A	A	G	A	A	G	G	G	G	A	A	A	A	G	A	A	N	N	N	A	A	A	A	A	G	A	G	N
rs3_22293123	3	22293123	G	A	G	G	A	G	G	G	N	G	G	G	G	G	G	G	A	G	G	G	G	G	G	G	G	G	G	G	G	G	A	G	G	G	G	N	G	G	G	G	A	G	A	G	A	G	G
rs3_22293155	3	22293155	G	G	N	G	G	G	G	G	N	G	G	G	G	G	N	G	G	G	G	G	G	A	G	G	G	G	G	G	G	G	G	G	G	G	G	G	G	G	G	G	G	G	G	G	G	G	G
rs3_22293224	3	22293224	G	G	G	G	G	G	G	G	N	G	G	G	G	G	G	G	G	G	G	G	G	G	G	G	A	G	G	G	G	G	G	G	A	G	G	G	G	G	G	G	G	G	G	A	G	G	N
rs3_22293521	3	22293521	G	N	G	G	N	G	G	G	N	A	G	G	G	G	A	G	N	G	G	G	A	G	G	G	G	G	G	G	G	A	N	G	G	G	G	G	G	G	G	N	N	G	N	G	G	G	G
rs3_22347026	3	22347026	G	G	G	G	G	G	G	G	G	G	G	G	G	G	G	G	G	G	G	G	G	G	G	G	G	G	G	G	G	G	G	G	G	G	G	G	G	G	G	G	G	G	G	G	G	G	G
rs3_22347052	3	22347052	G	G	G	G	G	G	G	G	N	G	G	G	G	G	G	G	N	G	G	G	G	A	G	G	G	G	G	G	G	G	G	G	G	G	G	G	G	G	G	G	G	G	G	G	G	G	N
rs3_22347061	3	22347061	A	G	A	A	G	A	A	A	N	G	A	A	A	A	G	A	A	A	A	A	G	G	A	A	A	A	A	A	A	G	A	A	A	A	A	A	A	A	A	N	A	N	A	A	A	A	N
rs3_22347227	3	22347227	G	G	G	G	G	G	G	G	G	A	G	G	G	G	A	G	G	G	G	G	N	G	G	G	G	G	G	G	G	A	G	G	G	G	G	G	G	G	G	N	G	N	G	G	G	G	G
rs3_22347300	3	22347300	G	G	N	G	G	G	G	N	N	A	G	G	G	N	A	N	N	G	G	G	A	A	G	G	N	G	G	N	G	A	N	G	G	G	G	N	G	G	N	G	G	N	G	G	G	G	G
rs3_22347328	3	22347328	G	G	G	G	G	G	G	G	G	G	G	G	G	G	G	G	N	G	N	G	G	G	G	G	N	G	G	G	G	G	G	G	G	G	G	G	G	G	N	G	G	N	G	G	G	G	G
rs3_22347336	3	22347336	G	G	G	G	G	N	G	N	N	A	G	G	N	N	A	N	N	N	N	G	A	A	G	G	N	G	G	N	G	A	N	G	G	G	G	N	G	G	N	N	G	G	G	G	G	G	G
rs3_22347338	3	22347338	G	G	G	N	G	N	G	N	N	A	G	G	N	N	A	N	N	N	N	G	A	A	N	G	N	G	G	N	G	A	N	G	G	G	G	N	G	G	N	N	G	N	G	N	G	G	G
rs3_22347377	3	22347377	G	G	G	G	G	G	G	N	G	G	G	G	N	G	G	G	N	N	N	G	G	G	N	G	N	G	G	N	G	G	N	N	G	G	G	N	G	G	N	G	G	G	G	G	N	N	G
rs3_22347378	3	22347378	G	G	G	G	G	G	G	N	G	G	G	G	N	G	G	G	N	N	N	G	G	G	N	G	N	G	G	N	G	G	N	N	G	G	G	N	G	G	N	G	G	G	G	G	N	N	G
rs3_22348076	3	22348076	G	A	G	G	A	G	G	G	N	G	G	G	G	G	G	G	G	G	G	G	G	G	G	G	G	G	G	G	G	G	G	G	G	G	G	G	G	G	G	G	G	G	G	G	G	G	G
rs3_22348077	3	22348077	G	A	G	G	A	G	G	G	N	A	G	G	G	G	A	G	G	G	G	G	A	G	G	G	G	G	G	G	G	A	G	G	G	G	G	G	G	G	G	N	G	G	N	G	G	G	G
rs3_22348608	3	22348608	G	G	G	G	G	G	G	G	G	G	A	G	G	G	G	G	G	G	G	G	G	G	A	G	G	G	G	G	G	G	G	G	G	G	G	G	G	G	G	G	G	G	G	G	G	G	G
rs3_22348924	3	22348924	G	A	N	G	A	N	A	G	G	G	A	G	G	G	G	G	A	G	G	G	G	G	A	A	G	G	G	G	G	G	A	A	G	A	A	N	N	G	N	N	A	G	A	G	A	G	N
rs3_22349117	3	22349117	G	G	G	G	G	G	G	G	G	G	G	G	G	G	G	G	G	G	G	G	G	G	G	G	G	G	G	G	G	G	G	G	G	G	G	G	G	G	G	G	G	G	G	G	G	G	G
rs3_22349347	3	22349347	G	G	G	G	G	G	G	G	G	G	G	G	G	G	G	G	G	G	G	G	G	G	G	G	G	G	G	G	G	G	G	G	G	G	G	G	G	G	G	G	G	G	G	G	G	G	G
rs3_22349471	3	22349471	G	G	G	G	G	G	G	G	N	A	G	G	G	G	A	G	G	G	G	G	A	G	G	G	G	G	G	G	G	A	G	G	G	G	G	G	G	G	G	N	G	G	G	G	G	G	G
rs3_22349502	3	22349502	G	G	G	G	G	G	G	G	G	G	G	G	G	G	G	G	G	G	G	G	G	G	G	G	G	G	G	G	G	G	G	G	G	G	G	G	G	G	G	G	G	G	G	G	G	G	G
rs3_22350591	3	22350591	G	G	G	G	G	G	G	G	G	G	G	G	G	G	G	G	G	G	G	G	G	A	G	G	G	G	G	G	G	G	G	G	G	G	G	G	G	G	N	G	G	G	G	G	G	G	G
rs3_22350616	3	22350616	G	G	G	G	G	G	G	G	G	G	G	G	G	G	G	G	G	G	G	G	G	G	G	G	G	G	G	G	G	G	G	G	G	G	G	G	G	G	G	G	G	N	G	G	G	G	G
rs3_22350818	3	22350818	G	G	G	A	G	G	G	A	N	G	N	N	A	A	G	A	G	A	A	A	G	G	G	G	A	A	A	N	A	G	G	G	A	G	G	N	N	A	N	G	G	N	G	A	G	A	N
rs3_22350942	3	22350942	G	G	G	G	G	G	G	G	G	G	G	G	G	G	G	G	G	G	G	G	G	G	G	G	G	G	G	G	G	G	G	G	G	G	G	G	G	G	G	G	G	G	G	G	G	G	G
rs3_22351483	3	22351483	G	G	G	G	G	G	G	G	G	G	G	G	G	G	G	G	G	G	G	G	G	G	G	G	G	G	G	G	G	G	G	G	G	G	G	G	G	G	G	G	G	G	G	G	G	G	G
rs3_22351767	3	22351767	G	G	G	A	G	G	G	A	N	G	N	A	A	A	G	A	G	A	A	A	G	G	G	G	A	A	A	A	A	G	G	G	A	G	G	N	N	A	N	N	G	N	G	A	G	A	N
rs3_22351998	3	22351998	N	A	A	G	A	A	N	G	G	N	N	G	G	G	N	G	A	G	G	G	A	G	N	A	G	G	G	G	G	N	N	A	G	N	A	N	N	G	G	A	N	G	A	G	A	G	N
rs3_22352086	3	22352086	G	G	G	G	G	G	G	G	G	A	G	G	G	G	N	G	G	G	G	G	N	G	G	G	G	G	G	G	G	A	G	G	G	G	G	G	G	G	G	G	G	G	G	G	G	G	G
rs3_22352259	3	22352259	A	A	A	G	A	A	A	G	N	A	A	G	G	G	A	G	A	G	G	G	A	G	A	A	G	G	G	G	G	A	A	A	G	A	A	N	N	G	N	A	A	N	A	G	A	G	N
rs3_22442321	3	22442321	N	G	N	G	G	G	N	N	G	G	G	G	N	N	N	G	N	N	N	G	N	A	N	G	N	G	G	N	G	N	N	N	G	G	N	N	N	G	N	N	G	G	G	G	G	G	G
rs3_22442334	3	22442334	N	G	G	G	G	G	N	N	G	G	G	G	G	G	G	G	G	N	N	G	G	G	G	G	N	G	G	G	G	G	G	G	G	G	G	G	G	G	G	N	G	G	G	G	G	G	G
rs3_22442345	3	22442345	G	G	G	G	G	G	N	N	G	G	G	G	G	G	G	G	G	N	N	G	G	G	G	G	N	G	G	G	G	G	G	G	G	G	G	G	G	G	N	N	G	G	G	G	G	G	G
rs3_22442446	3	22442446	G	G	N	G	G	G	N	G	G	G	G	G	N	G	G	N	G	G	G	G	G	G	G	G	G	G	G	G	G	G	G	G	G	G	G	G	G	G	G	N	G	N	G	G	G	G	G
rs3_22442528	3	22442528	G	G	G	G	G	G	G	G	G	A	G	G	N	G	A	N	G	G	G	G	A	A	G	G	G	G	G	G	G	A	G	N	G	G	G	N	G	G	G	G	N	N	G	G	G	G	G
rs3_22442710	3	22442710	G	G	G	G	G	G	N	G	N	G	G	G	G	G	N	G	G	N	G	G	G	A	N	G	G	G	G	G	G	G	G	G	G	G	G	G	G	G	G	G	G	G	G	G	N	G	G
rs3_22443008	3	22443008	G	G	G	G	G	G	G	G	N	G	G	G	G	G	G	G	N	G	G	G	G	A	G	G	G	G	G	G	G	G	G	G	G	G	G	G	G	G	N	G	G	G	G	G	N	G	G
rs3_22443029	3	22443029	G	G	G	G	G	G	G	G	G	A	G	G	G	G	A	G	G	G	G	G	A	G	G	G	G	G	G	G	G	A	G	G	G	G	G	G	G	G	G	G	G	N	G	G	G	G	G
rs3_22443095	3	22443095	G	G	G	G	G	G	G	G	G	G	G	G	G	G	G	G	G	G	G	G	G	G	G	G	G	G	G	G	G	G	G	G	G	G	G	G	G	G	G	G	G	G	G	G	G	G	G
rs3_22443101	3	22443101	G	G	G	G	G	G	G	G	G	G	G	G	G	G	G	G	G	G	G	G	G	G	G	G	G	G	G	G	G	G	G	G	G	G	G	G	G	G	G	G	G	G	G	G	G	G	G
rs3_22443120	3	22443120	G	G	G	G	G	G	G	G	G	G	G	G	G	G	G	G	G	G	G	G	G	G	G	G	G	G	G	G	G	G	G	G	G	G	G	G	G	G	G	G	G	G	G	G	G	G	G
rs3_22443140	3	22443140	G	G	G	G	G	G	G	G	G	G	G	G	G	G	G	G	G	G	G	G	G	G	G	G	G	G	G	G	G	G	G	G	G	G	G	G	G	G	G	G	G	G	G	G	G	G	G
rs3_22443156	3	22443156	G	G	N	N	G	G	G	G	N	G	G	G	G	G	G	N	G	G	N	G	G	A	G	G	G	G	G	G	G	G	G	G	G	G	N	G	G	G	N	G	G	G	G	G	G	G	G
rs3_22445242	3	22445242	G	G	G	G	G	G	G	G	N	G	G	G	G	G	G	G	G	G	G	G	G	A	G	G	G	N	G	G	G	G	G	G	G	G	G	G	G	G	N	G	G	N	G	G	G	G	G
rs3_22445651	3	22445651	G	G	G	G	G	G	G	G	N	A	G	G	G	G	N	G	G	G	G	G	A	A	G	G	G	G	G	N	G	A	G	G	G	G	G	G	G	G	G	G	G	N	N	G	G	G	G
rs3_22816225	3	22816225	G	G	G	G	G	G	G	G	G	G	G	G	A	G	G	G	G	G	G	A	G	G	G	G	G	G	G	G	A	G	G	G	G	G	G	G	G	N	N	G	G	N	G	G	G	G	G
rs3_22816319	3	22816319	G	G	G	G	G	G	G	G	N	G	G	G	A	G	G	G	G	G	G	A	G	A	G	G	G	G	G	G	A	G	G	G	G	G	G	G	G	N	A	G	G	A	G	G	G	G	G
rs3_22816513	3	22816513	G	G	G	G	G	G	G	G	G	G	G	G	G	G	G	G	G	G	G	G	G	G	G	G	G	G	G	G	G	G	G	G	G	G	G	G	G	G	G	G	G	G	G	G	G	G	G
rs3_22816711	3	22816711	G	G	G	G	G	G	G	G	G	G	G	G	G	G	G	G	G	G	G	G	G	G	G	G	G	G	G	G	G	G	G	G	G	G	G	G	G	G	G	N	G	G	G	G	G	G	G
rs3_22817514	3	22817514	G	A	A	G	A	A	A	A	N	G	A	G	G	A	G	A	N	A	A	G	G	G	A	A	A	A	A	A	G	G	A	A	A	A	A	A	A	N	N	N	A	G	A	A	A	G	N
rs3_22818299	3	22818299	G	G	G	G	G	G	G	G	G	A	G	G	A	G	A	G	G	G	G	A	A	G	G	G	G	G	G	G	A	A	G	G	G	G	G	G	G	N	N	G	G	A	G	G	G	G	G
rs3_22818533	3	22818533	G	G	G	G	G	G	G	G	N	A	G	G	G	G	A	G	G	G	G	G	A	G	G	G	G	G	G	G	G	A	G	G	G	G	G	G	G	G	G	G	G	G	G	G	G	G	G
rs3_24198399	3	24198399	G	G	G	G	G	G	G	G	N	G	G	G	G	G	G	N	G	G	G	G	G	A	G	G	G	G	G	G	G	G	G	G	G	G	G	G	G	G	N	G	G	G	G	G	G	G	G
rs3_24199282	3	24199282	G	G	G	G	G	G	G	G	G	G	G	G	G	G	G	G	G	G	G	G	G	G	G	G	G	G	G	G	G	G	A	N	G	G	G	G	G	G	G	G	A	G	G	G	G	G	G
rs3_24200380	3	24200380	G	G	G	A	G	G	G	G	G	G	G	G	G	G	G	G	G	G	G	G	G	G	G	G	G	G	G	G	G	G	G	G	G	G	G	G	G	G	G	G	G	N	G	G	G	A	G
rs3_24200382	3	24200382	G	G	G	G	G	G	G	G	G	G	G	G	G	G	G	G	A	G	G	G	G	G	G	G	G	G	G	G	G	G	G	G	G	G	G	G	G	G	G	G	G	G	G	G	G	G	G
rs3_24200405	3	24200405	G	G	N	G	G	G	G	G	N	G	N	G	G	G	N	G	G	G	G	G	G	A	G	G	G	G	G	G	G	G	G	G	G	G	G	G	G	G	N	G	G	A	G	G	G	G	G
rs3_24200564	3	24200564	G	G	G	G	G	G	G	G	G	G	G	G	G	G	G	G	G	G	G	G	G	G	G	G	G	G	G	G	G	G	G	G	G	G	G	G	G	G	G	G	G	N	G	G	G	G	G
rs3_24200974	3	24200974	G	G	G	G	G	G	G	G	G	G	G	G	G	G	G	G	G	G	G	G	G	G	G	G	G	G	G	G	G	G	G	G	G	G	G	G	G	G	G	G	G	A	G	G	G	G	G
rs3_24200995	3	24200995	G	G	G	G	G	G	G	G	G	G	G	G	G	G	G	G	G	G	G	G	G	G	G	G	G	G	G	G	G	G	G	G	G	G	G	G	G	G	G	G	G	A	G	G	G	G	G
rs3_24201037	3	24201037	G	G	G	G	G	G	G	G	G	G	G	G	G	G	G	G	G	G	G	G	G	G	G	G	G	G	G	G	G	G	G	G	G	G	G	G	G	G	G	G	G	G	G	G	G	G	G
rs3_24201088	3	24201088	G	G	G	G	G	G	G	G	G	G	G	G	G	G	G	G	G	G	G	G	G	G	G	G	G	G	G	G	G	G	G	G	G	G	G	G	G	G	G	G	G	G	G	G	G	G	G
rs3_24201149	3	24201149	G	G	G	G	G	G	G	G	G	G	G	G	G	G	G	G	G	G	G	G	G	G	G	G	G	G	G	G	G	A	G	G	G	G	G	G	G	G	G	G	G	G	G	G	G	G	G
rs3_24211973	3	24211973	G	G	G	G	G	G	G	G	G	G	G	G	G	G	G	G	G	G	G	G	G	N	G	G	G	G	G	G	G	G	G	G	G	G	G	G	G	G	G	G	G	G	G	G	G	G	G
rs3_24212848	3	24212848	G	G	G	G	G	G	G	G	G	G	G	G	G	G	G	G	G	G	G	G	G	G	G	G	G	G	G	G	G	G	G	G	G	G	G	G	G	G	G	G	G	G	G	G	G	G	G
rs3_24214014	3	24214014	G	G	G	G	G	G	G	G	G	G	G	G	G	G	G	G	G	G	G	G	G	G	G	G	G	G	G	G	G	G	G	G	G	G	G	G	G	G	G	G	G	G	G	G	G	G	G
rs3_28115636	3	28115636	G	G	N	G	G	G	G	G	N	G	G	N	G	G	A	G	G	G	N	G	G	G	G	G	G	G	G	G	G	G	G	G	G	G	G	N	G	G	N	G	G	A	G	G	G	G	G
rs3_28115952	3	28115952	G	G	G	G	G	G	G	G	N	G	G	G	G	G	G	G	G	G	G	G	G	G	G	G	G	G	G	G	G	G	G	G	G	G	G	G	G	G	G	G	G	G	G	G	G	G	G
rs3_28116234	3	28116234	G	G	G	G	G	G	G	G	G	G	G	G	G	G	G	N	G	G	G	G	G	G	G	G	G	G	G	G	G	G	G	G	G	G	G	G	G	G	G	G	G	G	G	G	G	G	G
rs3_28116294	3	28116294	G	G	G	G	G	G	G	G	G	G	G	G	G	G	G	G	G	G	G	G	G	G	G	G	G	G	G	G	G	N	G	N	G	A	A	G	G	G	G	G	G	G	G	G	G	G	G
rs3_28116340	3	28116340	G	G	G	G	G	G	G	G	G	G	G	G	G	G	G	G	G	G	G	G	G	G	G	G	G	G	G	G	G	G	G	G	N	G	G	G	G	G	G	G	G	G	G	G	G	G	G
rs3_28116396	3	28116396	G	G	G	G	G	G	G	G	G	G	G	G	G	G	G	G	G	G	G	G	G	G	G	G	G	G	G	G	G	G	G	A	G	A	A	G	G	G	G	G	G	G	G	G	G	G	G
rs3_28116414	3	28116414	G	G	G	G	N	N	N	G	N	G	G	G	N	G	G	G	N	N	N	G	N	G	N	G	N	G	G	G	G	N	G	G	G	G	G	A	N	G	N	N	G	N	G	G	G	G	G
rs3_28116423	3	28116423	G	G	G	G	G	G	N	G	G	G	G	G	N	G	G	G	G	G	N	G	N	G	N	G	G	G	G	G	G	N	G	G	G	G	G	G	N	G	G	G	G	N	G	G	G	G	G
rs3_28116499	3	28116499	G	G	G	G	G	G	G	G	G	G	G	G	G	G	G	G	G	G	G	G	G	G	G	N	G	G	G	G	G	N	G	G	G	G	G	G	G	G	G	G	G	N	G	G	G	G	G
rs3_28116510	3	28116510	G	G	G	G	G	G	N	G	G	G	G	G	G	G	G	G	G	G	G	G	G	G	G	N	G	N	N	G	G	G	G	G	G	G	G	G	G	G	G	G	G	G	G	G	G	G	G
rs3_28118018	3	28118018	G	G	G	G	G	G	G	G	G	G	G	G	G	G	G	G	G	G	G	G	G	G	G	G	G	G	G	G	G	G	G	G	G	G	G	G	G	G	G	G	G	N	G	G	G	G	G
rs3_28118937	3	28118937	G	G	G	G	G	G	G	G	G	G	G	G	G	G	G	G	G	G	G	G	G	G	G	G	G	G	G	G	G	G	G	A	G	A	A	G	G	G	G	G	G	G	G	G	G	G	G
rs3_28119347	3	28119347	G	G	G	G	G	N	G	G	N	G	G	G	G	G	A	G	G	G	G	G	G	G	G	G	G	G	G	G	G	G	G	G	G	G	G	G	G	G	N	G	G	N	G	G	G	G	G
rs3_28121088	3	28121088	G	G	G	G	G	G	G	G	G	G	G	G	G	G	G	G	G	G	G	G	G	G	G	G	G	G	G	G	G	G	G	G	G	G	G	G	G	G	G	G	G	G	G	G	G	G	G
rs3_28123788	3	28123788	G	G	G	G	G	G	G	G	G	G	G	G	G	G	G	G	G	G	G	G	G	G	G	G	G	G	G	G	G	G	G	G	G	G	G	G	G	G	G	G	G	G	G	G	G	G	G
rs3_28124058	3	28124058	G	G	G	G	G	G	G	G	G	G	G	G	G	G	G	G	G	G	G	G	G	G	G	G	G	G	G	G	G	G	G	G	G	G	G	G	G	G	G	G	G	G	G	G	G	G	G
rs3_28124458	3	28124458	A	A	A	A	A	A	A	A	N	A	A	A	A	A	G	A	A	A	A	A	A	A	A	A	A	A	A	A	A	A	A	N	A	G	G	N	A	A	N	A	A	G	A	A	A	A	A
rs3_28124889	3	28124889	G	G	G	G	G	G	G	G	G	G	G	G	G	G	G	G	G	G	G	G	G	G	G	G	G	G	G	G	G	G	G	N	G	A	A	G	G	G	G	G	G	G	G	G	G	G	G
rs3_28169081	3	28169081	G	G	G	G	G	G	N	G	G	G	G	G	G	G	G	G	G	G	G	G	G	G	G	G	G	G	G	G	G	G	G	G	G	G	G	G	G	G	G	G	G	G	G	G	G	G	G
rs3_28169415	3	28169415	G	G	G	G	G	G	G	G	N	G	G	G	G	G	A	N	N	N	G	G	G	G	G	N	G	G	G	G	G	G	G	A	G	A	A	N	G	G	N	G	G	A	G	G	N	G	G
rs3_28169444	3	28169444	G	G	G	G	G	G	G	A	G	A	G	G	A	A	G	N	G	A	A	G	A	A	G	G	G	A	G	A	G	G	G	G	A	G	G	G	G	G	G	G	G	G	G	G	G	A	N
rs3_28169568	3	28169568	A	A	A	A	A	A	A	N	N	A	A	A	N	A	G	A	A	A	A	A	A	A	A	A	A	A	A	A	A	A	A	G	A	G	G	G	A	A	A	A	A	G	A	A	A	A	A
rs3_28169687	3	28169687	G	G	N	G	G	G	G	G	N	G	G	N	G	G	G	G	G	N	G	G	G	G	G	G	G	G	G	G	G	G	G	A	G	A	A	N	G	G	N	G	G	G	G	G	G	G	G
rs3_28169796	3	28169796	G	G	G	G	G	G	G	G	G	G	G	G	G	G	G	G	G	G	G	G	G	G	G	G	G	G	G	G	G	G	G	G	G	G	G	G	G	G	N	G	G	G	G	G	G	G	G
rs3_28169821	3	28169821	G	G	G	G	G	G	G	G	G	G	G	G	G	G	G	G	G	G	G	G	G	G	G	G	G	G	G	G	G	G	G	G	G	G	G	G	G	G	G	G	G	G	G	G	G	G	G
rs3_28170184	3	28170184	G	G	G	N	G	G	G	G	N	G	N	G	G	G	A	G	G	G	G	G	G	G	G	G	G	G	G	G	G	G	G	G	G	G	G	G	G	G	G	G	G	N	G	G	G	G	G
rs3_28171404	3	28171404	G	G	G	G	G	G	G	G	G	G	G	G	G	G	G	G	G	G	G	G	G	G	G	G	G	G	G	G	G	G	G	G	G	G	G	G	G	G	G	G	G	G	G	G	G	G	G
rs3_28173462	3	28173462	G	G	G	G	G	G	G	G	G	G	G	G	G	G	G	G	G	G	G	G	G	G	G	G	G	G	G	G	G	G	G	G	G	G	G	G	G	G	G	G	G	G	G	G	G	G	G
rs3_28174466	3	28174466	G	G	G	G	G	G	G	G	G	G	G	G	G	G	G	G	G	G	G	G	G	G	G	G	G	G	G	G	G	G	G	A	G	A	A	G	G	G	G	G	G	G	G	G	G	G	G
rs3_28174774	3	28174774	G	G	G	G	G	G	G	G	N	G	G	G	G	G	N	N	G	G	G	G	N	G	G	G	G	G	G	N	G	G	G	A	G	A	A	G	G	G	G	G	G	A	G	G	G	G	G
rs3_28174967	3	28174967	G	G	N	G	G	G	G	G	G	G	G	G	G	G	N	N	G	G	G	G	G	G	N	G	G	G	G	G	G	N	G	G	G	G	G	N	G	G	G	G	G	N	G	G	G	G	G
rs3_28254355	3	28254355	G	G	G	G	G	G	G	G	G	G	G	G	G	G	G	G	G	G	G	G	G	G	G	G	G	G	G	G	G	G	G	A	G	A	A	G	G	G	G	G	G	G	G	G	G	G	G
rs3_28255045	3	28255045	G	G	G	G	G	G	G	G	G	G	G	G	G	G	G	G	G	G	G	G	G	G	G	G	G	G	G	G	G	G	G	G	G	G	G	G	G	G	G	G	G	G	G	G	G	G	G
rs3_28255767	3	28255767	G	G	G	G	G	G	G	G	G	G	G	G	G	G	G	G	G	G	G	G	G	G	G	A	G	G	G	G	G	G	G	G	G	G	G	G	G	G	G	G	G	G	G	G	G	G	G
rs3_28255794	3	28255794	G	G	G	G	G	G	G	A	G	A	G	G	A	A	G	A	G	A	A	G	A	A	G	G	G	A	G	A	G	G	G	G	A	G	G	G	G	G	G	N	G	G	G	G	G	A	N
rs3_28256430	3	28256430	G	G	G	G	G	G	G	G	G	G	G	G	G	G	G	G	G	G	G	G	G	G	G	G	G	G	G	G	G	G	G	A	G	A	A	G	G	G	G	G	G	G	G	G	G	G	G
rs3_28256795	3	28256795	G	G	G	G	G	G	G	G	G	G	G	G	G	G	G	G	G	G	G	G	G	G	G	G	G	G	G	G	G	G	G	G	G	G	G	G	G	G	G	G	G	G	G	G	G	G	G
rs3_28258189	3	28258189	G	G	G	G	G	G	G	G	G	G	G	G	G	G	G	G	G	G	G	G	G	G	G	G	G	G	G	G	G	G	G	N	G	A	A	G	G	G	G	G	G	G	G	G	G	G	G
rs3_28260386	3	28260386	G	G	G	G	G	G	G	G	G	G	G	G	G	G	G	N	N	N	G	G	G	G	G	G	G	G	G	G	G	G	G	G	G	G	G	N	G	N	G	N	G	N	G	G	G	G	G
rs3_28260387	3	28260387	G	G	G	G	G	G	G	G	G	G	G	G	G	G	G	N	G	N	G	G	G	G	G	G	G	G	G	G	G	G	G	G	G	G	G	N	G	G	G	N	G	N	G	G	G	G	G
rs3_28260400	3	28260400	G	G	G	G	G	G	G	G	G	G	G	G	G	G	G	N	G	N	G	G	G	G	G	G	G	G	G	G	G	G	G	G	G	G	G	N	G	G	G	N	G	G	G	G	G	G	G
rs3_29375127	3	29375127	N	G	G	N	G	G	G	G	G	G	N	G	G	G	G	G	G	G	G	G	G	G	G	G	G	G	G	G	G	G	G	G	G	G	G	G	G	A	G	G	G	G	G	G	G	G	G
rs3_29375153	3	29375153	G	G	G	G	G	G	G	G	G	G	G	G	G	G	G	G	G	G	G	G	G	G	G	G	G	G	G	G	G	G	G	G	G	G	G	G	G	G	G	G	G	G	G	G	G	G	G
rs3_29376277	3	29376277	G	A	G	G	A	N	G	G	N	G	G	G	G	G	G	G	G	G	G	G	G	G	G	G	A	G	G	G	G	G	G	A	G	A	G	G	G	G	N	G	G	N	G	G	G	G	G
rs3_29376315	3	29376315	G	G	G	G	G	G	A	G	G	G	G	G	G	G	G	G	G	G	G	G	G	G	G	G	G	G	G	G	G	G	G	G	G	G	G	G	N	G	G	G	G	G	G	G	G	G	N
rs3_29376353	3	29376353	G	G	G	G	G	G	G	G	G	G	G	G	G	G	G	N	G	G	G	G	G	G	G	G	G	G	G	G	G	G	G	G	G	G	G	N	G	G	G	G	G	G	G	G	G	G	G
rs3_29376925	3	29376925	G	G	G	G	G	G	G	G	G	G	G	A	G	G	G	G	G	G	G	G	G	G	G	G	G	G	G	G	G	G	G	G	G	G	G	G	G	G	G	G	G	G	G	G	G	G	G
rs3_29377350	3	29377350	G	G	N	G	G	G	G	A	G	A	G	N	A	N	G	G	A	A	A	G	G	A	G	A	G	A	G	A	G	A	G	G	G	G	A	G	G	G	G	A	G	G	G	G	G	A	N
rs3_29377720	3	29377720	A	G	G	A	G	G	A	G	G	G	A	A	G	G	G	G	G	G	G	G	N	G	G	G	G	G	G	G	G	G	G	N	N	G	G	G	N	A	G	G	N	N	G	G	G	G	N
rs3_29378641	3	29378641	G	G	G	G	G	G	A	G	G	G	G	G	G	G	G	G	G	G	G	G	G	G	G	G	G	G	G	G	G	G	G	G	G	G	G	G	N	G	G	G	G	G	G	G	G	G	N
rs3_29378719	3	29378719	A	G	G	A	G	G	G	G	G	G	A	G	G	G	G	G	G	G	G	G	G	G	G	G	G	G	G	G	G	G	G	G	G	G	G	G	G	A	G	G	G	G	G	G	G	G	G
rs3_29378801	3	29378801	G	G	G	G	G	G	A	G	G	G	G	G	G	G	G	G	G	G	G	G	G	G	G	G	G	G	G	G	G	G	G	G	G	G	G	G	N	G	G	G	G	N	G	G	G	G	N
rs3_29378933	3	29378933	G	G	G	G	G	G	G	A	G	A	G	G	A	A	G	G	G	A	A	G	G	A	G	A	G	A	G	N	G	G	G	G	G	G	N	G	G	G	G	A	G	G	G	G	G	A	N
rs3_30479978	3	30479978	G	G	G	G	G	G	G	G	G	G	G	G	G	G	G	G	G	G	G	G	G	G	G	G	G	G	G	G	G	G	G	G	G	G	G	G	G	G	G	G	G	G	G	G	G	G	G
rs3_30481894	3	30481894	G	G	G	G	G	G	G	G	G	G	G	G	G	G	G	G	G	G	G	G	G	G	G	G	G	G	G	G	G	G	G	G	G	G	G	G	G	G	G	G	G	G	G	G	G	G	G
rs3_30601983	3	30601983	G	G	G	G	G	G	G	G	G	G	G	G	G	G	G	G	G	G	G	G	G	G	G	G	G	G	G	G	G	G	G	G	G	G	G	A	G	G	G	G	G	G	G	G	G	G	G
rs3_30602236	3	30602236	G	G	G	G	G	G	G	G	N	G	G	G	N	G	A	N	G	N	G	G	G	A	A	N	G	G	G	G	G	G	A	G	A	G	N	G	G	A	G	G	A	G	G	A	G	G	G
rs3_30602833	3	30602833	G	A	N	G	A	N	A	A	N	G	G	G	G	A	G	G	A	G	A	G	A	G	G	G	A	A	G	A	G	A	G	A	G	A	G	N	G	G	N	G	G	G	G	G	G	A	A
rs3_30602870	3	30602870	G	G	G	G	G	G	G	G	G	G	G	A	A	G	G	A	G	A	G	G	G	G	G	A	G	G	G	G	G	G	G	G	G	G	A	G	G	G	G	A	G	G	G	G	G	G	G
rs3_30603087	3	30603087	G	G	G	G	G	G	G	G	G	G	G	G	G	G	G	G	G	G	G	G	G	G	G	G	G	G	G	G	G	G	G	G	G	G	G	G	N	G	G	G	G	G	G	G	G	G	G
rs3_30603087	3	30603087	G	G	G	G	G	G	G	G	G	G	G	G	G	G	G	G	G	G	G	G	G	G	G	G	G	G	G	G	G	G	G	G	G	G	G	G	N	G	G	G	G	G	G	G	G	G	G
rs3_30603318	3	30603318	G	G	G	G	G	G	G	G	G	G	G	N	G	G	G	G	G	G	G	G	G	G	G	A	G	G	G	G	G	G	G	G	G	G	G	G	G	G	G	G	G	G	G	G	G	G	G
rs3_30603318	3	30603318	G	G	G	G	G	G	G	G	G	G	G	N	G	G	G	G	G	G	G	G	G	G	G	A	G	G	G	G	G	G	G	G	G	G	G	G	G	G	G	G	G	G	G	G	G	G	G
rs3_30603902	3	30603902	G	G	G	G	G	G	G	G	N	G	G	A	A	G	A	A	G	A	G	G	G	A	A	A	G	G	G	G	G	G	A	G	A	G	A	G	N	A	N	N	A	G	G	A	G	G	G
rs3_30603902	3	30603902	G	G	G	G	G	G	G	G	N	G	G	A	A	G	A	A	G	A	G	G	G	A	A	A	G	G	G	G	G	G	A	G	A	G	A	G	N	A	N	N	A	G	G	A	G	G	G
rs3_30604849	3	30604849	G	G	G	G	G	G	G	G	G	G	G	G	G	G	G	G	G	G	G	G	G	G	G	G	G	G	G	G	G	G	G	G	G	G	A	G	N	G	G	G	G	G	G	G	G	G	N
rs3_30607654	3	30607654	G	G	G	G	G	G	G	G	G	G	G	G	G	G	G	G	G	G	G	G	G	G	G	G	G	G	G	G	G	G	G	G	G	G	G	G	G	G	G	G	G	G	A	G	A	G	G
rs3_30608054	3	30608054	G	G	G	G	G	G	G	G	G	G	G	G	G	G	G	G	G	G	G	G	G	G	G	G	G	G	G	G	G	G	G	G	G	G	A	G	G	G	G	G	G	G	G	G	G	G	G
rs3_30608106	3	30608106	G	G	G	G	G	G	G	G	N	G	G	A	A	A	A	A	G	A	G	G	G	A	A	A	G	G	G	A	G	G	A	G	A	G	A	G	N	A	G	A	A	G	G	A	G	G	G
rs3_30608121	3	30608121	G	G	G	G	G	G	G	G	G	G	G	A	A	A	G	A	G	A	G	G	G	G	G	A	G	G	G	N	G	G	G	G	G	G	G	G	G	G	G	A	G	G	G	G	G	G	G
rs3_31921604	3	31921604	G	G	G	G	G	G	G	G	G	G	G	G	G	A	G	G	G	G	G	G	G	G	G	G	G	G	G	A	G	G	G	G	G	G	G	G	G	G	G	G	G	G	N	G	G	G	G
rs3_31923018	3	31923018	G	G	N	G	G	G	G	G	G	G	G	G	G	G	G	N	A	G	G	G	G	G	G	G	G	G	G	G	G	G	G	G	G	G	G	N	G	G	G	G	G	G	G	G	A	G	G
rs3_31924337	3	31924337	G	A	A	G	A	A	A	G	N	A	A	G	G	G	G	G	G	G	G	A	G	A	A	G	A	G	G	G	A	A	G	A	G	A	G	N	N	G	N	G	G	N	G	G	G	G	G
rs3_31924622	3	31924622	G	G	G	G	G	G	G	G	G	G	G	G	G	G	G	G	G	G	G	G	G	G	G	G	G	G	G	G	G	G	G	G	G	G	G	G	G	G	G	G	G	G	G	G	G	G	G
rs3_31925983	3	31925983	A	A	A	A	A	A	N	G	N	A	A	A	G	G	A	G	N	G	G	A	A	A	A	G	A	G	G	G	A	A	A	A	A	A	G	N	N	G	A	G	A	A	G	G	G	G	G
rs3_33245614	3	33245614	G	G	G	G	G	G	G	G	N	G	G	G	G	G	G	G	G	G	G	G	G	G	G	G	G	G	G	G	G	G	G	G	G	G	G	G	G	G	G	G	G	G	G	G	G	G	G
rs3_33245811	3	33245811	G	G	G	G	G	G	G	G	G	G	G	G	G	G	G	G	G	G	G	G	G	G	G	G	G	G	G	G	G	G	G	G	G	G	G	G	G	G	G	G	G	G	G	G	G	G	G
rs3_33246014	3	33246014	G	G	G	G	G	G	G	G	G	G	G	G	G	G	G	G	G	G	G	G	N	G	G	G	G	G	G	G	G	G	G	G	G	G	G	G	G	G	G	G	G	G	G	G	G	G	G
rs3_33247087	3	33247087	G	G	G	G	G	G	G	G	G	G	G	G	G	G	G	G	G	G	G	G	G	G	G	G	G	G	G	G	G	G	G	G	G	G	G	G	G	G	G	G	G	G	G	G	G	G	N
rs3_33248022	3	33248022	A	N	G	A	A	A	A	A	N	A	A	A	A	A	G	N	A	A	A	A	A	G	G	A	A	A	G	A	A	A	G	N	A	A	A	N	A	A	A	A	G	N	A	A	A	A	A
rs3_33248231	3	33248231	G	G	N	G	G	G	G	G	N	G	G	G	G	G	G	G	G	G	G	G	G	G	G	G	N	G	G	G	G	G	G	G	G	G	G	N	G	G	N	N	G	G	G	G	N	G	G
rs3_33248238	3	33248238	G	G	N	G	G	G	G	G	G	G	G	G	G	G	G	G	G	G	G	G	G	G	G	G	G	G	G	G	G	G	G	G	G	G	G	G	G	G	G	G	G	G	G	G	G	G	G
rs3_34636866	3	34636866	G	G	G	G	G	G	G	G	G	A	G	G	G	A	G	N	G	G	G	G	G	G	G	G	A	G	G	A	G	G	G	G	G	G	G	G	G	G	G	G	G	N	G	G	G	G	G
rs3_34636876	3	34636876	G	G	N	G	G	N	N	G	N	A	G	N	G	A	G	N	N	G	N	G	G	G	G	G	A	G	G	A	G	N	G	G	N	G	G	N	N	G	G	G	G	N	A	G	G	G	G
rs3_34637662	3	34637662	G	G	G	G	G	G	G	G	G	A	G	G	G	A	G	G	G	G	G	G	G	G	G	G	A	G	G	A	G	G	G	G	G	G	G	G	G	G	G	G	G	G	G	G	G	G	G
rs3_34638115	3	34638115	G	G	G	G	G	G	G	G	G	G	G	G	G	G	G	G	G	G	G	G	G	G	G	G	G	G	G	G	G	G	G	G	G	G	G	G	G	G	G	G	G	G	G	G	G	G	G
rs3_34638349	3	34638349	G	G	G	G	N	G	G	G	G	G	G	G	G	G	G	G	G	G	N	G	G	G	G	G	G	G	G	G	G	G	G	G	G	G	G	G	G	G	G	G	G	G	G	G	G	G	G
rs3_34638383	3	34638383	G	G	A	G	G	G	N	N	N	G	G	A	G	N	A	N	G	G	N	N	N	A	A	G	G	G	N	G	G	G	G	G	G	G	A	N	G	G	G	A	G	N	N	G	N	G	G
rs3_34638442	3	34638442	G	G	A	G	G	G	G	G	G	G	G	A	G	G	A	N	G	G	G	G	G	A	A	G	G	G	G	G	G	G	G	G	G	G	A	G	G	G	G	A	G	G	G	G	G	G	G
rs3_34638971	3	34638971	G	G	G	G	G	G	G	G	G	G	G	G	G	G	G	G	G	N	G	G	G	G	G	G	G	G	G	G	G	G	G	G	G	G	G	G	G	G	G	G	G	G	G	G	G	G	G
rs3_34639097	3	34639097	G	G	G	G	G	G	G	G	N	G	G	G	G	G	G	G	G	G	G	G	G	G	G	G	N	G	G	G	G	G	G	G	G	G	G	A	G	G	N	G	G	N	A	G	N	G	N
rs3_79308803	3	79308803	TGGAG	T	T	TGGAG	T	T	T	T	T	T	T	T	T	T	T	T	T	T	T	T	T	T	T	T	T	T	T	T	T	T	T	T	T	T	T	T	T	T	T	T	T	T	T	T	T	T	T
rs3_79309513	3	79309513	C	CTT	CTT	C	CTT	CTT	CTT	CTT	CTT	CTT	CTT	CTT	CTT	CTT	CTT	CTT	CTT	CTT	CTT	CTT	CTT	CTT	CTT	CTT	CTT	CTT	CTT	CTT	CTT	CTT	CTT	CTT	CTT	CTT	CTT	CTT	CTT	CTT	CTT	CTT	CTT	CTT	CTT	CTT	CTT	CTT	CTT
rs3_79310701	3	79310701	A	ACT	ACT	A	ACT	ACT	ACT	ACT	ACT	ACT	ACT	ACT	ACT	ACT	A	ACT	ACT	ACT	ACT	ACT	ACT	ACT	ACT	ACT	ACT	ACT	ACT	ACT	ACT	ACT	ACT	ACT	ACT	ACT	ACT	ACT	ACT	ACT	ACT	ACT	ACT	ACT	ACT	ACT	ACT	ACT	ACT
rs3_79312341	3	79312341	AC	A	A	AC	A	A	A	A	A	A	A	A	A	A	AC	A	A	A	A	A	A	A	A	A	A	A	A	A	A	A	A	A	A	A	A	A	A	A	A	A	A	A	A	A	A	A	A
rs3_79312748	3	79312748	CAG	CAG	CAG	CAG	CAG	CAG	CAG	CAG	CAG	CAG	CAG	CAG	CAG	CAG	CAG	CAG	CAG	CAG	CAG	CAG	CAG	CAG	CAG	CAG	CAG	CAG	CAG	CAG	CAG	CAG	CAG	CAG	CAG	CAG	CAG	CAG	CAG	CAG	CAG	CAG	CAG	CAG	CAG	CAG	CAG	CAG	CAG
rs3_82246996	3	82246996	A	A	A	A	A	A	A	AAT	A	A	A	A	A	A	A	A	A	A	AAT	A	A	A	A	A	A	A	A	A	A	A	A	A	A	A	A	A	A	A	A	A	A	A	A	A	A	A	A
rs3_82247517	3	82247517	G	G	GACAAA	G	G	G	GACAAA	G	G	G	G	G	G	G	GACAAA	G	GACAAA	G	G	G	G	G	GACAAA	G	G	G	G	G	G	G	G	G	G	G	G	GACAAA	GACAAA	G	G	GACAAA	G	G	G	G	GACAAA	G	G
rs3_82249862	3	82249862	GTC	GTC	GTC	GTC	GTC	G	GTC	GTC	G	GTC	GTC	GTC	GTC	G	GTC	G	G	GTC	G	G	GTC	GTC	GTC	GTC	GTC	GTC	GTC	GTC	GTC	GTC	G	G	G	GTC	GTC	GTC	GTC	GTC	GTC	GTC	GTC	G	GTC	GTC	GTC	GTC	GTC
rs3_82249999	3	82249999	C	C	C	C	C	CAGTT	C	CAGTT	CAGTT	C	C	C	C	C	C	CAGTT	C	C	C	C	CAGTT	C	C	C	C	C	C	C	C	C	C	C	C	C	C	C	CAGTT	C	C	C	C	C	C	C	C	C	CAGTT
rs3_82253222	3	82253222	AAG	AAG	AAG	AAG	AAG	AAG	AAG	AAG	AAG	AAG	AAG	AAG	AAG	AAG	AAG	AAG	AAG	AAG	AAG	AAG	AAG	AAG	AAG	AAG	AAG	AAG	AAG	AAG	AAG	AAG	AAG	AAG	AAG	AAG	AAG	AAG	AAG	AAG	AAG	AAG	AAG	AAG	AAG	AAG	AAG	AAG	AAG
rs3_82284090	3	82284090	A	A	AT	A	A	A	A	A	AT	A	A	A	A	A	A	A	A	A	A	A	A	A	A	A	A	A	A	AT	A	A	A	A	A	A	A	A	A	A	A	A	A	A	A	A	A	A	A
rs3_82292487	3	82292487	T	TATAA	TATAA	TATAA	TATAA	TATAA	TATAA	TATAA	T	TATAA	TATAA	TATAA	TATAA	TATAA	TATAA	TATAA	TATAA	TATAA	TATAA	TATAA	TATAA	T	TATAA	TATAA	TATAA	TATAA	TATAA	TATAA	T	TATAA	TATAA	TATAA	TATAA	T	TATAA	TATAA	TATAA	TATAA	TATAA	TATAA	T	T	T	T	TATAA	TATAA	TATAA
rs3_82294568	3	82294568	CA	CA	CA	CA	CA	CA	CA	CA	CA	CA	CA	CA	CA	CA	CA	CA	CA	CA	CA	CA	CA	CA	CA	CA	CA	CA	CA	CA	CA	CA	CA	CA	CA	CA	CA	CA	CA	CA	CA	CA	CA	CA	CA	CA	CA	CA	CA
rs3_82294795	3	82294795	AGGGT	AGGGT	A	AGGGT	AGGGT	AGGGT	A	A	AGGGT	A	A	AGGGT	A	AGGGT	A	A	A	A	A	AGGGT	A	AGGGT	A	AGGGT	A	A	AGGGT	A	A	A	A	A	A	AGGGT	A	A	AGGGT	AGGGT	A	A	AGGGT	A	AGGGT	A	AGGGT	A	A
rs3_82295075	3	82295075	TA	TA	T	TA	T	TA	T	T	TA	TA	T	TA	TA	T	T	T	T	TA	T	TA	T	TA	T	TA	TA	T	T	TA	TA	T	T	T	T	TA	T	T	TA	TA	T	T	TA	T	TA	TA	TA	TA	TA
rs3_84382583	3	84382583	C	CT	C	C	C	CT	C	CT	C	C	C	C	C	C	C	C	C	C	C	C	C	C	C	C	C	C	C	C	C	C	C	C	C	C	C	C	C	C	C	C	C	C	C	C	C	C	C
rs3_84382724	3	84382724	T	T	TA	TA	T	T	TA	TA	T	T	T	T	TA	TA	TA	T	TA	TA	TA	T	TA	T	TA	TA	TA	TA	T	TA	T	T	T	TA	TA	TA	TA	TA	T	T	T	TA	T	TA	T	T	T	TA	T
rs3_84382954	3	84382954	G	GA	GA	GA	G	GA	G	G	GA	G	G	GA	G	G	GA	G	GA	G	G	GA	G	GA	G	G	G	G	GA	G	GA	G	G	G	G	G	G	G	GA	GA	G	G	G	G	GA	G	G	GA	GA
rs3_84383050	3	84383050	T	T	T	T	TG	TG	TG	TG	TG	TG	T	TG	TG	TG	TG	TG	TG	TG	TG	TG	TG	TG	TG	TG	TG	T	TG	TG	T	TG	T	TG	TG	T	T	TG	T	TG	TG	TG	TG	T	TG	TG	TG	TG	TG
rs3_84385707	3	84385707	G	G	G	GA	G	G	G	GA	GA	G	G	G	G	G	GA	G	G	G	G	G	G	G	G	G	G	G	G	G	G	G	G	G	G	G	G	G	G	G	G	G	G	G	G	G	G	G	G
rs3_84387403	3	84387403	C	CTA	C	C	CTA	CTA	C	CTA	CTA	C	C	C	CTA	C	C	C	C	C	C	C	C	C	C	C	C	C	C	C	C	CTA	C	C	C	C	C	C	C	CTA	CTA	C	C	CTA	C	C	CTA	C	CTA
rs3_86200631	3	86200631	A	A	AG	A	A	A	AG	A	A	A	A	AG	A	AG	AG	AG	AG	A	A	A	A	AG	AG	A	A	A	A	AG	A	AG	A	AG	A	AG	AG	A	A	AG	AG	AG	A	A	A	A	A	AG	A
rs3_86201209	3	86201209	T	T	TCTA	T	T	T	TCTA	T	TCTA	T	T	T	T	T	T	T	T	T	TCTA	T	TCTA	T	T	T	T	T	T	T	T	T	T	T	T	T	T	T	T	T	TCTA	T	T	TCTA	T	T	T	T	T
rs3_86205801	3	86205801	G	G	GAGAA	G	G	G	G	G	GAGAA	G	G	G	G	G	GAGAA	GAGAA	G	G	G	G	GAGAA	GAGAA	G	G	G	G	G	GAGAA	G	GAGAA	G	G	G	G	G	GAGAA	G	G	GAGAA	G	G	G	G	G	GAGAA	G	GAGAA
rs3_87102449	3	87102449	C	C	C	C	C	C	C	C	C	C	C	C	C	C	CA	C	C	C	C	C	C	CA	C	C	C	C	C	C	C	CA	C	C	C	C	C	C	C	C	C	C	C	C	C	C	C	C	C
rs3_87104388	3	87104388	T	T	T	TG	T	T	TG	TG	TG	T	T	T	T	TG	T	TG	T	TG	T	T	T	T	T	T	T	T	T	T	T	T	TG	T	T	T	T	T	T	T	TG	TG	T	T	T	T	T	T	T
rs3_87104893	3	87104893	G	G	G	G	G	G	GC	GC	GC	G	G	G	G	G	G	GC	G	G	G	G	G	G	G	G	G	G	G	G	G	G	G	G	G	G	G	G	G	G	G	G	G	GC	G	G	G	G	G
rs3_88037739	3	88037739	TG	TG	TG	TG	-	-	-	-	-	-	-	TG	-	-	TG	TG	TG	TG	TG	TG	TG	TG	TG	TG	TG	TG	TG	TG	TG	T	TG	TG	TG	TG	TG	TG	TG	TG	TG	TG	TG	TG	TG	TG	TG	TG	TG
rs3_88038275	3	88038275	TA	T	TA	TA	T	TA	T	TA	T	TA	T	TA	TA	TA	T	T	TA	T	T	T	TA	T	T	TA	T	T	T	T	T	T	TA	T	TA	TA	TA	T	T	T	TA	TA	TA	TA	T	T	TA	TA	T
rs3_90986893	3	90986893	C	C	CAT	C	C	C	C	C	CAT	C	CAT	C	C	C	C	C	C	C	C	C	C	C	C	C	C	C	C	C	C	C	C	C	C	C	C	C	C	C	CAT	C	C	CAT	C	C	CAT	C	C
rs3_90986969	3	90986969	C	C	C	C	-	-	-	-	-	-	-	C	-	-	C	C	C	C	C	C	C	C	C	C	C	C	C	C	C	C	C	C	C	C	C	C	C	C	C	C	C	C	C	C	C	C	C
rs3_93123226	3	93123226	TTA	TTA	TTA	TTA	TTA	TTA	TTA	TTA	TTA	TTA	TTA	TTA	TTA	TTA	TTA	TTA	TTA	TTA	TTA	T	TTA	TTA	TTA	TTA	TTA	TTA	TTA	TTA	TTA	TTA	TTA	TTA	TTA	TTA	TTA	TTA	TTA	TTA	TTA	T	TTA	T	TTA	TTA	TTA	TTA	TTA
rs3_93123598	3	93123598	C	CT	C	C	CT	C	C	C	C	C	C	C	C	C	C	C	C	C	C	C	C	C	C	C	C	C	C	C	C	C	C	C	C	C	C	C	C	C	C	C	C	C	C	C	C	C	C
rs3_93123853	3	93123853	GTCC	GTCC	G	GTCC	GTCC	GTCC	G	G	G	G	G	GTCC	GTCC	GTCC	GTCC	GTCC	G	GTCC	G	G	G	G	G	G	GTCC	G	G	G	G	G	G	GTCC	G	GTCC	GTCC	GTCC	G	G	GTCC	GTCC	G	GTCC	G	G	G	G	GTCC
rs3_93123922	3	93123922	A	AT	AT	AT	AT	AT	AT	AT	AT	A	AT	AT	AT	AT	AT	AT	AT	AT	AT	AT	AT	AT	AT	AT	A	AT	AT	AT	AT	AT	AT	AT	AT	A	AT	AT	AT	AT	AT	AT	AT	AT	AT	A	AT	AT	AT
rs3_93126269	3	93126269	GA	G	G	GA	G	GA	G	GA	GA	GA	G	GA	GA	G	G	G	GA	G	GA	GA	GA	GA	GA	G	GA	GA	GA	GA	GA	GA	GA	GA	GA	GA	GA	G	GA	GA	GA	G	GA	GA	GA	GA	GA	GA	GA
rs3_97843933	3	97843933	AG	AG	AG	A	AG	A	A	AG	A	AG	AG	AG	AG	A	A	A	A	AG	A	AG	A	A	AG	A	A	AG	AG	AG	AG	AG	A	AG	A	AG	AG	A	AG	AG	AG	AG	A	AG	A	A	A	AG	AG
rs3_97844068	3	97844068	G	G	G	GCCACCA	G	G	G	GCCACCA	GCCACCA	G	G	G	G	G	GCCACCA	GCCACCA	GCCACCA	GCCACCA	G	G	G	GCCACCA	G	GCCACCA	G	G	G	GCCACCA	G	G	G	G	G	G	G	GCCACCA	G	G	GCCACCA	GCCACCA	G	GCCACCA	G	G	G	G	GCCACCA
rs3_97845059	3	97845059	G	G	G	G	G	G	G	G	GT	G	G	G	G	G	G	G	G	G	G	G	G	GT	G	G	G	G	G	G	G	G	G	G	G	G	G	G	G	G	G	G	G	G	G	G	G	G	G
rs3_101346051	3	101346051	CGAA	CGAA	C	CGAA	CGAA	CGAA	C	CGAA	C	CGAA	CGAA	C	CGAA	CGAA	C	C	C	C	CGAA	CGAA	CGAA	C	CGAA	CGAA	CGAA	CGAA	CGAA	C	CGAA	CGAA	CGAA	CGAA	CGAA	CGAA	CGAA	CGAA	CGAA	CGAA	C	CGAA	CGAA	CGAA	CGAA	CGAA	C	CGAA	CGAA
rs3_101346254	3	101346254	A	A	A	A	A	A	A	A	A	AG	A	A	A	A	AG	A	A	A	A	A	AG	A	A	A	A	A	A	A	A	AG	A	A	A	A	A	A	A	A	A	A	A	A	A	A	A	A	A
rs3_101346661	3	101346661	GT	G	GT	G	G	G	GT	G	G	GT	G	G	G	G	GT	GT	GT	GT	GT	G	GT	GT	G	G	G	G	GT	GT	G	GT	G	G	G	G	G	GT	G	G	GT	GT	GT	G	G	G	G	G	G
rs3_101450421	3	101450421	TGA	TGA	TGA	TGA	TGA	TGA	T	TGA	TGA	T	TGA	TGA	T	TGA	T	TGA	TGA	TGA	TGA	T	T	T	TGA	T	TGA	TGA	TGA	TGA	T	T	TGA	TGA	TGA	TGA	T	TGA	TGA	TGA	T	T	TGA	T	TGA	TGA	TGA	TGA	TGA
rs3_101452171	3	101452171	A	A	A	A	A	A	A	A	A	A	A	A	ACGGCCGC	A	A	A	A	A	A	A	A	A	A	A	A	A	A	A	ACGGCCGC	A	A	A	A	A	ACGGCCGC	A	A	A	A	A	A	A	A	A	A	A	A
rs3_101452855	3	101452855	AG	AG	AG	AG	AG	AG	AG	AG	A	AG	AG	AG	AG	AG	AG	A	AG	A	A	AG	AG	A	AG	AG	AG	AG	A	A	AG	AG	AG	AG	AG	AG	AG	AG	AG	AG	A	AG	AG	AG	AG	AG	AG	AG	AG
rs3_101453163	3	101453163	T	TCC	T	TCC	TCC	T	TCC	T	T	TCC	T	T	TCC	T	TCC	T	TCC	T	T	TCC	TCC	TCC	T	TCC	T	T	T	T	TCC	TCC	TCC	T	T	T	TCC	T	T	T	TCC	TCC	TCC	TCC	TCC	T	TCC	T	T
rs3_101453193	3	101453193	C	C	C	C	C	C	C	C	C	C	C	C	C	C	C	C	C	C	C	C	C	CT	C	C	C	C	C	C	C	C	C	C	C	C	C	C	C	C	C	C	C	C	C	C	C	C	C
rs3_101476476	3	101476476	TGTAG	TGTAG	T	TGTAG	TGTAG	TGTAG	TGTAG	TGTAG	TGTAG	TGTAG	TGTAG	TGTAG	TGTAG	TGTAG	TGTAG	TGTAG	TGTAG	TGTAG	TGTAG	TGTAG	TGTAG	TGTAG	TGTAG	T	TGTAG	TGTAG	TGTAG	TGTAG	T	TGTAG	TGTAG	TGTAG	TGTAG	T	TGTAG	TGTAG	TGTAG	TGTAG	TGTAG	TGTAG	TGTAG	TGTAG	TGTAG	TGTAG	TGTAG	TGTAG	TGTAG
rs3_101477926	3	101477926	G	G	G	G	G	G	G	G	G	GA	G	G	G	G	GA	G	G	G	G	G	G	G	G	G	G	G	G	G	G	GA	G	G	G	G	G	G	G	G	G	G	G	G	G	G	G	G	G
rs3_101477933	3	101477933	AT	A	AT	AT	A	AT	AT	AT	A	A	AT	A	AT	AT	A	AT	A	A	AT	AT	A	A	AT	AT	AT	AT	AT	AT	AT	A	A	A	AT	AT	AT	A	AT	AT	AT	AT	A	AT	A	AT	A	AT	AT
rs3_101478874	3	101478874	C	CGCA	CGCA	CGCA	CGCA	CGCA	C	C	CGCA	CGCA	C	CGCA	CGCA	CGCA	CGCA	CGCA	C	CGCA	C	CGCA	CGCA	C	C	C	CGCA	CGCA	CGCA	C	CGCA	CGCA	CGCA	C	CGCA	CGCA	CGCA	CGCA	CGCA	CGCA	CGCA	C	CGCA	C	CGCA	CGCA	CGCA	C	C
rs3_101493480	3	101493480	CAT	CAT	CAT	CAT	CAT	CAT	CAT	CAT	C	CAT	CAT	CAT	CAT	CAT	CAT	C	CAT	CAT	CAT	CAT	CAT	C	CAT	CAT	CAT	CAT	CAT	CAT	CAT	CAT	CAT	CAT	CAT	CAT	CAT	CAT	CAT	CAT	C	CAT	CAT	C	CAT	CAT	CAT	CAT	CAT
rs3_101493484	3	101493484	C	C	C	C	C	C	C	C	C	C	C	C	C	C	C	C	C	C	C	C	C	C	C	C	C	C	C	C	C	C	C	C	C	C	C	C	C	C	C	C	C	C	C	C	C	C	C
rs3_101499241	3	101499241	GA	GA	GA	GA	GA	GA	GA	GA	GA	GA	GA	GA	GA	GA	GA	GA	GA	GA	GA	GA	GA	GA	GA	GA	GA	GA	GA	GA	GA	GA	GA	GA	GA	GA	GA	GA	GA	GA	GA	GA	GA	GA	GA	GA	GA	GA	GA
rs3_101500042	3	101500042	AT	AT	AT	AT	AT	AT	AT	AT	AT	AT	AT	AT	AT	AT	AT	AT	AT	AT	AT	AT	AT	AT	AT	AT	AT	AT	AT	AT	AT	AT	AT	AT	AT	AT	AT	AT	AT	AT	AT	AT	AT	AT	AT	AT	AT	AT	AT
rs3_101500765	3	101500765	GCGGGGAGC	G	G	G	G	G	G	G	G	G	G	G	G	G	G	G	G	G	G	G	G	G	G	G	G	G	G	G	G	G	G	G	G	G	G	G	G	G	G	G	G	G	G	G	G	G	G
rs3_101554897	3	101554897	T	TC	T	T	TC	T	T	T	T	T	T	T	T	T	T	T	T	T	T	T	T	T	T	T	T	T	T	T	T	T	T	T	T	T	T	T	T	T	T	T	T	T	T	T	T	T	T
rs3_101555392	3	101555392	C	C	C	C	C	C	C	C	C	CT	C	C	C	C	CT	C	C	C	C	C	C	C	C	C	C	C	C	C	C	CT	C	C	C	C	C	C	C	C	C	C	C	C	C	C	C	C	C
rs3_101555598	3	101555598	AG	AG	AG	AG	AG	AG	AG	AG	AG	A	AG	AG	AG	AG	A	AG	AG	AG	AG	AG	A	AG	AG	AG	AG	AG	AG	AG	AG	A	AG	AG	AG	AG	AG	AG	AG	AG	AG	AG	AG	AG	AG	AG	AG	AG	AG
rs3_101559802	3	101559802	AG	AG	AG	A	AG	AG	A	A	AG	AG	AG	AG	A	A	A	A	AG	A	A	A	A	A	A	A	A	A	AG	AG	AG	A	A	A	AG	AG	A	A	A	A	A	A	AG	A	A	AG	AG	AG	A
rs3_101559827	3	101559827	A	A	A	AG	A	A	AG	AG	A	AG	AG	A	AG	AG	AG	AG	A	AG	AG	A	AG	AG	AG	AG	AG	AG	A	A	A	AG	AG	AG	A	A	AG	AG	A	A	AG	AG	A	AG	A	A	A	A	A
rs3_101650759	3	101650759	T	TA	T	TA	T	TA	TA	TA	TA	T	TA	TA	TA	TA	TA	TA	TA	TA	T	T	TA	TA	TA	T	TA	TA	T	TA	T	TA	TA	TA	TA	T	TA	TA	TA	TA	TA	TA	TA	TA	T	TA	T	TA	TA
rs3_101651317	3	101651317	TTC	TTC	TTC	TTC	-	-	-	-	-	-	-	TTC	-	-	TTC	TTC	TTC	TTC	TTC	TTC	TTC	TTC	TTC	TTC	TTC	TTC	TTC	TTC	TTC	TTC	TTC	TTC	TTC	TTC	TTC	TTC	TTC	TTC	TTC	TTC	TTC	TTC	TTC	TTC	TTC	TTC	TTC
rs3_101652976	3	101652976	G	G	G	G	G	G	G	G	GT	G	G	G	G	G	G	G	G	G	G	G	G	GT	G	G	G	G	G	G	G	G	G	G	G	G	G	G	G	G	GT	G	G	G	G	G	G	G	G
rs3_102024714	3	102024714	G	G	G	G	G	G	G	G	G	GAA	G	G	GAA	G	GAA	G	GAA	G	G	GAA	GAA	GAA	G	G	G	G	G	G	GAA	GAA	G	G	G	G	G	G	G	GAA	GAA	G	G	GAA	G	G	G	G	G
rs3_102024730	3	102024730	GGA	GGA	GGA	GGA	GGA	GGA	GGA	GGA	GGA	G	GGA	GGA	GGA	GGA	G	GGA	GGA	GGA	GGA	GGA	G	GGA	GGA	GGA	GGA	GGA	GGA	GGA	GGA	G	GGA	GGA	GGA	GGA	GGA	GGA	GGA	GGA	GGA	GGA	GGA	GGA	GGA	GGA	GGA	GGA	GGA
rs3_102024816	3	102024816	AAAC	AAAC	AAAC	AAAC	AAAC	AAAC	AAAC	AAAC	AAAC	AAAC	AAAC	AAAC	AAAC	AAAC	AAAC	AAAC	AAAC	AAAC	AAAC	AAAC	AAAC	AAAC	AAAC	AAAC	AAAC	AAAC	AAAC	AAAC	AAAC	AAAC	AAAC	AAAC	AAAC	AAAC	AAAC	AAAC	AAAC	AAAC	AAAC	AAAC	AAAC	AAAC	AAAC	AAAC	AAAC	AAAC	AAAC
rs3_102025190	3	102025190	C	C	CAAG	C	C	C	CAAG	C	CAAG	C	CAAG	C	C	C	C	C	CAAG	C	C	C	C	CAAG	C	C	C	C	C	C	C	C	C	C	C	C	C	C	C	C	CAAG	C	C	CAAG	C	C	CAAG	C	C
rs3_102025410	3	102025410	A	A	A	A	A	A	A	A	A	AC	A	A	A	A	A	A	A	A	A	A	AC	A	A	A	A	A	A	A	A	AC	A	A	A	A	A	A	A	A	A	A	A	A	A	A	A	A	A
rs3_102026462	3	102026462	T	T	T	T	T	T	T	T	TTAC	T	T	T	T	T	T	TTAC	T	TTAC	T	T	T	TTAC	T	T	T	T	T	TTAC	T	T	T	T	T	T	T	T	T	T	TTAC	T	T	T	T	T	T	T	T
rs3_102026897	3	102026897	GAT	GAT	GAT	GAT	GAT	GAT	G	GAT	GAT	G	G	G	G	G	G	G	G	G	G	G	G	G	G	G	GAT	G	G	G	G	G	GAT	GAT	GAT	GAT	G	G	GAT	G	G	G	GAT	G	GAT	GAT	G	GAT	G
rs3_103406244	3	103406244	TCA	T	T	TCA	T	TCA	T	TCA	TCA	T	T	TCA	T	T	TCA	T	T	TCA	T	TCA	T	T	TCA	TCA	T	TCA	TCA	TCA	T	TCA	TCA	TCA	TCA	TCA	TCA	TCA	TCA	TCA	TCA	T	TCA	T	T	T	TCA	TCA	T
rs3_103407224	3	103407224	TGA	TGA	T	TGA	T	T	T	TGA	T	TGA	T	TGA	T	T	T	T	T	T	T	T	T	T	T	T	T	T	T	T	TGA	T	T	T	T	T	T	T	T	T	T	T	T	T	T	T	T	T	T
rs3_103407449	3	103407449	AT	AT	A	AT	AT	A	A	A	AT	AT	A	A	A	AT	A	A	A	A	A	AT	A	A	A	AT	AT	AT	AT	AT	AT	A	A	AT	A	AT	A	AT	A	AT	A	A	AT	A	AT	AT	AT	AT	A
rs3_103408180	3	103408180	A	A	AAT	AAT	A	A	AAT	AAT	A	A	AAT	A	AAT	A	AAT	AAT	AAT	AAT	AAT	A	AAT	AAT	AAT	A	A	A	AAT	AAT	A	A	AAT	A	AAT	A	A	A	A	A	AAT	AAT	A	AAT	AAT	AAT	A	A	AAT
rs3_103408544	3	103408544	T	T	TTTA	T	T	T	T	T	T	T	TTTA	TTTA	T	T	TTTA	TTTA	T	T	T	TTTA	TTTA	TTTA	T	T	TTTA	TTTA	T	T	T	TTTA	TTTA	TTTA	TTTA	T	T	TTTA	T	T	TTTA	T	TTTA	TTTA	T	T	T	T	TTTA
rs3_103408589	3	103408589	TA	T	TA	TA	T	TA	TA	TA	TA	T	TA	TA	TA	TA	TA	TA	TA	TA	TA	TA	TA	TA	T	TA	TA	TA	T	TA	TA	TA	TA	TA	TA	T	T	TA	T	T	TA	TA	T	TA	TA	TA	TA	TA	TA
rs3_103409786	3	103409786	CT	CT	CT	CT	CT	CT	CT	CT	C	CT	CT	CT	CT	CT	CT	C	CT	CT	CT	CT	CT	C	CT	CT	CT	CT	CT	C	CT	CT	CT	CT	CT	CT	CT	CT	CT	CT	C	CT	CT	C	CT	CT	CT	CT	CT
rs3_103420444	3	103420444	A	A	A	AACCCGATCGAG	AACCCGATCGAG	A	A	A	A	AACCCGATCGAG	A	A	A	AACCCGATCGAG	A	A	A	A	A	AACCCGATCGAG	A	A	A	A	A	A	A	AACCCGATCGAG	AACCCGATCGAG	A	AACCCGATCGAG	A	AACCCGATCGAG	AACCCGATCGAG	A	A	A	A	A	A	AACCCGATCGAG	A	AACCCGATCGAG	A	AACCCGATCGAG	AACCCGATCGAG	AACCCGATCGAG
rs3_103420668	3	103420668	TTC	TTC	TTC	TTC	TTC	T	T	TTC	TTC	TTC	T	TTC	TTC	TTC	T	T	T	T	TTC	TTC	TTC	T	T	T	TTC	TTC	TTC	TTC	TTC	T	TTC	TTC	TTC	TTC	TTC	TTC	TTC	T	T	TTC	TTC	T	TTC	TTC	TTC	TTC	T
rs3_107326348	3	107326348	C	C	C	C	C	C	C	C	C	C	C	C	C	C	C	C	C	C	C	C	C	C	C	C	C	C	C	C	C	C	C	C	C	C	C	C	C	C	C	C	C	C	C	C	C	C	C
rs3_107331529	3	107331529	G	G	G	G	G	G	G	G	GACT	G	GACT	G	G	G	G	GACT	G	G	G	G	GACT	G	G	G	G	G	G	G	G	GACT	GACT	G	G	G	G	GACT	G	G	GACT	GACT	G	G	G	G	GACT	G	G
rs3_107332800	3	107332800	T	T	T	T	T	T	T	T	T	T	T	T	T	T	TAC	T	TAC	T	T	T	T	T	T	T	T	T	T	T	T	T	T	TAC	T	TAC	TAC	T	T	T	T	T	T	TAC	T	T	T	T	T
rs3_107333274	3	107333274	A	A	A	AT	A	A	AT	A	A	A	A	A	A	AT	AT	AT	A	AT	A	A	AT	A	A	A	A	A	A	A	A	A	A	AT	A	AT	AT	AT	A	A	A	A	A	AT	A	A	A	A	A
rs3_107377945	3	107377945	TA	TA	TA	T	TA	TA	TA	TA	T	T	TA	T	T	TA	TA	TA	TA	TA	TA	T	TA	TA	TA	T	TA	TA	T	TA	T	TA	TA	TA	T	T	T	TA	T	TA	TA	TA	TA	TA	T	T	T	TA	TA
rs3_107383035	3	107383035	T	T	T	T	T	T	T	T	T	T	TA	T	T	T	T	T	T	T	T	T	T	T	T	T	T	T	T	T	T	T	T	T	T	TA	T	T	T	T	T	TA	T	T	T	TA	T	T	T
rs3_107462265	3	107462265	T	T	T	T	T	T	T	T	T	T	T	T	T	T	T	T	T	T	T	T	T	T	T	T	T	T	T	T	T	T	T	T	T	T	T	T	T	T	T	T	T	T	T	T	T	T	T
rs3_107466714	3	107466714	C	C	C	C	C	C	C	C	CT	C	C	C	C	C	C	C	C	CT	C	C	C	C	C	CT	C	C	C	C	C	C	C	C	C	C	C	CT	C	C	C	C	C	CT	C	C	C	C	C
rs3_108583428	3	108583428	T	TC	TC	T	TC	TC	T	TC	TC	TC	T	T	TC	TC	TC	TC	TC	TC	TC	TC	TC	TC	TC	TC	TC	TC	TC	TC	TC	TC	TC	TC	TC	TC	TC	TC	TC	T	TC	TC	TC	TC	TC	TC	TC	TC	TC
rs3_108584033	3	108584033	AG	AG	A	AG	AG	AG	AG	A	AG	A	AG	AG	A	A	AG	AG	A	A	AG	AG	AG	A	AG	A	AG	A	AG	A	AG	A	AG	AG	AG	AG	A	AG	AG	AG	AG	AG	AG	AG	AG	AG	AG	A	A
rs3_108584161	3	108584161	GTCC	G	GTCC	GTCC	G	G	G	GTCC	G	GTCC	GTCC	GTCC	GTCC	GTCC	G	G	GTCC	G	GTCC	G	G	GTCC	G	GTCC	G	GTCC	G	G	G	GTCC	G	G	G	G	GTCC	G	G	GTCC	G	GTCC	G	G	G	G	G	G	GTCC
rs3_108584878	3	108584878	GA	G	GA	GA	G	G	GA	G	G	GA	GA	GA	GA	GA	G	G	G	GA	GA	G	G	GA	G	GA	G	GA	G	GA	G	G	G	G	G	G	GA	G	GA	GA	G	GA	G	G	G	G	G	GA	GA
rs3_108586820	3	108586820	A	AT	A	A	AT	AT	AT	A	AT	A	A	A	A	A	AT	AT	A	AT	A	AT	AT	A	AT	A	AT	A	AT	A	AT	A	AT	AT	AT	AT	A	AT	A	A	AT	AT	AT	AT	AT	AT	AT	A	A
rs3_108586996	3	108586996	CA	C	C	CA	C	C	C	C	C	C	C	CA	C	C	C	C	C	C	C	C	C	C	C	C	C	C	C	C	C	C	C	C	C	C	C	C	C	C	C	C	C	C	C	C	C	C	C
rs3_108587059	3	108587059	C	C	C	C	-	-	-	-	-	-	-	C	-	-	C	C	C	C	C	C	C	C	C	C	C	C	C	C	C	C	C	C	C	C	C	C	CA	C	C	C	C	C	C	C	C	C	C
rs3_108587113	3	108587113	TG	T	T	T	T	T	T	T	T	T	TG	TG	T	T	T	T	T	T	T	T	T	T	T	T	T	T	T	T	T	T	T	T	T	T	T	T	T	TG	T	T	T	T	T	T	T	T	T
rs3_109688957	3	109688957	AATC	AATC	AATC	AATC	AATC	AATC	AATC	AATC	AATC	AATC	AATC	AATC	AATC	AATC	AATC	AATC	AATC	AATC	AATC	AATC	AATC	AATC	AATC	AATC	AATC	AATC	AATC	AATC	AATC	AATC	AATC	AATC	AATC	AATC	AATC	AATC	AATC	AATC	AATC	AATC	AATC	AATC	AATC	AATC	AATC	AATC	AATC
rs3_109690345	3	109690345	G	G	G	G	G	GA	G	G	GA	G	G	G	G	GA	G	GA	GA	G	G	G	G	G	G	GA	G	G	G	G	G	G	G	GA	G	G	G	GA	G	G	G	GA	G	GA	G	G	G	G	GA
rs3_109690783	3	109690783	ATGC	A	ATGC	ATGC	ATGC	A	ATGC	ATGC	A	A	ATGC	ATGC	ATGC	A	ATGC	ATGC	ATGC	ATGC	ATGC	A	A	ATGC	ATGC	ATGC	ATGC	ATGC	ATGC	ATGC	A	ATGC	ATGC	ATGC	ATGC	A	A	ATGC	ATGC	ATGC	ATGC	ATGC	ATGC	ATGC	A	ATGC	ATGC	ATGC	A
rs3_109692061	3	109692061	C	C	C	C	C	C	C	C	C	C	C	C	C	C	C	C	C	C	C	C	C	C	C	C	C	C	C	C	C	C	C	C	C	C	C	C	C	C	C	C	C	C	C	C	C	C	C
rs3_109811615	3	109811615	C	C	C	C	C	C	C	C	C	C	C	CT	CT	C	C	C	C	CT	C	C	C	C	C	CT	C	C	C	C	C	C	C	C	C	C	C	C	C	C	C	CT	C	C	C	C	C	C	C
rs3_109811615	3	109811615	C	C	C	C	C	C	C	C	C	C	C	CT	CT	C	C	C	C	CT	C	C	C	C	C	CT	C	C	C	C	C	C	C	C	C	C	C	C	C	C	C	CT	C	C	C	C	C	C	C
rs3_109812891	3	109812891	C	C	C	C	C	C	C	C	C	C	C	CT	CT	CT	CT	CT	C	C	C	C	C	CT	CT	CT	C	C	C	CT	C	C	CT	C	CT	C	CT	C	CT	CT	C	C	CT	C	C	CT	C	C	C
rs3_109813307	3	109813307	T	T	T	T	T	T	T	T	T	T	T	TA	TA	TA	T	T	T	T	T	T	T	TA	TA	TA	T	T	T	TA	T	T	TA	T	TA	T	TA	T	TA	TA	T	T	TA	T	T	TA	T	T	T
rs3_109816095	3	109816095	A	A	A	A	A	A	A	A	A	A	A	AC	AC	AC	A	AC	A	AC	A	A	A	A	A	AC	A	A	A	AC	A	A	A	A	A	A	A	A	A	A	A	AC	A	A	A	A	A	A	A
rs3_110674642	3	110674642	GT	GT	GT	GT	GT	GT	GT	G	GT	GT	GT	GT	G	G	GT	G	G	G	GT	GT	G	GT	GT	GT	GT	GT	GT	GT	GT	G	G	GT	GT	GT	G	G	GT	GT	G	G	GT	GT	G	GT	G	GT	GT
rs3_111129438	3	111129438	TTGA	T	TTGA	TTGA	TTGA	TTGA	T	T	TTGA	TTGA	TTGA	TTGA	T	TTGA	TTGA	T	TTGA	T	T	TTGA	T	TTGA	TTGA	TTGA	TTGA	TTGA	TTGA	T	TTGA	T	T	T	T	TTGA	TTGA	T	TTGA	TTGA	T	T	TTGA	T	T	TTGA	T	TTGA	TTGA
rs3_111129475	3	111129475	AT	A	AT	AT	AT	AT	A	AT	AT	AT	AT	AT	A	A	AT	A	AT	A	AT	AT	A	AT	AT	AT	AT	AT	AT	AT	AT	AT	A	AT	A	AT	AT	A	A	AT	A	AT	AT	A	AT	A	A	AT	AT
rs3_111130144	3	111130144	AAC	AAC	AAC	AAC	AAC	AAC	AAC	AAC	AAC	AAC	AAC	AAC	AAC	AAC	AAC	A	A	AAC	AAC	AAC	AAC	AAC	AAC	AAC	AAC	AAC	AAC	AAC	AAC	AAC	AAC	AAC	AAC	AAC	AAC	A	AAC	AAC	AAC	A	AAC	AAC	AAC	AAC	A	AAC	AAC
rs3_111130797	3	111130797	CGT	CGT	C	CGT	CGT	CGT	CGT	C	C	CGT	CGT	CGT	CGT	CGT	C	C	C	CGT	CGT	CGT	CGT	CGT	CGT	CGT	CGT	CGT	CGT	CGT	CGT	CGT	CGT	CGT	CGT	CGT	CGT	C	CGT	CGT	CGT	CGT	CGT	C	CGT	CGT	C	CGT	CGT
rs3_111132361	3	111132361	G	G	G	G	G	G	G	G	GGT	G	G	G	G	GGT	G	G	G	G	G	G	G	G	G	G	G	G	G	G	G	G	G	G	G	G	G	GGT	G	G	GGT	G	G	GGT	G	G	G	G	G
rs3_111132942	3	111132942	C	C	CGCG	C	C	C	CGCG	CGCG	C	C	C	C	C	C	C	CGCG	CGCG	C	C	C	C	C	C	C	C	C	C	C	C	C	C	C	C	C	C	CGCG	C	C	C	C	C	CGCG	C	C	C	C	C
rs3_111134551	3	111134551	AAAAACT	AAAAACT	A	AAAAACT	AAAAACT	AAAAACT	AAAAACT	A	A	AAAAACT	AAAAACT	AAAAACT	AAAAACT	AAAAACT	A	A	AAAAACT	AAAAACT	AAAAACT	AAAAACT	AAAAACT	AAAAACT	A	AAAAACT	A	A	A	AAAAACT	AAAAACT	AAAAACT	AAAAACT	AAAAACT	AAAAACT	AAAAACT	AAAAACT	A	AAAAACT	A	AAAAACT	A	AAAAACT	AAAAACT	AAAAACT	AAAAACT	A	AAAAACT	A
rs3_112454577	3	112454577	CT	CT	C	CT	CT	CT	CT	CT	CT	CT	CT	CT	CT	CT	CT	CT	CT	CT	CT	CT	CT	CT	CT	CT	CT	CT	CT	CT	CT	CT	CT	CT	CT	CT	CT	CT	CT	CT	CT	CT	CT	CT	CT	CT	CT	CT	CT
rs3_112455694	3	112455694	T	TGGGCGG	T	T	TGGGCGG	T	T	T	TGGGCGG	TGGGCGG	T	TGGGCGG	TGGGCGG	T	T	T	T	T	T	TGGGCGG	TGGGCGG	TGGGCGG	T	T	T	T	T	T	TGGGCGG	T	T	T	TGGGCGG	TGGGCGG	T	T	TGGGCGG	T	T	T	T	T	TGGGCGG	TGGGCGG	TGGGCGG	T	T
rs3_112456183	3	112456183	AT	AT	AT	AT	AT	AT	A	A	AT	AT	AT	AT	AT	AT	A	A	A	A	A	AT	AT	AT	A	A	AT	AT	A	AT	AT	AT	AT	AT	AT	AT	AT	A	AT	AT	AT	AT	AT	A	AT	AT	AT	AT	AT
rs3_113845061	3	113845061	CT	C	CT	CT	C	CT	CT	CT	C	C	CT	CT	CT	CT	CT	CT	CT	CT	CT	C	CT	C	CT	CT	C	C	CT	CT	C	CT	CT	CT	CT	C	CT	CT	CT	CT	CT	CT	CT	CT	CT	C	CT	C	CT
rs3_113845149	3	113845149	G	G	G	G	G	G	G	G	G	G	G	G	G	G	G	G	G	G	G	G	G	GCGCGGC	G	G	G	GCGCGGC	G	G	G	G	G	G	G	GCGCGGC	G	G	G	G	G	G	G	G	G	GCGCGGC	G	G	G
rs3_113845359	3	113845359	G	G	G	G	GCGC	GCGC	G	G	GCGC	G	GCGC	G	GCGC	G	G	G	G	G	G	GCGC	G	GCGC	G	G	G	GCGC	G	G	GCGC	G	G	GCGC	G	GCGC	GCGC	G	G	G	G	G	G	G	G	GCGC	G	G	G
rs3_113845692	3	113845692	TTGATCCAA	TTGATCCAA	T	TTGATCCAA	TTGATCCAA	TTGATCCAA	TTGATCCAA	TTGATCCAA	TTGATCCAA	T	TTGATCCAA	T	TTGATCCAA	T	T	TTGATCCAA	TTGATCCAA	TTGATCCAA	T	TTGATCCAA	TTGATCCAA	T	T	TTGATCCAA	T	TTGATCCAA	TTGATCCAA	T	TTGATCCAA	TTGATCCAA	TTGATCCAA	TTGATCCAA	TTGATCCAA	TTGATCCAA	T	TTGATCCAA	TTGATCCAA	TTGATCCAA	T	T	TTGATCCAA	TTGATCCAA	T	TTGATCCAA	TTGATCCAA	TTGATCCAA	TTGATCCAA
rs3_113845705	3	113845705	G	G	G	G	G	G	G	G	G	GT	G	G	G	GT	G	G	G	G	G	G	G	G	G	G	GT	G	G	GT	G	G	G	G	G	G	G	G	G	G	G	G	G	G	G	G	G	G	G
rs3_113846157	3	113846157	GGCC	GGCC	GGCC	G	G	G	GGCC	G	G	G	G	GGCC	G	G	GGCC	GGCC	GGCC	GGCC	GGCC	G	G	GGCC	GGCC	GGCC	GGCC	G	GGCC	GGCC	G	GGCC	G	G	GGCC	G	GGCC	GGCC	GGCC	GGCC	GGCC	GGCC	GGCC	GGCC	GGCC	G	G	G	GGCC
rs3_113846188	3	113846188	G	G	G	G	GGCT	G	G	G	G	GGCT	GGCT	G	GGCT	G	G	G	G	G	G	GGCT	G	GGCT	G	G	G	GGCT	G	G	GGCT	G	GGCT	G	G	GGCT	G	G	G	G	G	G	G	G	G	GGCT	G	G	G
rs3_113846422	3	113846422	A	AGGT	A	AGGT	A	AGGT	AGGT	AGGT	AGGT	AGGT	AGGT	A	AGGT	AGGT	AGGT	AGGT	AGGT	AGGT	AGGT	AGGT	AGGT	A	A	AGGT	AGGT	A	AGGT	AGGT	AGGT	AGGT	A	AGGT	AGGT	A	A	AGGT	AGGT	AGGT	AGGT	AGGT	AGGT	AGGT	AGGT	A	AGGT	AGGT	AGGT
rs3_113846794	3	113846794	C	C	C	C	C	C	C	C	C	C	C	C	C	C	C	C	C	C	C	C	C	C	C	C	C	C	C	C	C	C	C	C	C	C	C	C	C	C	C	C	C	C	C	C	C	C	C
rs4_8885190	4	8885190	G	G	N	G	G	G	G	G	N	G	G	G	G	G	G	N	G	G	G	G	G	G	G	G	G	G	G	G	G	G	G	G	G	G	G	G	G	G	G	G	G	G	G	G	G	G	G
rs4_8885306	4	8885306	A	A	G	A	A	G	A	G	G	G	A	A	G	A	A	A	G	A	N	G	A	G	G	A	G	A	G	G	G	N	G	G	G	G	G	A	N	G	A	A	G	G	A	A	A	G	G
rs4_8885656	4	8885656	G	G	G	G	G	G	N	G	G	G	G	G	G	G	G	G	G	G	G	G	G	G	G	G	G	G	G	G	G	G	G	G	G	G	G	G	G	G	G	G	G	G	G	G	G	G	G
rs4_8887653	4	8887653	G	G	G	G	G	G	G	G	G	G	G	G	G	G	G	G	N	G	G	G	G	G	G	G	G	G	G	G	G	G	G	G	G	G	G	G	G	G	G	G	G	G	G	G	G	G	G
rs4_8889938	4	8889938	G	G	G	G	G	G	G	G	G	G	G	G	G	G	G	G	G	G	G	G	G	G	G	G	G	G	G	G	G	G	G	G	G	G	G	G	G	G	G	G	G	G	G	G	G	G	G
rs4_11098337	4	11098337	G	G	G	G	G	N	G	N	G	N	G	G	G	G	G	G	G	G	G	N	G	G	N	G	G	G	G	G	G	G	N	N	G	G	G	G	G	N	G	G	G	G	G	G	G	G	G
rs4_11098355	4	11098355	G	G	G	G	G	N	G	N	G	N	G	G	G	G	G	G	G	G	G	G	G	G	N	G	G	G	G	G	G	G	N	N	G	G	G	G	G	G	G	G	G	N	G	G	G	G	G
rs4_12988894	4	12988894	G	G	G	G	G	G	G	G	G	G	G	G	G	G	G	G	G	A	G	G	G	G	G	G	G	G	N	G	G	G	G	G	G	G	G	G	G	G	G	G	G	G	G	G	G	G	G
rs4_12988999	4	12988999	G	G	G	G	G	G	G	G	G	G	G	G	G	G	G	G	G	N	G	G	G	G	G	G	G	G	G	G	G	G	G	G	G	G	G	G	G	G	G	G	G	G	G	G	G	G	G
rs4_12989065	4	12989065	G	G	G	G	G	G	G	G	N	G	G	G	G	G	G	N	G	G	G	G	G	G	G	G	G	G	G	G	A	G	N	G	G	G	G	G	G	G	G	G	G	N	G	G	G	G	N
rs4_12990032	4	12990032	G	G	G	G	G	G	G	G	N	G	G	G	G	G	A	G	G	G	G	A	G	N	G	G	G	G	G	G	G	G	G	G	G	G	G	G	N	A	G	G	G	G	G	G	G	G	G
rs4_12990215	4	12990215	A	A	N	N	A	A	G	A	N	A	A	A	G	A	G	G	A	G	A	G	A	G	G	A	A	A	A	A	G	A	G	G	G	G	G	A	N	G	A	N	G	G	G	A	A	A	N
rs4_12990236	4	12990236	G	G	G	G	G	G	G	G	N	G	G	G	G	G	A	G	G	G	G	A	G	N	G	G	G	G	G	G	G	G	G	G	G	G	G	G	N	A	G	G	G	G	G	G	G	G	G
rs4_12990364	4	12990364	G	G	G	G	G	G	G	G	N	G	G	G	G	G	G	G	G	A	G	G	G	A	G	G	G	G	G	G	G	G	G	G	G	G	G	G	G	G	G	G	G	N	G	G	G	G	N
rs4_12990401	4	12990401	G	G	G	G	G	G	A	G	G	G	G	G	A	G	G	A	G	G	G	G	G	G	A	G	G	G	G	G	G	G	A	A	A	A	A	G	G	G	G	N	A	G	A	G	G	G	G
rs4_12990455	4	12990455	G	G	A	G	G	N	G	A	N	A	N	G	G	G	G	G	G	G	G	G	G	G	G	G	A	G	A	A	G	G	G	G	G	G	G	G	G	G	N	G	G	G	G	G	G	G	N
rs4_12990584	4	12990584	G	G	G	G	G	G	G	G	G	G	G	G	G	G	G	G	G	A	G	G	G	G	G	G	G	G	G	N	G	G	G	G	G	G	G	G	G	G	G	G	G	G	G	G	G	G	G
rs4_12990690	4	12990690	A	A	G	N	A	G	G	G	G	G	A	A	G	N	G	G	A	G	A	G	A	G	G	A	G	A	G	G	G	A	G	G	G	G	G	A	N	G	A	G	G	G	G	A	A	A	G
rs4_12990720	4	12990720	G	G	G	G	G	G	G	G	N	G	G	G	G	G	G	G	G	G	G	G	G	A	G	G	G	G	G	G	G	G	G	G	G	G	G	G	G	G	G	G	G	G	G	G	G	G	G
rs4_12990764	4	12990764	A	A	A	A	A	A	G	A	N	A	A	A	G	N	A	G	A	A	A	A	A	A	G	A	A	A	A	A	G	A	G	G	G	G	G	A	A	A	A	G	G	N	G	A	A	A	A
rs4_12990898	4	12990898	G	G	N	G	G	G	G	G	N	G	G	G	G	G	G	G	G	G	G	G	G	G	G	G	G	G	G	G	G	G	G	G	G	G	G	G	G	G	G	G	G	G	G	G	G	G	G
rs4_12991036	4	12991036	G	G	G	G	G	G	G	G	N	G	G	G	G	G	G	G	N	A	G	G	G	A	G	G	G	G	G	G	G	G	G	G	G	G	G	G	G	G	G	N	G	N	G	G	G	G	N
rs4_12991069	4	12991069	G	G	G	G	G	G	A	G	G	G	G	G	G	G	G	A	G	N	G	G	G	G	G	G	G	G	G	G	G	G	G	G	G	G	G	G	G	G	G	A	G	G	G	G	G	G	G
rs4_12991126	4	12991126	G	G	G	G	G	G	G	G	G	G	G	G	G	G	G	G	G	A	G	G	N	G	G	G	G	G	G	G	G	G	G	G	G	G	G	G	G	G	G	G	G	G	G	G	G	G	G
rs4_12991187	4	12991187	G	G	N	G	G	A	G	N	G	A	G	G	G	G	G	G	G	G	G	G	G	G	G	G	N	G	N	A	G	G	G	G	G	G	G	G	G	G	N	G	G	G	G	G	G	G	G
rs4_12991306	4	12991306	G	G	G	G	G	G	G	G	G	G	G	G	G	G	G	G	G	G	G	G	G	G	G	G	G	G	G	G	N	G	G	G	G	G	G	G	G	G	G	G	G	G	G	G	G	G	G
rs4_12991317	4	12991317	G	G	G	G	G	G	G	G	G	G	G	G	G	G	G	G	G	G	G	G	G	G	G	G	G	G	G	G	G	G	G	G	G	G	G	G	G	G	G	G	G	G	G	G	G	G	G
rs4_12991326	4	12991326	G	G	G	G	G	G	G	G	G	G	G	G	G	G	G	G	G	A	G	G	G	G	G	G	G	G	G	G	G	G	G	G	G	G	G	G	G	G	G	G	G	G	G	G	G	G	G
rs4_12991328	4	12991328	G	G	G	G	G	G	A	G	N	G	G	G	N	G	N	A	G	G	G	N	G	N	N	G	G	G	G	G	G	G	N	N	A	A	A	G	N	N	G	A	N	N	A	G	G	G	G
rs4_12991341	4	12991341	G	G	G	G	G	G	A	G	G	G	G	G	N	G	G	N	G	G	G	G	G	G	N	G	G	G	G	G	G	G	N	N	A	A	A	G	G	G	G	A	N	G	A	G	G	G	G
rs4_12991525	4	12991525	G	G	G	G	G	G	G	G	G	G	G	G	G	G	A	G	G	G	G	A	G	G	G	G	G	G	G	G	G	G	G	G	G	G	G	G	N	A	G	G	G	G	G	G	G	G	G
rs4_12991558	4	12991558	G	A	G	A	N	G	G	G	G	G	G	A	G	G	G	G	A	G	G	G	G	G	G	G	G	G	G	G	G	G	G	G	G	G	G	G	N	G	N	G	G	G	G	G	G	G	G
rs4_12991766	4	12991766	A	N	N	A	N	A	G	A	G	A	A	A	G	N	G	N	A	N	A	G	A	G	G	N	A	A	A	A	G	N	G	G	N	G	G	N	N	G	A	G	G	G	G	N	N	N	G
rs4_12991925	4	12991925	G	G	G	G	G	G	G	G	G	G	G	G	G	G	G	G	G	G	G	G	G	G	N	G	G	G	G	G	A	N	G	G	N	G	G	N	G	G	G	N	G	G	G	G	G	G	G
rs4_12992258	4	12992258	G	G	G	G	G	G	A	G	G	G	G	G	A	G	G	A	G	G	G	G	G	G	A	G	G	G	G	G	G	G	A	A	A	A	A	G	G	G	G	A	A	G	A	G	G	G	G
rs4_12992359	4	12992359	G	G	G	G	G	G	G	G	N	G	G	G	G	G	A	G	G	G	G	A	G	N	G	G	G	G	G	G	G	G	G	G	G	G	G	G	N	A	G	G	G	G	G	G	G	G	G
rs4_12992472	4	12992472	A	A	N	N	A	A	G	A	N	A	A	A	G	A	G	G	A	G	A	G	A	G	G	A	A	A	A	A	G	A	G	G	G	G	G	A	N	G	A	N	G	G	N	A	N	A	G
rs4_12992543	4	12992543	G	G	G	G	G	G	G	G	G	G	G	G	G	G	G	G	G	G	G	G	G	G	G	G	G	G	G	G	G	G	G	G	G	G	G	G	G	G	G	G	G	G	G	G	G	G	G
rs4_12992607	4	12992607	G	G	N	G	G	A	G	A	N	A	G	G	G	G	G	G	G	G	G	G	G	G	G	G	A	G	A	A	G	G	G	G	G	G	G	G	G	G	G	G	G	G	G	G	G	G	N
rs4_12992636	4	12992636	G	G	N	G	G	N	G	A	N	A	G	G	G	G	G	G	G	G	G	G	G	G	G	G	A	G	A	A	G	G	G	G	G	G	G	G	G	G	N	G	G	G	G	G	G	G	N
rs4_12992647	4	12992647	A	A	N	A	A	N	G	A	N	A	A	A	G	A	A	G	A	A	A	A	A	A	G	A	A	A	A	A	G	A	G	G	G	G	G	A	A	A	A	G	G	N	G	A	A	A	A
rs4_12992654	4	12992654	G	G	G	G	G	G	G	G	N	G	G	G	G	G	G	G	G	N	G	G	G	A	G	G	G	G	G	G	G	G	G	G	G	G	G	G	G	G	G	G	G	G	G	G	G	G	G
rs4_12992655	4	12992655	G	G	G	G	G	G	G	G	N	G	G	G	G	G	G	G	G	A	G	G	G	A	G	G	G	G	G	G	G	G	G	G	G	G	G	G	G	G	G	G	G	N	G	G	G	G	N
rs4_12992945	4	12992945	G	G	G	G	G	G	G	G	N	G	G	G	G	G	G	G	G	G	G	G	G	A	G	G	G	G	G	G	G	G	G	G	G	G	G	G	G	G	G	G	G	G	G	G	G	G	G
rs4_12992974	4	12992974	G	G	G	G	G	G	G	G	G	G	G	G	G	G	G	G	G	G	G	G	G	G	G	G	G	G	G	G	N	G	G	G	G	G	G	G	G	G	G	G	G	A	G	G	G	G	N
rs4_12993461	4	12993461	G	G	G	G	G	G	G	G	G	G	G	G	G	G	G	G	G	A	G	G	G	G	N	G	G	G	G	G	G	G	G	G	G	G	G	G	G	G	G	G	G	G	G	G	G	G	G
rs4_12993704	4	12993704	A	A	G	N	A	N	G	G	N	G	A	A	G	A	G	G	A	G	A	G	A	A	G	A	G	A	G	G	G	A	G	G	G	G	G	A	N	G	A	G	G	G	G	A	A	A	G
rs4_12993712	4	12993712	A	A	A	A	A	A	G	A	N	A	A	A	G	A	G	G	A	G	A	G	A	G	G	A	A	A	A	A	G	A	G	G	G	G	G	A	N	G	A	G	G	G	G	A	A	A	N
rs4_12993742	4	12993742	G	G	A	G	G	N	G	A	N	A	G	G	G	G	G	G	G	G	G	G	G	G	G	G	A	G	A	A	G	G	G	G	G	G	G	G	G	G	N	G	G	G	G	G	G	G	N
rs4_12994016	4	12994016	G	G	G	G	G	G	G	G	G	G	G	G	G	G	G	G	G	G	G	G	G	G	G	G	G	G	G	G	G	G	G	G	G	G	G	G	G	G	G	G	G	G	G	G	G	G	G
rs4_12994060	4	12994060	G	G	G	G	G	G	G	G	G	G	G	G	G	G	A	G	G	G	G	A	G	G	G	G	G	G	G	G	G	G	G	G	G	G	G	G	N	A	G	G	G	N	G	G	G	G	N
rs4_12994103	4	12994103	G	G	G	G	G	G	G	G	G	G	G	G	G	G	A	G	G	G	G	A	G	G	G	G	G	G	G	G	G	G	G	G	G	G	G	G	N	A	G	G	G	G	G	G	G	G	G
rs4_12994223	4	12994223	G	G	G	G	G	G	G	G	N	G	G	G	G	G	G	G	G	G	G	G	G	A	G	G	G	G	G	G	G	G	G	G	G	G	G	G	G	G	G	G	G	G	G	G	G	G	G
rs4_12994239	4	12994239	G	G	G	G	G	G	G	G	N	G	G	G	G	G	G	G	G	G	G	G	G	G	G	G	G	G	G	G	A	G	G	G	G	G	G	G	G	G	G	G	G	G	G	G	G	G	G
rs4_12994439	4	12994439	G	G	G	G	G	G	G	G	N	G	G	G	G	G	G	G	G	A	G	G	G	A	G	G	G	G	G	G	G	G	G	G	G	G	G	G	G	G	G	G	G	G	G	G	G	G	G
rs4_12994442	4	12994442	A	A	G	A	A	G	G	G	G	G	A	A	G	A	G	G	A	G	A	G	A	G	G	A	G	A	G	G	G	A	G	G	G	G	G	A	N	G	N	G	G	G	G	A	A	A	G
rs4_12994516	4	12994516	G	G	G	G	G	G	G	G	G	G	G	G	G	G	G	G	G	A	G	G	G	G	G	G	G	G	G	G	G	G	G	G	G	G	G	G	G	G	G	G	G	G	G	G	G	G	G
rs4_12994728	4	12994728	G	G	G	G	G	G	G	G	G	G	G	G	G	G	G	G	G	G	G	G	G	G	G	G	G	G	G	G	G	G	G	G	G	G	G	G	G	G	G	G	G	G	G	G	G	G	G
rs4_12994745	4	12994745	G	G	G	G	G	G	G	G	G	G	G	G	A	G	G	G	G	G	G	G	G	G	A	G	G	G	G	G	G	G	A	A	A	A	A	G	G	G	G	G	A	G	A	G	G	G	G
rs4_12994787	4	12994787	G	G	G	G	G	G	G	G	N	G	G	G	G	G	A	G	G	A	G	A	G	A	G	G	G	G	G	G	G	G	G	G	G	G	G	G	N	A	G	G	G	N	G	G	G	G	N
rs4_12994931	4	12994931	G	G	G	G	G	G	A	G	G	G	G	G	A	G	G	A	G	G	G	G	G	G	A	G	G	G	G	G	G	G	A	A	A	A	A	G	G	G	G	A	A	G	N	G	G	G	G
rs4_12995038	4	12995038	G	G	G	G	G	G	G	G	G	G	G	G	G	G	A	G	G	G	G	A	G	G	G	G	G	G	G	G	G	G	G	G	G	G	G	G	N	A	G	G	G	G	G	G	G	G	G
rs4_12995094	4	12995094	G	G	G	G	G	G	G	G	G	G	G	G	G	G	N	G	G	G	G	G	G	G	G	G	G	G	G	G	G	G	G	G	G	G	G	G	G	G	G	G	G	G	G	G	G	G	G
rs4_12995260	4	12995260	G	G	G	G	G	G	G	G	G	G	G	G	G	G	G	G	G	A	G	G	G	G	G	G	G	G	G	G	G	G	G	G	G	G	G	G	G	G	G	G	G	G	G	G	G	G	G
rs4_12995283	4	12995283	G	G	G	G	G	G	G	G	G	G	G	G	G	G	G	G	G	G	G	G	G	G	G	G	G	G	G	G	G	G	G	G	G	G	G	G	G	G	G	G	G	G	G	G	G	G	G
rs4_12995457	4	12995457	G	G	N	G	G	G	N	G	N	G	G	G	G	G	G	G	G	G	G	G	G	G	G	G	G	G	G	G	A	G	G	G	G	G	G	G	G	G	G	G	G	G	G	G	G	G	G
rs4_12995493	4	12995493	A	A	G	A	A	G	G	G	G	G	A	A	G	A	A	G	A	G	A	A	A	G	N	A	G	A	G	G	G	A	G	G	G	G	G	A	A	A	N	G	G	G	G	A	A	A	N
rs4_12995520	4	12995520	A	A	A	A	A	A	G	A	N	A	A	A	G	A	A	G	A	A	A	A	A	A	N	A	A	A	A	A	G	A	G	G	G	G	G	A	A	A	A	G	G	N	N	A	A	A	A
rs4_12995590	4	12995590	G	G	G	G	G	G	G	G	N	G	G	G	G	G	G	G	G	A	G	G	G	A	G	G	G	N	G	G	G	G	G	G	G	G	G	G	G	G	G	G	G	A	G	G	G	G	N
rs4_12995667	4	12995667	G	G	G	G	G	G	G	G	G	G	G	G	A	G	G	G	G	G	G	G	G	G	A	G	G	G	G	G	G	G	A	A	A	A	A	G	G	G	G	G	A	G	A	G	G	G	G
rs4_12995709	4	12995709	G	G	G	G	G	G	G	G	G	G	G	G	G	G	G	G	G	G	G	G	G	G	G	G	G	G	G	G	G	G	G	G	G	G	G	G	G	G	G	G	G	G	G	G	G	G	G
rs4_12995931	4	12995931	G	G	G	G	G	G	A	G	G	G	G	G	A	G	G	A	G	G	G	G	G	G	A	G	G	G	G	G	G	G	A	A	A	A	A	G	G	G	G	N	A	G	A	G	G	G	G
rs4_12995933	4	12995933	A	A	A	A	A	A	G	A	N	A	A	A	G	A	G	G	A	G	A	G	A	G	G	A	A	A	A	A	G	A	G	G	G	G	G	A	N	G	A	N	G	G	G	A	A	A	N
rs4_12995951	4	12995951	G	G	G	G	G	G	G	G	N	G	G	G	G	G	G	G	G	G	G	G	G	A	G	G	G	G	G	G	G	G	G	G	G	G	G	G	G	G	G	G	G	G	G	G	G	G	G
rs4_12996432	4	12996432	A	A	G	A	A	G	G	G	G	G	A	A	G	A	G	G	A	G	A	G	A	G	G	A	G	A	G	G	G	A	G	G	G	G	G	N	N	G	A	G	G	G	G	A	N	A	G
rs4_12996645	4	12996645	G	G	G	G	G	G	G	G	G	G	G	G	G	G	G	G	G	G	G	G	G	G	G	G	G	G	G	G	G	G	G	G	G	G	G	G	G	G	G	G	G	G	G	G	G	G	G
rs4_12996692	4	12996692	G	G	A	G	G	N	G	A	N	A	G	G	G	G	G	G	G	G	G	G	G	G	G	G	A	G	A	A	G	G	G	G	G	G	G	G	G	G	N	G	G	G	G	G	G	G	N
rs4_12996790	4	12996790	A	A	A	A	A	A	G	A	A	A	A	A	A	A	A	G	A	A	A	A	A	A	A	A	A	A	A	A	G	A	A	A	A	A	A	A	A	A	A	G	A	N	A	A	A	A	A
rs4_12997109	4	12997109	A	N	A	A	A	A	G	A	N	A	A	A	A	A	G	G	N	N	A	G	A	A	A	A	A	A	A	A	G	A	N	A	A	A	A	N	N	G	A	G	A	N	A	A	A	A	N
rs4_13939370	4	13939370	G	G	N	A	G	G	G	G	G	G	N	G	G	G	A	G	G	G	G	G	G	G	G	G	G	G	G	G	A	G	G	G	G	G	G	G	G	G	G	G	G	G	G	G	G	G	G
rs4_14679519	4	14679519	G	G	G	G	G	G	G	G	G	G	G	G	G	G	G	G	G	N	G	G	G	G	G	G	A	G	G	G	G	G	G	G	G	G	G	G	G	G	G	A	G	N	G	G	G	G	G
rs4_14679569	4	14679569	G	G	G	G	G	G	G	G	G	G	G	G	G	A	G	G	G	A	N	G	G	G	G	A	G	G	G	G	G	G	G	G	G	G	G	G	G	G	G	G	G	G	G	G	G	G	G
rs4_14680385	4	14680385	G	G	G	G	G	G	G	G	G	G	G	G	G	G	G	G	G	G	G	G	G	G	G	G	G	G	G	G	G	G	G	G	G	G	G	G	G	G	G	G	G	N	A	G	G	G	G
rs4_14680596	4	14680596	G	G	G	G	G	G	G	G	N	G	G	G	G	G	G	G	N	G	G	G	G	G	G	G	G	G	G	G	A	G	G	G	G	G	G	G	G	G	G	G	G	N	G	G	G	G	G
rs4_14681037	4	14681037	G	G	A	G	G	A	A	G	N	G	G	G	G	G	G	G	G	G	G	G	G	G	G	G	A	G	G	G	G	G	G	G	G	G	G	G	G	G	G	A	G	G	G	G	G	G	N
rs4_14681533	4	14681533	G	G	G	G	G	G	G	G	G	G	G	G	G	A	G	G	A	G	G	G	G	G	G	A	G	G	G	G	G	G	G	G	G	G	G	G	G	G	G	G	G	G	G	G	G	G	G
rs4_14681612	4	14681612	G	G	N	G	G	A	A	G	N	G	G	G	G	G	G	G	G	A	G	G	G	G	G	G	A	G	G	G	G	G	G	G	G	G	G	G	G	G	N	A	G	G	G	G	G	G	N
rs4_14681757	4	14681757	G	G	G	G	G	A	G	G	G	G	G	G	G	A	G	G	G	G	G	G	G	G	G	A	G	G	G	G	G	G	G	G	G	G	G	G	G	G	G	G	G	G	G	G	G	G	G
rs4_14691716	4	14691716	G	G	A	N	G	N	A	G	N	G	G	G	G	G	G	G	N	A	G	N	G	G	G	G	A	G	G	G	G	G	G	G	G	G	G	G	G	G	G	A	G	G	G	G	G	G	N
rs4_14691902	4	14691902	G	G	G	N	G	N	G	G	G	G	G	G	G	N	G	G	G	G	G	G	N	G	G	N	G	G	G	G	G	G	G	G	G	G	G	G	G	G	G	G	G	G	G	G	G	G	G
rs4_14692243	4	14692243	G	G	A	N	G	N	A	G	N	G	G	G	G	N	G	G	G	G	G	G	G	G	G	N	A	G	G	G	G	G	G	G	G	G	G	G	G	G	G	N	G	G	G	G	G	G	A
rs4_14692337	4	14692337	G	G	G	N	G	N	G	G	G	G	G	G	G	N	G	G	A	G	G	G	G	G	G	N	G	G	G	G	G	G	G	G	G	G	G	G	G	G	G	G	G	G	G	G	G	G	G
rs4_14692342	4	14692342	G	G	G	N	G	N	G	G	G	G	G	G	G	N	G	G	A	A	G	G	G	G	G	N	G	G	G	G	G	G	G	G	G	G	G	G	G	G	G	G	G	G	G	G	G	G	G
rs4_14692354	4	14692354	G	G	N	N	G	N	G	G	G	G	G	G	G	G	G	G	G	G	G	G	G	G	G	G	G	G	G	G	G	G	G	G	G	G	G	G	G	G	G	G	G	G	G	G	G	G	G
rs4_14692358	4	14692358	G	G	G	N	G	N	G	G	G	G	G	G	G	G	G	G	G	A	G	G	G	G	G	G	G	G	G	G	G	G	G	G	G	G	G	G	G	G	G	G	G	G	G	G	G	G	G
rs4_14692368	4	14692368	G	G	G	N	G	N	G	G	G	G	G	G	G	G	G	G	G	G	G	G	G	G	G	G	G	G	G	G	G	G	G	G	G	G	G	G	G	G	G	G	G	G	G	G	G	G	G
rs4_14692578	4	14692578	G	G	G	N	G	N	G	G	G	G	G	G	G	N	G	G	G	G	G	G	G	G	G	N	G	G	G	G	G	G	G	G	G	G	G	G	G	G	G	G	G	G	N	G	G	G	G
rs4_14694499	4	14694499	G	G	G	N	G	N	G	G	G	G	G	G	G	N	G	G	G	G	N	G	G	G	G	G	G	G	G	G	G	G	G	G	G	G	G	G	G	G	G	G	G	N	G	G	G	G	G
rs4_14694838	4	14694838	G	G	A	G	G	N	A	G	N	G	G	G	G	G	G	G	N	G	G	G	G	G	G	G	A	G	G	G	G	G	G	G	G	G	G	G	G	G	G	A	G	G	G	G	G	G	N
rs4_14742650	4	14742650	G	G	G	G	G	G	G	G	G	G	G	G	G	G	G	G	G	G	G	G	G	G	G	G	G	G	G	G	G	G	G	G	G	G	G	G	G	G	G	G	G	G	G	G	G	G	G
rs4_14742767	4	14742767	G	G	G	G	G	G	G	G	G	G	G	G	G	G	G	G	A	G	G	G	G	G	G	G	G	G	G	G	G	G	G	G	G	G	G	G	G	G	G	G	G	G	G	G	G	G	G
rs4_14743148	4	14743148	G	G	G	G	G	G	G	G	G	G	G	G	G	G	G	N	G	G	G	G	G	G	G	G	G	G	G	G	G	G	G	G	G	G	G	G	G	G	G	G	G	G	G	G	G	G	G
rs4_14743306	4	14743306	G	G	G	G	G	G	G	G	G	G	G	G	G	G	G	G	A	A	G	G	G	G	G	G	G	G	G	G	G	G	G	G	G	G	G	G	G	G	G	G	G	G	G	G	G	G	G
rs4_14743450	4	14743450	G	G	G	G	G	G	G	G	G	G	G	G	G	G	G	G	G	A	G	G	G	G	G	G	G	G	G	G	G	G	G	G	G	G	G	G	G	G	N	G	G	G	G	G	G	G	G
rs4_14743790	4	14743790	G	G	G	G	G	G	G	N	G	G	G	G	G	G	G	G	G	G	G	G	G	G	G	G	G	G	G	G	G	G	G	G	G	G	G	G	G	G	G	G	G	G	G	G	G	G	G
rs4_14744224	4	14744224	G	G	G	G	G	G	G	N	G	G	N	N	G	G	N	N	N	G	G	G	N	G	G	G	G	G	N	G	G	G	G	G	G	G	G	G	N	G	N	G	G	G	A	G	G	G	G
rs4_14744547	4	14744547	G	G	G	G	G	G	G	A	G	G	G	G	G	N	G	G	G	G	G	G	G	G	G	N	G	G	G	A	G	G	G	G	G	G	G	G	G	G	G	G	G	G	G	G	G	G	G
rs4_14744586	4	14744586	G	G	G	G	G	G	G	G	N	G	G	G	G	G	G	G	G	G	G	G	G	G	G	N	G	G	G	G	G	G	G	G	G	G	G	N	G	G	G	G	G	G	G	G	G	G	G
rs4_14744614	4	14744614	G	G	G	G	G	G	G	G	G	G	G	G	G	N	G	G	G	G	G	G	G	G	G	N	A	G	G	G	G	G	G	G	G	G	G	G	G	G	G	N	G	G	G	G	G	G	G
rs4_14744642	4	14744642	G	G	A	G	G	A	A	G	N	G	G	G	G	N	G	G	N	A	G	G	G	G	G	N	A	G	G	G	G	G	G	G	G	G	G	G	G	G	G	N	G	A	G	G	G	G	N
rs4_14744729	4	14744729	G	G	G	G	G	G	G	G	G	G	G	G	G	G	G	G	G	G	G	G	G	G	G	G	G	G	G	G	G	G	G	G	G	G	G	G	G	G	G	G	G	G	G	G	G	G	G
rs4_14745033	4	14745033	G	G	A	G	G	A	A	G	N	G	G	G	G	A	G	G	A	A	G	G	G	G	G	A	A	G	G	G	G	G	G	G	G	G	G	G	G	G	N	N	G	A	G	G	G	G	N
rs4_14788073	4	14788073	G	G	G	G	G	G	G	G	G	G	N	G	G	N	G	G	G	N	G	G	G	G	G	N	G	G	G	G	G	G	G	G	G	G	G	G	G	G	G	G	G	G	G	G	G	G	G
rs4_14788089	4	14788089	G	G	A	G	G	A	N	G	N	G	N	G	G	N	G	G	A	G	G	G	G	G	G	N	A	G	G	G	G	G	G	G	G	G	G	G	G	G	G	A	G	G	G	G	G	G	N
rs4_14788703	4	14788703	G	G	G	G	G	G	G	G	G	G	G	G	G	G	G	G	G	A	G	G	G	G	G	G	G	G	G	G	G	G	G	G	G	G	G	G	G	G	G	G	G	G	G	G	G	G	N
rs4_14789121	4	14789121	G	G	A	G	G	A	A	G	N	G	G	G	G	G	G	G	G	A	G	G	G	G	G	G	A	G	G	G	G	G	G	G	G	G	G	G	G	G	G	N	G	G	G	G	G	G	N
rs4_14789690	4	14789690	G	G	G	G	G	G	G	G	G	G	G	G	G	G	G	N	G	G	G	G	G	G	G	G	G	G	G	G	G	G	G	G	G	G	G	G	G	G	G	G	G	G	G	G	G	G	G
rs4_14789700	4	14789700	G	G	A	G	G	A	A	G	N	G	G	G	G	A	G	N	A	G	G	G	G	G	G	A	A	G	G	G	G	G	G	G	G	G	G	G	G	G	G	A	G	N	G	G	G	G	A
rs4_14790173	4	14790173	G	G	G	G	G	G	G	G	G	G	G	G	G	G	G	G	G	G	G	G	G	G	G	G	G	G	G	G	G	G	G	G	G	G	G	G	G	G	G	G	G	G	A	G	G	G	G
rs4_14790249	4	14790249	G	G	G	G	G	G	G	G	N	G	G	G	G	G	G	G	G	G	G	G	G	G	G	G	G	G	G	G	G	G	G	G	G	G	G	G	G	G	G	G	G	G	G	G	G	G	G
rs4_14790251	4	14790251	G	G	G	G	G	G	G	G	G	G	G	G	G	G	G	G	A	G	G	G	G	G	G	G	G	G	G	G	G	G	G	G	G	G	G	G	G	G	G	G	G	G	G	G	G	G	G
rs4_14790293	4	14790293	G	G	G	G	G	G	G	G	N	G	G	G	G	G	G	G	G	G	G	G	G	G	G	G	G	G	G	G	G	G	G	G	G	G	G	G	G	G	G	G	G	G	G	G	G	G	G
rs4_14790439	4	14790439	G	G	A	G	G	N	A	G	N	G	G	G	G	G	G	G	N	A	G	G	G	G	G	G	A	G	G	G	G	G	G	G	G	G	G	G	G	G	G	N	G	G	G	G	G	G	N
rs4_14790587	4	14790587	G	G	N	G	G	A	A	G	N	G	G	G	G	G	G	G	A	N	G	G	G	G	G	G	N	G	G	G	G	G	G	G	G	G	G	G	G	G	G	N	G	G	G	G	G	G	N
rs4_14790665	4	14790665	G	G	A	G	G	A	A	G	N	G	G	G	G	G	G	G	G	A	G	G	G	G	G	G	A	G	G	G	G	G	G	G	G	G	G	G	G	G	G	A	G	G	G	G	G	G	N
rs4_14790889	4	14790889	G	N	G	G	N	G	G	G	G	G	G	G	G	G	G	G	G	G	G	G	G	G	N	G	G	G	G	G	G	A	G	G	G	G	G	G	N	A	N	G	G	G	G	G	G	G	N
rs4_14790892	4	14790892	G	G	G	G	G	G	G	G	G	G	G	G	G	G	G	G	G	G	G	G	G	G	G	G	G	G	G	G	G	G	G	G	G	G	G	G	G	G	G	G	G	G	G	G	G	G	G
rs4_15109954	4	15109954	G	G	A	G	G	N	A	G	N	G	G	G	G	N	G	G	N	N	G	G	G	G	G	N	A	G	G	G	N	G	G	G	G	G	G	G	G	N	G	N	G	G	G	G	G	G	N
rs4_15120032	4	15120032	G	G	G	G	G	G	G	N	G	G	G	G	G	G	G	N	N	G	G	G	G	G	G	G	G	G	G	N	N	G	G	G	G	G	G	G	G	G	G	G	G	G	G	G	G	G	G
rs4_19650669	4	19650669	G	G	G	G	G	G	G	G	G	G	G	G	N	G	G	G	G	G	G	G	G	G	G	G	G	G	G	G	G	G	G	G	G	G	G	G	G	G	G	G	G	G	G	G	G	G	G
rs4_19650682	4	19650682	G	G	G	G	G	G	G	G	G	G	G	G	G	G	G	G	G	G	G	G	G	G	G	G	G	G	G	G	G	G	G	G	G	G	G	G	G	G	G	G	G	G	G	G	G	G	G
rs4_19650974	4	19650974	G	G	G	G	G	G	G	G	G	G	G	G	G	G	G	G	G	G	G	G	G	G	G	G	G	G	G	G	G	G	G	G	G	G	G	G	G	G	G	G	G	G	G	G	G	G	G
rs4_19651002	4	19651002	G	G	G	G	G	G	G	G	G	G	G	G	G	G	G	G	G	G	G	G	G	G	G	G	G	G	G	G	G	G	G	G	G	G	G	G	G	G	G	G	G	G	N	G	G	G	G
rs4_19651172	4	19651172	G	G	G	G	G	G	G	G	G	G	G	G	G	G	G	G	G	G	G	G	G	G	N	G	G	G	G	G	G	G	G	G	G	G	G	G	G	G	G	G	G	G	G	G	G	G	G
rs4_19651431	4	19651431	G	G	G	G	G	G	G	G	G	G	G	G	G	G	G	G	G	G	G	G	G	G	G	G	G	G	G	G	G	A	G	G	G	G	G	G	G	G	G	G	G	G	G	G	G	G	G
rs4_19651462	4	19651462	G	G	A	G	G	G	G	G	G	G	G	N	G	G	G	G	G	G	G	G	G	G	G	G	G	G	G	G	G	G	G	G	G	A	G	G	G	G	G	G	G	G	G	G	G	G	N
rs4_19651470	4	19651470	G	G	G	G	G	G	G	G	G	G	G	G	G	G	G	G	G	G	G	G	G	G	G	G	G	G	G	G	G	G	G	G	G	G	G	G	G	G	G	G	G	G	G	G	G	G	G
rs4_19653493	4	19653493	G	G	G	G	G	G	G	G	G	G	G	G	G	G	G	G	G	G	G	G	G	G	G	G	G	G	G	G	G	G	G	G	G	G	G	G	G	G	G	G	G	G	G	G	G	G	G
rs4_19656373	4	19656373	G	G	A	G	G	G	G	N	N	G	G	A	G	N	G	N	G	N	G	G	N	G	G	G	G	G	G	G	G	N	G	N	G	A	G	G	A	G	G	G	G	G	A	G	N	G	N
rs4_19656392	4	19656392	G	G	G	G	G	G	G	G	G	G	G	G	G	G	G	G	G	G	G	G	G	G	G	G	G	G	G	G	G	G	G	G	G	G	N	G	G	G	G	G	G	G	G	G	G	G	G
rs4_19656426	4	19656426	G	G	G	G	G	G	G	G	G	G	G	G	G	G	G	G	G	G	G	G	G	G	G	G	G	G	G	G	G	G	G	G	G	G	G	G	G	G	G	G	G	G	G	G	G	G	G
rs4_19656430	4	19656430	G	G	G	G	G	G	G	G	G	G	G	G	G	G	G	G	G	G	G	G	G	G	G	G	G	G	G	G	G	G	G	G	G	G	G	G	G	G	G	G	G	G	G	G	G	G	G
rs4_19656515	4	19656515	G	G	G	G	G	G	G	G	G	G	G	G	G	G	G	G	G	G	G	G	G	G	G	G	G	G	G	G	G	N	G	G	G	G	G	G	G	G	G	G	G	G	G	G	G	G	G
rs4_20934343	4	20934343	A	G	G	A	N	A	G	N	G	G	G	N	G	G	G	N	G	A	G	G	G	G	N	A	G	G	G	G	G	G	G	G	G	G	G	N	G	A	G	A	G	A	A	G	G	G	G
rs4_20935351	4	20935351	G	G	G	A	G	G	G	G	G	G	N	G	G	G	G	G	G	G	G	G	G	G	G	G	G	G	G	G	G	G	G	G	G	G	G	G	G	G	G	G	G	G	G	G	G	G	G
rs4_20935366	4	20935366	G	G	G	G	G	G	G	G	G	G	G	G	G	G	G	G	G	G	G	G	G	G	G	G	G	G	G	G	G	G	G	G	G	G	G	G	N	G	G	G	G	G	G	G	G	G	G
rs4_20935425	4	20935425	G	A	A	G	A	G	A	N	N	A	A	A	A	A	A	A	A	G	A	A	A	A	A	G	N	A	A	A	A	A	A	A	A	A	A	N	N	G	A	G	A	G	G	A	A	A	A
rs4_20936568	4	20936568	A	A	N	A	A	G	A	A	N	A	A	A	A	A	A	N	A	G	A	A	A	A	A	G	A	A	N	A	A	A	A	A	A	A	A	N	N	N	A	G	N	G	G	A	A	A	A
rs4_20936962	4	20936962	G	G	G	G	G	G	A	A	N	A	A	G	A	A	A	A	A	G	A	A	A	A	A	G	A	A	A	A	A	G	A	A	A	A	A	N	N	N	A	G	A	G	G	A	A	A	G
rs4_22480976	4	22480976	A	G	A	A	G	G	G	G	G	G	A	G	G	G	G	G	G	G	G	G	G	G	A	G	G	G	G	G	G	G	G	G	G	G	G	G	G	G	G	G	G	G	G	G	G	G	N
rs4_22481502	4	22481502	G	G	G	G	G	G	G	G	G	G	G	G	G	G	G	G	G	G	G	G	G	G	G	G	G	G	G	G	G	G	G	G	G	G	G	G	G	G	G	G	G	G	G	G	G	G	G
rs4_22481913	4	22481913	G	G	G	G	G	G	G	G	G	G	G	G	G	G	G	G	G	G	G	G	G	G	G	G	G	G	G	G	G	A	G	G	G	G	G	G	G	G	G	G	G	G	G	G	G	G	G
rs4_22482633	4	22482633	G	G	G	G	G	G	G	G	G	G	G	G	G	G	G	G	G	G	G	G	G	G	G	G	G	G	G	G	G	G	G	G	G	G	G	G	G	G	G	G	G	G	G	G	G	G	G
rs4_22482674	4	22482674	G	G	G	G	G	G	A	G	N	G	G	G	A	A	A	G	N	G	G	A	G	G	G	G	A	G	G	A	G	A	A	A	G	A	A	G	G	G	G	N	A	G	G	A	A	G	G
rs4_22482692	4	22482692	G	G	G	G	G	G	A	G	N	G	G	G	A	A	A	G	N	G	G	A	G	G	G	G	A	G	A	A	G	A	A	A	G	A	A	G	G	G	G	N	A	N	G	A	A	G	G
rs4_22483000	4	22483000	G	G	G	G	G	G	A	G	N	G	G	G	A	A	A	G	G	G	G	A	G	G	G	G	A	G	G	A	G	G	A	A	G	A	A	G	G	G	G	A	A	N	G	A	A	G	G
rs4_22835167	4	22835167	G	G	G	N	G	G	A	G	N	G	N	G	A	A	A	G	G	G	G	A	G	G	G	G	A	G	G	A	G	G	A	A	G	A	A	G	G	G	G	A	A	G	G	A	A	G	G
rs4_22835274	4	22835274	G	G	G	G	G	G	G	G	N	G	G	G	G	G	G	G	G	G	G	G	G	G	G	G	G	G	G	G	G	G	G	G	G	G	G	G	G	G	G	G	G	N	G	G	G	G	G
rs4_22835384	4	22835384	G	G	G	A	G	G	A	G	N	G	G	G	A	A	A	G	G	G	G	A	G	G	G	G	A	G	A	A	G	A	A	A	G	A	A	G	G	G	G	N	A	G	G	A	A	G	G
rs4_22835564	4	22835564	G	G	G	G	G	G	G	G	G	G	G	G	G	G	G	G	G	G	G	G	G	G	G	G	G	G	G	G	G	G	G	G	G	G	G	G	G	G	G	G	G	G	G	G	G	G	G
rs4_22835937	4	22835937	G	G	G	G	G	G	G	G	G	G	G	G	G	G	G	G	G	G	G	G	G	G	G	G	G	G	G	G	G	G	G	G	G	G	G	G	G	G	G	G	G	G	G	G	G	G	G
rs4_22867034	4	22867034	G	G	G	G	G	G	G	G	G	G	G	G	G	G	G	G	G	G	G	G	G	G	G	G	G	G	G	G	G	G	G	G	G	G	G	G	G	G	G	G	G	G	G	G	G	G	G
rs4_22867143	4	22867143	G	G	G	N	G	G	A	G	N	G	N	G	N	A	A	G	N	G	G	A	G	N	G	G	N	G	A	N	G	A	A	N	G	N	N	G	G	G	G	A	A	G	G	N	N	G	G
rs4_22868211	4	22868211	G	G	G	G	G	G	G	G	G	G	G	G	G	G	G	G	G	G	G	G	G	G	G	G	G	G	G	G	G	G	G	G	G	G	G	G	N	G	G	G	G	G	G	G	G	G	G
rs4_22868590	4	22868590	G	G	G	G	G	G	G	G	G	G	G	G	G	G	G	G	G	G	G	G	G	G	G	G	G	G	A	G	G	G	G	G	G	G	G	G	G	G	G	G	G	G	G	G	G	G	G
rs4_22868936	4	22868936	G	G	G	G	G	G	G	G	G	G	G	G	G	G	G	G	G	G	G	G	G	G	G	G	G	G	G	G	G	G	G	G	G	G	G	G	G	G	G	G	G	G	G	G	G	G	G
rs4_22870124	4	22870124	G	G	G	G	G	G	G	G	G	G	G	G	G	G	G	G	G	G	G	G	G	G	G	G	G	G	G	G	G	A	G	G	G	G	G	G	G	G	G	G	G	G	G	G	G	G	G
rs4_22871041	4	22871041	G	G	G	G	G	G	G	G	N	G	G	G	G	G	G	G	G	G	G	G	G	G	G	G	G	G	G	G	G	G	G	G	G	G	G	G	G	G	G	G	G	G	G	G	G	G	G
rs4_22871530	4	22871530	G	G	G	A	G	G	A	G	N	G	G	G	A	A	A	G	G	G	G	A	G	A	G	G	A	G	A	A	G	G	A	A	G	A	A	G	G	G	G	N	A	G	G	A	A	G	G
rs4_22871649	4	22871649	G	G	G	N	G	G	G	A	G	G	G	G	G	G	N	G	G	G	G	G	G	N	G	G	N	G	G	N	G	A	G	N	G	G	N	G	G	G	G	G	N	G	G	G	G	G	G
rs4_22871806	4	22871806	G	G	G	A	G	N	A	G	N	G	G	G	A	A	A	G	N	G	G	A	G	A	G	G	A	G	A	A	G	G	A	A	G	A	A	G	G	G	G	N	A	G	G	A	A	G	G
rs4_22872628	4	22872628	G	G	G	G	G	G	N	G	G	G	G	G	G	G	G	G	G	G	G	G	G	G	G	N	G	G	G	G	G	G	G	G	G	G	G	G	G	G	G	G	G	G	G	G	G	G	G
rs4_23241626	4	23241626	G	A	A	G	A	A	G	G	N	A	G	N	N	A	A	A	A	N	A	A	A	A	G	A	A	A	G	A	A	N	G	N	A	A	A	N	N	A	A	A	G	A	A	A	A	A	N
rs4_23242248	4	23242248	G	A	A	G	A	A	G	G	N	A	N	N	N	A	G	A	N	A	A	A	A	A	G	A	A	A	G	A	A	G	G	A	A	A	A	N	N	A	A	A	G	N	A	N	A	A	N
rs4_23242266	4	23242266	G	A	A	G	A	A	G	G	N	A	N	N	N	A	G	A	A	A	A	A	A	A	G	A	A	A	G	A	A	G	G	A	A	A	A	N	N	A	A	A	G	N	A	A	A	A	N
rs4_23243399	4	23243399	G	G	G	G	G	G	G	G	G	G	G	G	G	G	G	G	G	G	G	G	G	G	G	G	G	G	G	G	G	G	G	G	G	G	G	N	G	G	G	G	G	G	G	G	G	G	G
rs4_23243458	4	23243458	G	A	N	G	A	A	G	G	G	G	G	G	G	G	G	N	A	G	G	G	G	G	G	G	G	G	G	G	G	G	G	G	G	G	G	N	N	A	A	G	G	N	A	G	G	G	N
rs4_23243488	4	23243488	G	G	G	G	G	G	G	G	G	G	G	G	G	G	G	G	G	N	N	G	G	G	G	G	G	G	G	G	G	N	G	G	G	G	G	G	G	G	G	G	G	G	G	G	G	G	G
rs4_23243524	4	23243524	G	G	G	G	G	G	G	G	G	N	G	N	G	N	N	G	N	N	N	G	N	A	G	G	G	G	G	G	G	G	G	N	N	N	G	G	G	G	G	G	G	G	G	G	G	G	G
rs4_23243681	4	23243681	G	G	G	G	N	N	N	G	G	G	N	G	N	N	N	G	G	N	G	G	N	G	G	N	G	G	G	N	G	G	N	G	G	G	G	N	G	G	G	N	G	G	G	G	G	G	G
rs4_23243755	4	23243755	G	G	G	N	G	N	G	G	G	G	N	G	G	N	G	G	G	G	N	G	G	G	N	G	G	G	G	N	G	N	G	N	N	G	N	G	G	G	G	N	G	N	G	N	G	N	G
rs4_23243773	4	23243773	G	G	G	G	G	N	G	G	G	G	G	G	G	G	A	N	G	N	N	G	G	N	N	G	A	G	G	N	G	G	G	N	N	A	G	G	G	G	G	N	G	N	G	G	G	G	G
rs4_23244031	4	23244031	G	G	G	G	G	G	N	G	N	G	G	G	G	N	G	G	G	N	G	G	G	G	G	G	N	G	G	G	G	G	G	G	G	G	G	G	G	G	G	N	G	G	G	G	G	G	G
rs4_24654332	4	24654332	G	G	G	G	G	G	G	G	G	G	G	G	G	G	G	G	G	G	G	G	G	G	G	G	G	G	G	G	G	G	G	G	G	G	G	G	G	G	G	G	G	G	G	G	G	G	G
rs4_24654538	4	24654538	G	G	G	G	G	G	G	N	G	G	G	G	N	G	N	G	N	G	G	G	N	G	G	G	G	G	G	N	G	N	G	N	G	G	G	N	G	G	G	N	G	G	G	N	G	G	G
rs4_24654638	4	24654638	G	G	G	N	G	G	G	G	G	G	G	G	G	G	G	G	N	G	G	G	N	G	G	G	G	G	G	G	G	G	G	N	N	G	G	G	G	G	N	G	G	N	G	G	G	G	G
rs4_24654788	4	24654788	A	A	A	A	A	N	A	G	N	A	A	A	N	A	A	A	N	A	A	A	A	A	N	A	A	A	A	A	A	G	A	A	A	A	A	N	A	A	A	A	A	A	A	A	N	A	A
rs4_24654803	4	24654803	G	G	G	G	G	G	G	A	N	G	G	G	N	G	G	G	G	G	G	G	G	G	G	G	N	G	G	G	G	A	G	G	G	G	G	N	G	G	G	G	G	N	G	G	N	G	G
rs4_24655105	4	24655105	G	A	G	G	A	N	A	G	N	A	G	G	G	G	G	G	N	G	G	G	G	G	N	G	G	G	A	G	G	G	G	G	G	G	G	N	N	A	N	G	G	N	A	N	G	G	G
rs4_24657909	4	24657909	G	G	N	G	G	G	G	A	N	G	G	G	N	G	G	G	G	G	G	G	G	G	G	N	G	G	G	G	G	A	G	G	G	G	G	N	G	G	G	G	G	G	G	G	G	G	G
rs4_24658027	4	24658027	G	G	G	G	G	G	G	G	G	G	G	G	G	G	G	G	G	G	G	G	G	G	G	G	G	G	G	G	G	G	G	G	G	G	G	G	G	G	G	G	G	G	G	G	G	G	G
rs4_24658548	4	24658548	G	G	G	G	G	G	G	G	G	G	G	G	G	G	G	G	A	G	G	G	G	G	G	G	G	G	G	G	G	G	G	G	G	G	G	G	G	G	N	G	G	G	G	G	G	G	N
rs4_26201343	4	26201343	G	G	G	G	G	G	G	G	G	G	G	G	G	G	G	G	G	G	G	G	G	G	G	G	G	G	G	G	G	G	G	G	G	G	G	G	G	G	G	G	G	G	G	G	G	G	G
rs4_26205174	4	26205174	G	A	G	A	A	G	G	G	G	G	G	G	G	G	G	G	N	G	G	G	G	G	G	G	G	G	G	G	G	G	G	G	G	G	G	G	G	G	G	G	G	G	G	G	G	G	N
rs4_26205175	4	26205175	G	A	G	A	A	G	G	G	G	G	A	G	G	G	G	G	N	G	G	G	G	G	G	G	G	G	G	G	G	G	G	G	G	G	G	G	G	G	G	G	N	G	G	N	G	G	N
rs4_26205176	4	26205176	G	G	G	G	G	N	G	G	G	G	G	G	G	G	G	G	G	G	G	G	G	G	G	G	G	G	G	G	G	G	G	N	G	G	G	G	N	G	G	G	G	G	G	G	G	G	G
rs4_26208290	4	26208290	A	A	G	A	A	G	G	G	N	G	A	G	G	G	N	G	A	G	G	G	G	G	G	G	G	G	G	G	G	G	G	G	G	G	G	G	G	G	G	G	G	G	A	G	G	G	G
rs4_26213401	4	26213401	G	G	G	G	G	G	G	G	G	G	G	G	G	G	G	G	G	G	G	G	G	G	G	G	G	G	G	G	G	G	G	G	G	G	G	G	G	G	G	G	G	G	G	G	G	G	G
rs4_27371032	4	27371032	G	G	A	A	G	N	A	G	N	A	A	G	G	G	G	G	G	G	G	G	G	A	A	G	A	G	A	G	G	G	G	G	G	G	G	N	A	A	N	G	G	N	A	G	G	G	N
rs4_27372879	4	27372879	G	G	G	G	G	N	G	G	G	G	G	G	G	G	A	G	N	G	G	G	G	G	G	G	G	G	G	G	G	G	G	A	G	G	A	G	G	G	G	G	G	G	G	G	G	A	N
rs4_27425942	4	27425942	G	G	G	G	G	N	G	G	G	G	G	G	G	G	A	G	G	G	G	G	G	G	G	G	G	G	G	G	G	G	G	G	G	G	G	G	G	G	G	G	G	G	G	G	G	G	G
rs4_27428688	4	27428688	G	G	A	A	G	N	A	G	N	A	A	G	G	G	G	G	G	G	G	G	G	A	N	G	A	G	A	G	G	G	G	N	G	G	A	N	A	A	N	G	G	A	A	G	G	A	N
rs4_28368625	4	28368625	A	G	G	A	G	N	G	G	G	G	A	G	G	G	G	G	A	G	G	G	G	G	G	G	G	G	G	G	G	G	G	G	G	G	G	G	G	G	G	G	G	G	G	G	G	G	G
rs4_28368688	4	28368688	G	G	G	G	G	G	G	G	G	G	G	G	G	G	G	G	G	G	G	G	G	G	G	G	G	G	G	G	G	G	G	G	G	G	G	G	G	G	G	G	G	G	G	G	G	G	G
rs4_28368721	4	28368721	A	G	G	N	G	N	G	G	G	G	A	G	G	G	G	G	A	G	G	G	G	G	G	G	G	G	G	G	G	G	G	G	G	G	G	G	G	G	N	G	G	G	G	G	G	G	G
rs4_28368772	4	28368772	G	G	G	G	G	G	G	G	G	G	G	G	G	G	G	G	G	G	G	G	G	G	G	G	G	G	G	G	G	G	G	G	G	G	G	G	G	G	G	G	G	G	G	G	G	G	G
rs4_28368830	4	28368830	G	G	G	G	G	G	G	G	G	G	G	G	G	G	G	G	G	G	G	G	G	G	G	G	G	G	G	G	G	G	G	G	G	G	G	G	G	G	G	G	G	G	G	G	G	G	G
rs4_28369534	4	28369534	G	A	A	G	A	N	A	A	A	A	G	A	G	A	G	A	G	A	A	A	A	A	A	A	A	A	A	A	A	G	A	A	A	A	A	N	A	A	N	A	A	A	A	A	A	A	A
rs4_28370718	4	28370718	G	G	N	G	G	G	G	G	N	G	G	G	G	G	G	G	G	G	G	G	G	G	G	G	G	G	G	G	G	G	G	G	G	G	G	G	G	G	G	G	G	G	G	G	G	G	G
rs4_28372727	4	28372727	G	G	G	G	G	G	G	G	G	G	G	G	G	G	G	G	G	G	G	G	G	G	G	G	G	G	G	G	G	G	G	G	G	G	G	G	G	G	G	G	G	G	G	G	G	G	G
rs4_28372746	4	28372746	G	G	G	G	G	G	G	G	G	G	G	G	G	G	G	G	G	G	G	G	G	G	G	G	G	G	G	G	G	G	G	G	G	G	G	G	G	G	G	G	G	G	G	G	G	G	G
rs4_28372792	4	28372792	G	G	G	G	G	G	G	G	G	G	G	G	A	G	G	G	G	G	G	G	G	G	G	G	G	G	G	G	G	G	G	G	G	G	G	G	G	G	G	G	G	G	G	G	G	G	G
rs4_28813346	4	28813346	G	G	G	G	G	G	G	G	G	G	G	G	G	G	G	G	G	G	G	G	G	G	G	G	G	G	G	G	G	G	G	G	G	G	G	G	G	G	G	G	G	G	G	G	G	G	G
rs4_28813350	4	28813350	G	G	G	G	G	G	G	G	G	G	G	G	G	G	G	G	A	G	G	G	G	G	G	G	G	G	G	G	G	G	G	G	G	G	G	G	G	G	G	G	G	N	G	G	G	G	G
rs4_30316708	4	30316708	G	G	G	G	G	N	G	G	N	A	G	G	G	G	G	A	G	G	G	G	A	G	G	G	G	A	A	G	G	A	G	G	A	G	G	G	N	G	G	A	G	G	G	G	G	G	G
rs4_30316924	4	30316924	G	G	G	G	G	N	G	G	N	A	G	G	G	G	G	A	G	G	G	G	A	G	G	G	G	A	A	G	G	G	G	G	A	G	G	G	N	G	N	A	G	G	G	G	G	G	G
rs4_30318656	4	30318656	G	G	G	G	G	N	G	G	N	A	G	G	G	G	G	A	G	G	N	G	A	G	G	G	G	A	A	G	G	A	G	G	A	G	G	G	N	G	N	A	G	G	G	G	G	G	G
rs4_30319028	4	30319028	G	G	G	G	G	G	G	G	G	G	G	G	G	G	G	G	G	G	G	G	G	G	G	G	G	G	G	G	G	A	G	G	G	G	G	G	G	G	G	G	G	G	G	G	G	G	G
rs4_30319196	4	30319196	G	G	G	G	G	N	G	G	N	A	G	G	G	G	G	A	G	G	G	G	A	G	G	G	G	A	A	G	G	A	G	G	A	G	G	G	N	G	G	A	G	G	G	G	G	G	G
rs4_30321605	4	30321605	G	G	G	G	G	N	G	G	G	A	G	G	G	G	G	A	G	G	G	G	A	G	G	G	G	A	A	G	G	N	G	G	N	G	G	G	N	G	N	A	G	G	G	G	G	G	G
rs4_30321817	4	30321817	G	G	G	G	G	N	G	G	G	G	G	G	G	G	G	A	G	G	G	G	G	G	G	G	G	G	G	G	G	G	G	G	G	G	G	G	N	G	G	G	G	G	G	G	G	G	G
rs4_30322026	4	30322026	G	G	G	G	G	G	G	G	G	G	G	G	G	G	G	G	G	G	G	G	G	G	G	G	G	G	G	G	G	G	G	G	G	G	G	G	G	G	G	G	G	G	G	G	G	G	G
rs4_30322367	4	30322367	G	G	G	G	G	G	G	G	N	G	G	G	G	G	G	G	G	G	G	G	N	G	G	G	G	G	G	G	G	G	G	N	G	G	G	G	G	G	G	N	G	G	G	G	N	G	G
rs4_30322426	4	30322426	G	G	G	G	G	G	G	G	N	G	G	A	G	A	G	G	G	G	G	G	G	G	G	A	G	G	G	A	G	G	A	A	G	A	G	G	G	G	G	G	A	G	G	A	A	G	G
rs4_30322631	4	30322631	G	G	G	G	G	G	G	G	N	A	G	G	G	G	G	G	G	G	G	G	A	G	N	G	G	A	A	G	G	G	G	G	A	G	G	G	G	G	G	A	G	G	G	G	G	G	G
rs4_30322633	4	30322633	G	G	G	G	G	G	G	G	N	A	G	G	G	G	G	N	G	G	G	G	A	G	N	G	G	A	A	N	G	A	G	G	A	G	G	G	G	G	G	A	G	G	G	G	G	G	G
rs4_30432916	4	30432916	G	G	G	G	G	G	G	G	G	A	G	G	G	G	G	G	G	G	G	G	A	G	G	G	G	G	A	G	G	G	G	G	A	G	G	G	G	G	G	A	G	G	G	G	G	G	G
rs4_30433597	4	30433597	G	G	G	G	G	G	G	G	G	G	G	G	G	G	G	N	G	G	G	G	G	G	G	G	G	G	G	N	G	G	G	G	G	G	G	G	G	G	G	G	G	G	G	G	G	G	G
rs4_30434350	4	30434350	G	G	G	G	G	G	G	G	N	A	G	G	G	G	G	G	G	G	G	G	A	G	G	G	G	G	A	G	G	A	G	G	A	G	G	G	G	G	G	A	G	G	G	G	G	G	G
rs4_30435509	4	30435509	G	G	G	G	G	G	G	G	G	G	G	G	G	G	G	G	G	G	G	G	G	G	G	G	G	G	G	G	G	G	G	G	G	G	G	G	G	G	G	G	G	G	G	G	G	G	N
rs4_30438901	4	30438901	G	G	G	G	G	G	G	G	N	G	G	A	G	A	G	G	G	G	G	G	G	G	G	A	G	G	G	N	G	G	A	A	G	A	G	G	G	G	G	G	A	G	G	A	A	G	G
rs4_30439138	4	30439138	G	G	G	G	G	G	G	G	G	G	G	G	G	G	G	G	G	G	G	G	G	G	G	G	G	G	G	G	G	G	G	G	G	G	G	G	G	G	G	G	G	G	G	G	G	G	G
rs4_30569352	4	30569352	G	G	G	G	G	G	G	G	N	G	G	G	G	G	G	G	N	G	G	G	G	G	G	G	G	G	G	N	G	G	G	G	G	G	G	G	G	G	G	G	G	G	G	G	N	G	G
rs4_30569504	4	30569504	N	G	N	G	G	N	G	G	N	A	N	G	G	G	A	A	N	G	G	G	A	G	G	G	G	G	A	G	G	G	G	G	A	G	A	G	N	G	G	A	G	N	G	G	N	A	G
rs4_30572046	4	30572046	G	G	G	G	G	N	G	G	N	A	G	G	G	G	A	N	G	G	G	G	A	G	G	G	G	G	A	G	G	G	G	G	A	G	A	G	N	G	G	A	G	N	G	G	G	A	G
rs4_30572590	4	30572590	G	G	G	G	G	G	G	G	G	G	G	G	G	G	G	G	G	G	G	G	G	G	G	G	G	G	G	G	G	A	G	G	G	G	G	G	G	G	G	G	G	G	G	G	G	G	G
rs4_32042779	4	32042779	G	A	G	G	A	G	N	G	N	G	G	G	G	G	N	A	G	G	N	G	N	G	A	G	G	A	G	G	G	G	G	G	G	A	G	N	G	G	G	G	G	G	A	A	A	A	N
rs4_32042908	4	32042908	A	G	G	A	G	G	G	N	G	G	G	G	G	G	G	G	G	G	G	G	G	G	G	G	G	G	G	G	G	N	G	N	A	G	G	N	G	G	G	G	G	G	G	G	G	G	G
rs4_32042931	4	32042931	A	G	A	A	G	N	A	G	N	A	N	A	G	N	G	N	N	N	G	N	N	A	G	G	A	G	G	N	A	N	N	N	A	G	G	G	N	A	A	N	A	A	G	G	G	G	G
rs4_32042975	4	32042975	G	A	G	G	A	G	G	G	A	G	G	G	G	G	N	A	G	N	N	G	N	G	A	G	G	N	A	G	N	G	G	N	G	A	G	A	G	G	G	G	G	G	A	A	A	A	G
rs4_32043019	4	32043019	G	G	G	G	G	G	G	G	G	G	G	G	G	G	G	G	G	G	G	G	G	G	G	A	G	G	G	G	G	G	G	G	G	G	G	G	G	G	G	G	G	G	G	G	G	G	G
rs4_32043157	4	32043157	G	G	A	G	G	G	A	G	G	A	N	A	G	A	N	G	A	A	N	A	G	A	G	A	A	G	G	A	A	G	A	N	G	G	G	G	N	A	A	N	A	A	G	G	G	G	G
rs4_32043189	4	32043189	A	G	G	A	G	N	G	A	G	G	G	G	A	G	G	G	G	G	G	G	G	G	G	G	G	G	G	G	G	G	G	G	A	G	A	G	N	G	G	G	G	G	G	G	G	G	N
rs4_32043442	4	32043442	G	G	G	G	G	G	G	G	G	G	G	G	G	G	G	G	G	G	G	G	G	G	G	G	G	G	G	N	G	G	G	G	G	G	G	G	G	G	G	G	G	G	G	G	G	G	G
rs4_32043702	4	32043702	G	G	G	G	G	N	G	A	G	G	G	G	A	G	G	G	G	G	G	G	G	G	G	G	G	G	G	G	G	G	G	G	G	G	A	G	N	G	N	G	G	G	G	G	G	G	N
rs4_32044236	4	32044236	G	G	G	G	G	G	G	G	G	G	G	G	G	G	G	G	G	G	G	G	G	G	G	G	G	G	G	G	G	G	G	G	G	G	G	G	G	G	G	G	G	G	G	G	G	G	G
rs4_32044344	4	32044344	G	G	G	G	G	G	G	G	G	G	G	G	G	G	G	G	G	G	G	G	G	G	G	G	G	G	G	G	G	G	G	G	G	G	G	G	G	G	G	G	G	G	G	G	G	G	G
rs4_32044685	4	32044685	A	G	G	A	G	N	G	A	G	G	G	G	A	G	G	G	N	G	G	G	G	G	G	G	G	G	G	G	G	G	G	G	A	G	A	G	N	G	N	G	G	G	G	G	G	G	N
rs4_32045438	4	32045438	G	G	G	G	G	G	G	G	G	G	G	G	G	G	G	G	G	G	G	G	G	G	G	G	G	G	G	G	G	G	G	G	G	G	G	G	G	G	G	G	G	G	G	G	G	G	G
rs4_32045606	4	32045606	G	A	G	G	A	G	G	G	N	G	G	G	G	G	A	A	G	G	A	G	A	G	A	G	G	A	A	G	G	G	G	N	G	A	G	A	G	G	G	N	G	G	A	N	A	A	N
rs4_32045885	4	32045885	G	G	G	G	G	G	G	G	G	G	G	G	G	G	G	G	G	G	G	G	G	G	G	G	G	G	G	G	G	G	G	G	G	G	G	G	G	G	G	G	G	G	G	G	G	G	G
rs4_32046403	4	32046403	A	G	G	A	G	G	G	G	G	G	G	G	G	G	G	G	G	G	G	G	G	G	G	G	G	G	N	G	G	G	G	G	A	G	G	G	G	G	G	G	G	G	G	G	G	G	G
rs4_32046669	4	32046669	G	G	G	G	G	N	G	A	G	G	G	G	A	G	G	G	G	G	G	G	G	G	G	G	G	G	G	G	G	G	G	G	G	G	A	G	N	G	N	G	G	G	G	G	G	G	N
rs4_32046743	4	32046743	G	G	G	G	G	G	G	G	G	G	G	G	G	G	G	G	G	G	G	G	G	G	G	G	G	G	G	G	G	G	G	G	G	G	G	G	G	G	G	G	G	G	G	G	G	G	G
rs4_32046910	4	32046910	G	G	N	G	G	N	A	G	N	A	A	N	G	A	G	G	A	A	G	A	G	A	G	G	A	G	G	N	A	G	A	G	G	G	G	G	N	A	A	N	A	N	G	G	G	G	G
rs4_32047026	4	32047026	G	G	G	G	G	G	G	G	G	G	G	G	G	G	G	G	G	G	G	G	G	G	G	G	G	G	G	G	G	G	G	G	G	G	G	G	G	G	G	G	G	G	G	G	G	G	G
rs4_32047101	4	32047101	G	G	G	G	G	N	G	A	G	G	G	G	A	G	G	G	G	G	G	G	G	G	G	G	G	G	G	G	G	G	G	G	G	G	A	G	N	G	N	G	G	G	G	G	G	G	N
rs4_32047360	4	32047360	A	G	N	A	G	G	G	G	N	G	G	G	G	G	G	G	G	G	G	G	G	G	G	G	G	G	G	G	G	A	G	G	A	G	G	G	G	G	G	G	G	N	G	G	G	G	G
rs4_32047502	4	32047502	G	G	G	G	G	N	G	A	G	G	G	G	A	G	G	G	N	G	G	G	G	G	G	G	G	G	G	G	G	G	G	G	G	G	A	G	N	G	N	G	G	G	G	G	G	G	N
rs4_32047610	4	32047610	A	G	G	A	G	G	G	G	G	G	G	G	G	G	G	G	G	G	G	G	G	G	G	G	G	G	G	G	G	G	G	G	A	G	G	G	G	G	G	G	G	G	G	G	G	G	G
rs4_32047943	4	32047943	G	G	G	G	G	G	G	G	G	G	G	G	G	G	G	G	G	G	G	G	G	G	G	G	G	G	G	G	G	A	G	G	G	G	G	G	G	G	G	G	G	G	G	G	G	G	G
rs4_32048232	4	32048232	G	G	G	G	G	G	G	G	G	G	G	G	G	G	G	G	G	G	G	G	G	G	G	G	G	G	G	G	G	G	G	G	G	G	G	G	G	G	G	G	G	G	G	G	G	G	G
rs4_32166518	4	32166518	G	G	G	G	G	G	G	G	G	G	G	G	G	G	G	G	G	G	G	G	G	G	G	G	N	G	G	G	G	A	G	G	G	G	G	G	G	G	G	G	G	G	G	G	G	G	G
rs4_32166596	4	32166596	G	G	N	G	G	G	G	G	N	G	G	G	G	G	G	G	G	G	G	G	G	G	G	N	G	G	G	G	G	G	G	G	G	G	G	G	G	G	G	G	G	N	G	G	G	G	G
rs4_32166656	4	32166656	G	G	G	G	G	A	G	G	G	G	G	A	A	G	G	G	G	G	G	G	G	G	G	G	G	G	G	G	G	G	G	G	G	G	A	G	G	G	G	G	G	G	G	G	G	G	N
rs4_32166738	4	32166738	G	G	N	G	G	N	A	G	N	A	N	G	G	G	G	G	A	G	G	A	G	A	G	G	A	G	G	A	A	G	A	G	G	G	G	G	G	A	N	A	A	A	N	G	G	A	G
rs4_32166822	4	32166822	G	G	G	A	G	G	G	G	G	G	G	G	G	G	G	G	G	G	G	G	G	G	G	G	G	G	G	G	G	G	G	G	A	G	G	G	G	G	G	G	G	G	G	G	G	G	G
rs4_32167373	4	32167373	G	G	G	G	G	N	G	G	N	G	G	A	A	G	G	G	G	G	G	G	G	G	G	G	G	G	G	G	G	A	G	G	G	G	A	G	G	G	G	G	G	G	G	G	G	G	N
rs4_32167689	4	32167689	G	G	G	G	G	G	G	G	G	G	G	G	G	G	G	G	G	G	G	G	G	G	G	G	G	G	G	G	G	G	G	G	G	G	G	G	G	G	G	G	G	G	G	G	G	G	G
rs4_32167733	4	32167733	G	G	G	G	G	G	G	G	G	G	G	G	G	G	G	G	G	G	G	G	G	G	G	G	G	G	G	G	G	A	G	G	G	G	G	G	G	G	G	G	G	G	G	G	G	G	G
rs4_32167819	4	32167819	G	G	G	G	G	G	G	G	G	G	G	G	G	G	G	G	G	G	G	G	G	G	G	G	G	G	G	G	G	G	G	G	G	G	G	G	G	G	G	G	G	N	G	G	G	G	G
rs4_32168337	4	32168337	G	G	G	G	G	G	G	G	G	G	G	G	G	G	G	G	G	G	G	G	G	G	G	G	G	G	G	G	G	A	G	G	G	G	G	G	G	G	G	G	G	G	G	G	G	G	G
rs4_32168849	4	32168849	G	G	G	G	G	G	G	G	G	G	G	G	G	G	G	G	G	G	G	G	G	G	G	G	G	G	G	G	G	A	G	G	G	G	G	G	G	G	G	G	G	G	G	G	G	G	G
rs4_32168968	4	32168968	G	G	G	G	G	G	G	G	G	G	G	G	G	G	G	G	G	G	G	G	G	G	G	G	G	G	G	G	G	A	G	G	G	G	G	G	G	G	G	G	G	G	G	G	G	G	G
rs4_32169011	4	32169011	G	G	G	A	G	G	G	G	G	G	G	G	G	G	G	G	G	G	G	G	G	G	G	G	G	G	A	G	G	G	G	G	A	G	G	G	G	G	G	G	G	G	G	G	G	G	G
rs4_32169298	4	32169298	G	G	G	G	G	N	G	G	G	G	G	A	A	G	N	G	N	G	G	G	G	G	G	G	G	G	G	G	G	A	G	G	G	G	A	G	G	G	G	G	G	N	G	G	G	G	N
rs4_32169515	4	32169515	G	G	A	G	G	N	N	G	N	A	A	G	G	G	G	G	A	G	G	A	G	A	G	G	A	G	G	N	A	G	A	G	G	G	G	G	G	A	N	N	A	N	G	G	G	A	G
rs4_32169587	4	32169587	A	A	N	G	A	N	A	A	N	A	A	G	G	A	A	A	A	A	A	A	A	A	A	A	A	A	G	N	A	G	A	A	G	A	G	A	A	A	A	A	A	A	A	A	A	A	N
rs4_32169960	4	32169960	G	G	G	A	G	A	G	G	G	G	G	A	A	G	G	G	G	G	G	G	G	G	G	G	G	G	G	G	G	A	G	G	A	G	A	G	G	G	G	G	G	G	G	G	G	G	N
rs4_32169999	4	32169999	A	A	G	G	A	G	G	A	N	G	G	G	G	A	A	A	G	A	A	G	A	G	A	N	G	A	G	G	G	G	G	N	G	A	G	A	A	G	G	N	G	G	A	A	N	G	G
rs4_33341358	4	33341358	G	G	G	G	G	G	G	A	N	G	G	N	G	G	G	G	G	G	G	G	G	G	G	G	G	N	G	N	G	A	G	G	A	G	G	G	G	G	G	A	G	G	G	G	G	A	G
rs4_33341439	4	33341439	G	G	G	G	G	G	G	G	G	G	G	G	G	G	G	G	G	G	G	G	G	G	G	G	G	G	G	G	G	A	G	G	G	G	G	G	G	G	G	G	G	N	G	G	G	G	G
rs4_33341461	4	33341461	G	G	N	G	G	G	G	A	N	G	G	A	G	G	G	G	G	G	G	G	G	G	G	G	G	G	G	G	G	G	G	G	A	G	G	N	G	G	G	A	G	G	G	G	G	A	G
rs4_33342108	4	33342108	G	G	G	G	G	G	G	G	G	G	G	G	G	G	G	G	G	G	G	G	G	G	G	G	G	G	G	G	G	A	G	G	G	G	G	G	G	G	G	G	G	N	G	G	G	G	G
rs4_33343488	4	33343488	G	G	G	G	G	G	G	A	N	G	G	A	G	G	A	G	G	A	G	G	A	G	N	G	G	G	G	G	G	G	G	G	G	G	G	N	A	G	N	N	G	G	A	G	G	G	N
rs4_33344242	4	33344242	G	G	G	G	G	G	G	G	N	G	G	G	G	G	G	G	G	G	G	G	G	G	G	G	G	G	G	G	G	G	G	G	A	G	G	G	G	G	G	A	G	G	G	G	G	A	G
rs4_33345178	4	33345178	G	G	G	G	G	G	G	G	N	G	G	G	G	G	A	G	G	A	G	G	A	G	G	A	G	G	G	G	G	G	G	G	G	G	G	N	G	G	G	G	G	G	A	G	G	G	N
rs4_33346557	4	33346557	G	G	G	G	G	G	N	N	N	G	G	N	G	G	A	N	G	N	G	G	N	G	G	A	G	G	G	G	G	G	G	G	G	G	G	A	G	G	N	G	G	G	N	G	G	G	G
rs4_33346580	4	33346580	G	G	G	G	G	G	N	N	N	G	G	G	G	G	N	G	N	N	G	G	N	G	G	N	G	G	G	G	G	A	G	G	A	G	G	N	G	G	G	A	G	G	N	G	G	A	G
rs4_33346760	4	33346760	G	G	G	G	G	G	G	G	N	G	G	G	G	G	A	G	G	A	G	G	A	G	G	A	G	G	G	G	G	A	G	G	G	G	G	N	G	G	G	G	G	G	A	G	G	G	N
rs4_33346922	4	33346922	G	G	G	G	G	G	G	N	G	G	G	G	G	G	G	G	G	G	G	G	G	G	G	G	G	G	G	N	G	A	G	G	G	G	G	G	G	G	N	G	G	G	G	G	G	G	G
rs4_33347035	4	33347035	G	N	N	G	G	G	N	G	G	G	G	G	N	N	G	N	G	N	N	G	N	N	G	G	G	G	G	G	G	G	G	N	G	G	G	N	G	G	G	N	G	G	A	G	G	G	G
rs4_33950790	4	33950790	G	N	N	G	G	G	G	G	G	G	G	G	G	G	N	N	N	G	G	G	G	G	G	N	N	G	N	G	G	A	G	G	G	G	G	G	G	N	N	N	G	G	G	G	N	N	G
rs4_33952193	4	33952193	G	G	G	G	G	G	G	G	G	G	G	G	G	G	G	G	G	G	G	G	G	G	G	G	G	G	G	G	G	G	G	G	G	G	G	G	G	G	G	G	G	G	G	G	G	G	G
rs4_33952195	4	33952195	G	G	G	G	G	G	G	G	G	G	G	G	G	G	G	G	G	G	G	G	G	G	G	G	G	G	G	G	G	A	G	G	G	G	G	G	G	G	G	G	G	G	G	G	G	G	G
rs4_33953078	4	33953078	G	G	A	G	G	G	G	G	G	G	G	G	A	N	G	G	G	G	G	G	G	A	G	G	A	G	G	G	G	G	G	G	G	G	G	G	G	G	G	G	G	N	G	G	G	G	G
rs4_33953247	4	33953247	G	G	G	G	G	G	G	G	G	G	G	G	G	G	G	G	G	G	N	G	N	G	G	G	G	G	G	N	G	G	G	G	G	G	G	G	G	N	N	N	G	G	G	G	G	G	G
rs4_34000616	4	34000616	G	G	G	G	G	G	G	G	G	G	G	G	G	G	G	G	G	G	G	G	G	G	G	G	G	G	G	G	G	G	G	G	A	G	G	G	G	G	G	A	G	G	G	G	G	G	G
rs4_34000706	4	34000706	G	G	N	G	G	G	G	G	N	G	G	G	G	G	G	G	G	G	G	G	G	G	G	G	G	G	G	G	G	G	G	G	G	G	G	G	G	G	G	G	G	G	G	G	G	G	G
rs4_34001163	4	34001163	G	G	N	G	G	G	G	G	G	G	G	G	G	G	G	N	G	G	G	G	G	G	G	G	G	G	G	G	G	G	G	G	G	G	G	G	G	G	G	G	G	G	G	G	G	G	G
rs4_34001500	4	34001500	G	G	G	G	G	G	G	G	G	G	G	G	G	G	G	G	G	G	G	G	G	G	G	G	G	G	G	G	G	G	G	G	G	G	G	G	G	G	G	G	G	G	G	G	G	G	G
rs4_34001514	4	34001514	G	G	G	G	G	G	G	G	G	G	G	G	G	G	G	G	G	G	G	G	G	G	G	G	G	G	G	G	G	G	G	G	G	G	G	G	G	G	G	G	G	G	G	G	G	G	G
rs4_34001600	4	34001600	G	G	G	G	G	G	G	G	G	G	G	G	G	G	G	G	G	G	G	G	G	G	G	G	G	G	G	G	G	G	G	G	G	G	G	G	G	G	G	G	G	G	G	G	G	G	G
rs4_34002603	4	34002603	G	G	G	G	G	G	G	G	G	G	G	G	G	G	G	G	G	G	G	G	G	G	G	G	G	G	G	G	G	G	G	G	G	G	G	G	G	G	G	G	G	G	G	G	G	G	G
rs4_34004059	4	34004059	G	G	G	G	G	G	G	G	G	G	G	G	G	G	G	G	G	G	G	G	G	G	G	G	G	G	G	G	G	G	G	G	G	G	G	G	G	G	G	G	G	G	G	G	G	G	G
rs4_34005942	4	34005942	G	G	G	G	G	G	G	G	G	G	G	G	G	G	G	G	G	G	G	G	G	G	G	G	G	G	G	G	G	G	G	G	G	G	G	G	G	G	G	G	G	G	G	G	G	G	G
rs4_34015205	4	34015205	G	G	N	G	G	G	G	G	G	G	G	G	G	G	G	G	G	G	G	G	G	G	G	G	G	G	G	G	G	A	G	G	G	G	G	G	G	G	G	G	G	G	G	G	G	G	G
rs4_34015470	4	34015470	G	G	G	G	G	G	G	G	G	G	G	G	G	G	G	G	G	G	G	G	G	G	G	G	G	G	G	G	G	G	G	G	G	G	G	G	G	G	G	G	G	G	G	G	G	G	G
rs4_34015540	4	34015540	G	G	G	G	G	G	G	G	G	G	G	G	G	G	G	G	G	G	G	G	G	G	G	G	G	G	G	G	G	A	G	G	G	G	G	G	G	G	G	G	G	G	G	G	G	G	G
rs4_34015678	4	34015678	G	G	G	G	G	G	G	G	G	G	G	G	G	G	G	G	G	G	G	G	G	G	G	G	G	G	G	G	G	G	G	G	G	G	G	G	G	G	G	G	G	G	G	G	G	G	G
rs4_34016869	4	34016869	G	G	G	G	G	G	G	N	G	G	G	G	G	G	G	G	G	G	G	G	G	G	G	G	G	G	G	G	G	G	G	G	G	G	G	G	G	G	G	G	G	G	G	G	G	G	G
rs4_34016913	4	34016913	G	G	G	G	G	G	G	G	G	G	G	G	G	G	G	N	G	G	G	G	G	G	G	G	G	G	G	G	G	G	G	G	G	G	G	G	G	G	G	G	G	G	G	G	G	G	G
rs4_34016952	4	34016952	G	G	G	G	G	G	N	G	N	G	G	N	G	N	G	N	N	G	G	G	N	G	G	G	G	G	N	G	G	G	G	G	G	G	G	G	G	G	G	G	G	G	G	G	G	G	G
rs4_34020246	4	34020246	G	G	G	G	G	G	G	G	G	G	G	G	N	N	G	N	G	G	G	G	N	G	G	G	G	G	G	G	G	G	G	G	G	G	G	G	G	G	G	G	G	G	G	G	G	G	G
rs4_34020360	4	34020360	G	G	G	G	G	G	G	G	G	G	G	G	G	G	G	G	G	G	G	G	G	G	G	G	G	G	G	G	G	G	G	G	G	G	G	G	G	G	G	G	G	G	G	G	G	G	G
rs4_34248453	4	34248453	N	G	N	G	G	G	G	N	N	G	A	N	G	N	N	N	G	G	N	G	N	G	G	N	G	G	G	N	G	A	G	N	G	G	G	G	G	G	G	N	N	N	G	G	G	G	N
rs4_34831828	4	34831828	G	G	G	G	G	G	N	G	G	G	G	G	G	G	G	G	G	N	G	G	G	G	G	G	G	G	G	G	G	G	G	G	G	G	G	G	G	G	G	G	G	G	G	G	G	G	G
rs4_34831855	4	34831855	G	G	G	G	G	G	G	G	N	G	G	G	G	G	N	G	N	G	G	G	G	G	G	G	G	G	G	G	G	G	G	G	G	G	G	G	G	G	N	N	G	N	N	G	G	G	G
rs4_34831856	4	34831856	G	G	G	A	G	G	G	G	N	G	G	G	G	G	N	G	N	G	G	G	G	G	G	G	G	G	G	G	G	G	G	G	G	G	G	G	G	G	N	N	G	N	N	G	G	G	G
rs4_34831900	4	34831900	A	A	G	G	A	A	A	A	N	A	A	A	G	A	A	G	A	G	G	A	A	A	A	G	A	A	A	A	A	A	G	A	G	G	A	N	G	A	N	G	G	N	A	A	A	A	A
rs4_34836552	4	34836552	G	G	G	G	G	G	G	G	G	G	G	G	G	G	G	G	G	G	G	G	G	G	G	G	G	G	G	G	G	G	G	G	G	G	G	G	G	G	G	G	G	G	G	G	G	G	G
rs4_34837679	4	34837679	G	G	G	G	G	G	G	G	G	G	G	G	G	G	G	G	G	G	G	G	G	G	G	G	G	G	G	G	G	G	G	G	G	G	G	G	G	G	G	G	G	G	G	G	G	G	G
rs4_34837711	4	34837711	G	G	G	A	G	N	G	N	N	G	G	G	G	G	G	G	G	N	G	G	G	G	G	G	G	G	G	G	G	G	G	G	G	G	G	G	G	G	G	G	G	N	G	G	G	G	G
rs4_34837729	4	34837729	G	G	G	A	G	G	G	G	G	G	G	G	G	G	G	G	G	G	G	G	G	G	G	G	G	G	G	G	G	G	G	G	G	G	G	G	G	G	G	G	G	G	G	G	G	G	G
rs4_34838086	4	34838086	G	G	G	G	G	G	G	N	N	G	G	G	G	N	G	N	G	G	G	G	N	G	G	G	G	N	G	G	G	G	G	G	G	G	G	G	G	G	G	G	G	N	G	G	G	G	G
rs4_34838222	4	34838222	G	G	N	G	G	G	G	G	G	G	G	G	A	N	G	A	G	A	A	G	G	G	G	A	G	G	G	G	G	G	A	N	A	A	G	N	A	G	G	N	A	G	G	G	G	G	G
rs4_120359616	4	120359616	C	CCCT	CCCT	C	CCCT	C	C	C	C	CCCT	C	CCCT	C	C	C	C	C	C	C	C	C	C	C	C	C	C	C	C	C	C	C	C	C	C	C	C	C	C	C	C	C	C	CCCT	C	C	C	C
rs4_120360256	4	120360256	C	C	CAT	C	C	C	CAT	C	CAT	C	CAT	C	C	CAT	C	CAT	CAT	CAT	C	C	C	C	CAT	CAT	C	C	C	C	C	C	C	C	C	C	C	C	C	C	C	C	C	C	C	C	C	C	CAT
rs4_120360315	4	120360315	C	C	C	C	C	C	C	C	C	C	C	C	C	C	C	C	C	C	C	CA	C	C	C	C	C	C	C	C	CA	C	C	C	C	C	C	C	C	CA	C	C	C	C	C	CA	C	C	C
rs4_120361075	4	120361075	T	T	T	T	T	T	T	T	T	T	T	T	T	T	T	T	T	T	T	T	T	T	T	T	T	T	T	T	T	T	TCGGGG	T	TCGGGG	T	T	T	TCGGGG	T	T	T	TCGGGG	TCGGGG	T	T	T	T	TCGGGG
rs4_120364065	4	120364065	CA	C	C	CA	C	C	CA	C	CA	C	CA	C	CA	CA	CA	CA	C	CA	CA	CA	CA	CA	CA	CA	C	CA	CA	CA	CA	C	CA	CA	CA	CA	CA	CA	CA	CA	CA	CA	CA	CA	C	CA	CA	CA	CA
rs4_124507757	4	124507757	GC	GC	GC	GC	GC	GC	GC	GC	GC	GC	GC	GC	GC	GC	GC	GC	G	GC	GC	GC	GC	GC	GC	GC	GC	GC	GC	GC	GC	GC	GC	GC	GC	GC	GC	GC	GC	GC	GC	GC	GC	GC	GC	GC	GC	GC	GC
rs4_124510681	4	124510681	GT	GT	GT	GT	GT	GT	GT	GT	G	GT	GT	GT	GT	GT	GT	GT	GT	GT	GT	GT	GT	GT	GT	GT	GT	GT	GT	GT	GT	GT	GT	GT	GT	GT	GT	GT	GT	G	GT	GT	GT	GT	GT	GT	GT	GT	GT
rs4_125402772	4	125402772	GA	GA	GA	GA	GA	GA	GA	GA	GA	GA	GA	GA	GA	GA	GA	GA	GA	GA	GA	GA	GA	GA	GA	GA	GA	GA	GA	GA	GA	GA	GA	GA	GA	GA	GA	GA	GA	GA	GA	GA	GA	GA	GA	GA	GA	GA	GA
rs4_125402793	4	125402793	A	A	AT	A	A	AT	A	A	A	A	A	A	AT	A	A	A	A	A	A	A	A	A	A	A	A	A	AT	A	AT	A	AT	A	AT	A	AT	A	A	A	A	A	A	A	A	A	A	A	A
rs4_126717106	4	126717106	G	G	G	G	G	G	G	G	G	G	G	G	G	G	G	G	G	G	G	G	G	G	G	G	G	G	G	G	G	G	G	G	G	G	G	G	G	G	G	G	G	G	G	G	G	G	G
rs4_126719137	4	126719137	CA	CA	C	CA	CA	C	CA	C	C	C	CA	CA	C	CA	CA	CA	C	C	C	C	CA	C	C	CA	C	CA	C	C	C	CA	C	C	C	C	C	CA	CA	C	C	CA	C	C	CA	CA	CA	C	C
rs4_126719248	4	126719248	GC	GC	GC	GC	GC	GC	GC	GC	GC	GC	GC	GC	GC	GC	GC	GC	GC	GC	GC	GC	GC	GC	GC	GC	GC	GC	GC	GC	GC	GC	GC	GC	GC	GC	GC	GC	GC	GC	GC	GC	GC	GC	GC	GC	GC	GC	GC
rs4_126720741	4	126720741	G	GAA	G	G	G	G	G	G	G	G	G	GAA	G	G	G	G	G	G	G	G	G	G	G	G	G	GAA	G	G	G	G	G	G	G	G	G	G	G	G	G	G	G	G	G	G	G	G	G
rs4_126721836	4	126721836	A	A	AG	A	A	AG	A	AG	AG	AG	A	A	AG	A	A	A	AG	A	A	AG	A	AG	AG	A	AG	A	AG	AG	AG	AG	AG	AG	AG	AG	AG	A	A	AG	A	A	AG	AG	A	A	A	AG	AG
rs4_126722748	4	126722748	C	C	CTT	C	C	CTT	C	CTT	CTT	CTT	CTT	C	CTT	C	C	CTT	C	CTT	C	CTT	C	CTT	CTT	C	CTT	C	CTT	CTT	CTT	C	CTT	CTT	CTT	CTT	CTT	C	C	CTT	C	C	CTT	CTT	C	C	C	CTT	CTT
rs4_127030429	4	127030429	C	C	C	C	C	C	CT	CT	CT	C	C	C	C	C	C	CT	CT	C	C	C	C	CT	C	C	C	C	C	C	C	C	C	C	C	C	C	C	C	C	C	C	C	CT	C	C	C	C	C
rs4_127030575	4	127030575	C	C	CTA	C	C	CTA	C	C	C	CTA	C	C	CTA	C	C	C	C	C	C	CTA	C	C	CTA	C	CTA	C	CTA	CTA	CTA	C	CTA	CTA	CTA	CTA	CTA	C	C	CTA	C	C	CTA	C	C	C	C	CTA	C
rs4_127031154	4	127031154	A	ACG	A	ACG	ACG	ACG	A	ACG	A	ACG	ACG	ACG	ACG	ACG	ACG	A	A	A	ACG	ACG	ACG	ACG	A	ACG	ACG	ACG	ACG	A	ACG	ACG	ACG	ACG	ACG	ACG	ACG	A	ACG	ACG	ACG	A	ACG	A	ACG	ACG	ACG	ACG	ACG
rs4_127032582	4	127032582	T	TC	TC	T	T	TC	TC	TC	TC	TC	TC	TC	TC	T	TC	TC	T	TC	T	TC	TC	TC	TC	T	TC	TC	TC	TC	TC	T	TC	TC	TC	TC	TC	TC	T	TC	TC	TC	TC	TC	T	T	T	TC	TC
rs4_128611369	4	128611369	CA	CA	CA	C	CA	CA	C	CA	C	CA	CA	CA	C	CA	C	C	CA	C	CA	C	C	C	C	CA	CA	CA	CA	CA	C	CA	C	C	C	C	C	CA	CA	C	C	C	C	C	C	CA	CA	CA	C
rs4_128611532	4	128611532	T	T	T	T	T	T	T	T	T	T	T	T	T	T	T	T	T	T	T	TA	T	T	T	T	T	T	T	T	T	T	T	T	T	T	T	T	T	TA	T	T	T	T	T	T	T	T	T
rs4_128613024	4	128613024	GA	GA	GA	GA	GA	GA	G	G	G	GA	GA	GA	G	GA	G	G	G	G	G	G	G	G	G	GA	GA	GA	GA	GA	G	G	G	G	G	G	G	G	GA	G	G	G	G	G	G	GA	GA	GA	G
rs4_128613360	4	128613360	C	C	C	C	C	C	C	C	C	CT	C	C	C	C	C	C	C	C	C	CT	C	C	C	C	C	C	C	C	C	C	C	C	C	C	C	C	C	CT	C	C	C	C	C	CT	C	C	C
rs4_128614074	4	128614074	TG	TG	TG	TG	TG	TG	TG	TG	TG	TG	TG	TG	TG	TG	T	TG	TG	TG	TG	T	TG	TG	TG	TG	TG	TG	TG	TG	TG	TG	TG	TG	TG	TG	TG	TG	TG	T	TG	TG	TG	TG	TG	TG	TG	TG	TG
rs4_128614299	4	128614299	T	T	T	T	T	T	T	T	TTA	T	T	T	T	T	TTA	T	T	T	T	TTA	T	T	T	T	T	T	T	T	T	T	T	T	T	T	T	T	T	TTA	T	T	T	T	T	T	T	T	T
rs4_128614588	4	128614588	TAG	TAG	TAG	TAG	TAG	TAG	TAG	TAG	TAG	TAG	TAG	TAG	TAG	TAG	TAG	TAG	TAG	TAG	TAG	T	TAG	TAG	TAG	TAG	TAG	TAG	TAG	TAG	TAG	TAG	TAG	TAG	TAG	TAG	TAG	TAG	TAG	T	TAG	TAG	TAG	TAG	TAG	TAG	TAG	TAG	TAG
rs4_128614746	4	128614746	GT	GT	GT	GT	GT	GT	GT	GT	GT	GT	GT	GT	G	GT	GT	GT	GT	GT	GT	G	GT	GT	G	GT	GT	GT	GT	GT	GT	GT	G	GT	G	G	G	GT	GT	G	GT	GT	G	GT	G	GT	GT	GT	GT
rs4_128614852	4	128614852	TA	TA	TA	TA	TA	TA	TA	TA	TA	TA	TA	TA	TA	TA	T	TA	TA	TA	TA	T	TA	TA	TA	TA	TA	TA	TA	TA	TA	TA	TA	TA	TA	TA	TA	TA	TA	T	TA	TA	TA	TA	TA	TA	TA	TA	TA
rs4_128614952	4	128614952	GAA	GAA	GAA	GAA	GAA	GAA	GAA	GAA	GAA	GAA	GAA	GAA	GAA	GAA	GAA	GAA	GAA	GAA	GAA	G	GAA	GAA	GAA	GAA	GAA	GAA	GAA	GAA	GAA	GAA	GAA	GAA	GAA	GAA	GAA	GAA	GAA	G	GAA	GAA	GAA	GAA	GAA	GAA	GAA	GAA	GAA
rs4_128615009	4	128615009	T	T	T	T	T	T	T	T	T	T	T	T	T	T	T	T	T	T	T	TG	T	T	T	T	T	T	T	T	T	T	T	T	T	T	T	T	TG	TG	T	T	T	T	T	T	T	T	T
rs4_128615275	4	128615275	A	A	A	A	A	A	AT	A	A	A	A	A	AT	A	A	AT	A	A	A	A	A	A	AT	A	A	A	A	A	A	A	AT	AT	AT	AT	AT	A	A	A	A	A	AT	A	AT	A	A	A	A
rs4_128615347	4	128615347	G	G	G	G	G	G	G	G	G	G	G	G	G	G	GA	G	G	G	G	GA	G	G	G	G	G	G	G	G	G	G	G	G	G	G	G	G	G	GA	G	G	G	G	G	G	G	G	G
rs4_128615546	4	128615546	C	C	C	C	C	C	C	C	C	C	C	C	C	C	CG	C	C	C	C	CG	C	C	C	C	C	C	C	C	C	C	C	C	C	C	C	C	CG	CG	C	C	C	C	C	C	C	C	C
rs4_128615760	4	128615760	ATG	ATG	ATG	ATG	ATG	ATG	ATG	ATG	ATG	ATG	ATG	ATG	ATG	ATG	A	ATG	ATG	ATG	ATG	A	ATG	ATG	ATG	ATG	ATG	ATG	ATG	ATG	ATG	ATG	ATG	ATG	ATG	ATG	ATG	ATG	A	A	ATG	ATG	ATG	ATG	ATG	ATG	ATG	ATG	ATG
rs4_128615824	4	128615824	TTA	TTA	TTA	TTA	TTA	TTA	TTA	TTA	TTA	TTA	TTA	TTA	TTA	TTA	T	TTA	TTA	TTA	TTA	T	TTA	TTA	TTA	TTA	TTA	TTA	TTA	TTA	TTA	TTA	TTA	TTA	TTA	TTA	TTA	TTA	T	T	TTA	TTA	TTA	TTA	TTA	TTA	TTA	TTA	TTA
rs4_128615930	4	128615930	CA	CA	CA	CA	CA	CA	CA	CA	CA	CA	CA	CA	CA	CA	C	CA	CA	CA	CA	C	CA	CA	CA	CA	CA	CA	CA	CA	CA	CA	CA	CA	CA	CA	CA	CA	C	C	CA	CA	CA	CA	CA	CA	CA	CA	CA
rs4_128616880	4	128616880	CT	CT	CT	CT	CT	CT	CT	CT	CT	CT	CT	CT	CT	CT	C	CT	CT	CT	CT	C	CT	CT	CT	CT	CT	CT	CT	CT	CT	CT	CT	CT	CT	CT	CT	CT	C	C	CT	CT	CT	CT	CT	CT	CT	CT	CT
rs4_128617847	4	128617847	G	G	G	G	G	G	G	G	G	G	G	G	G	G	GCA	G	G	G	G	GCA	G	G	G	G	G	G	G	G	G	G	G	G	G	G	G	G	GCA	G	G	G	G	G	G	G	G	G	G
rs4_128619085	4	128619085	GA	G	G	G	GA	GA	G	G	GA	GA	G	G	G	GA	G	G	G	G	G	G	G	G	GA	G	G	GA	G	G	G	G	G	GA	GA	GA	GA	G	GA	G	GA	G	GA	G	GA	G	GA	G	G
rs4_129561322	4	129561322	CATT	CATT	C	C	CATT	C	C	CATT	CATT	CATT	CATT	C	C	CATT	C	CATT	C	C	CATT	CATT	C	C	CATT	CATT	CATT	C	CATT	C	C	C	C	CATT	C	C	CATT	C	CATT	CATT	CATT	C	CATT	C	C	CATT	CATT	CATT	C
rs4_129935803	4	129935803	TG	TG	TG	TG	-	-	-	-	-	-	-	TG	-	-	TG	TG	TG	TG	TG	TG	TG	TG	TG	TG	TG	TG	TG	TG	TG	TG	TG	TG	TG	TG	TG	TG	TG	TG	TG	TG	TG	TG	TG	TG	TG	TG	TG
rs4_130301434	4	130301434	GGACATCT	G	G	G	G	G	G	G	G	G	G	G	G	G	G	G	G	G	G	GGACATCT	G	G	G	G	G	G	G	G	G	G	G	G	G	G	G	G	G	G	G	G	G	G	G	G	G	G	G
rs4_130301728	4	130301728	TC	TC	T	TC	TC	T	TC	TC	TC	TC	TC	TC	TC	TC	TC	TC	T	TC	TC	TC	TC	TC	TC	TC	TC	TC	TC	TC	TC	TC	TC	TC	TC	TC	TC	TC	TC	TC	TC	TC	TC	TC	TC	TC	TC	TC	T
rs4_130301926	4	130301926	T	T	TA	T	T	TA	T	T	T	T	T	T	T	TA	T	T	TA	TA	T	T	T	T	T	TA	TA	T	T	T	T	T	T	T	T	T	T	T	T	T	T	T	T	T	T	T	T	T	TA
rs4_130314560	4	130314560	A	A	AC	A	A	A	A	A	AC	A	A	A	A	A	A	A	A	A	A	A	A	A	A	A	AC	A	A	A	A	A	A	A	A	A	A	A	A	A	A	A	A	A	A	A	A	A	A
rs4_130409851	4	130409851	T	T	T	T	-	-	-	-	-	-	-	T	-	-	T	T	T	T	T	T	T	TG	T	T	T	TG	T	T	T	T	T	T	T	TG	T	T	T	T	T	T	T	T	T	T	T	T	T
rs4_130742087	4	130742087	TG	TG	T	TG	TG	TG	TG	TG	TG	TG	TG	TG	TG	TG	TG	TG	TG	TG	TG	TG	TG	TG	TG	TG	TG	TG	TG	TG	TG	TG	TG	TG	TG	TG	TG	TG	TG	TG	TG	TG	TG	TG	TG	TG	TG	TG	TG
rs4_130743913	4	130743913	C	C	C	C	C	C	C	C	C	C	C	C	C	CGCCTCG	C	C	C	CGCCTCG	C	C	C	C	C	C	C	C	C	C	C	C	C	C	C	C	C	C	C	C	C	C	C	C	C	C	C	C	C
rs4_135273030	4	135273030	G	G	G	G	G	G	G	G	GT	G	G	G	G	G	G	GT	G	G	G	G	G	G	G	G	G	G	G	G	G	G	G	G	G	G	G	GT	GT	G	G	G	G	G	GT	G	G	G	G
rs4_135273568	4	135273568	A	A	AT	A	A	A	A	A	A	A	A	AT	A	A	A	A	A	A	A	A	A	A	A	A	A	A	A	A	A	A	A	A	A	AT	A	A	AT	A	A	A	A	A	AT	A	A	A	AT
rs4_135273747	4	135273747	G	G	GTC	G	G	G	GTC	G	G	G	G	GTC	G	G	G	GTC	GTC	G	G	G	G	G	G	G	G	G	G	G	G	G	G	G	G	GTC	G	GTC	GTC	G	G	G	G	G	GTC	G	G	G	GTC
rs4_135274303	4	135274303	T	TCGC	TCGC	T	TCGC	TCGC	T	TCGC	TCGC	TCGC	TCGC	TCGC	TCGC	TCGC	T	T	T	T	T	TCGC	T	TCGC	T	T	TCGC	TCGC	TCGC	T	TCGC	TCGC	TCGC	TCGC	TCGC	TCGC	TCGC	T	T	TCGC	T	T	T	T	T	TCGC	TCGC	T	TCGC
rs4_135276229	4	135276229	CTCT	CTCT	CTCT	CTCT	CTCT	CTCT	C	CTCT	CTCT	CTCT	CTCT	CTCT	CTCT	C	CTCT	CTCT	C	CTCT	CTCT	CTCT	C	CTCT	CTCT	CTCT	CTCT	CTCT	CTCT	CTCT	CTCT	CTCT	CTCT	CTCT	CTCT	C	CTCT	C	C	CTCT	CTCT	C	CTCT	CTCT	C	CTCT	CTCT	CTCT	CTCT
rs4_135276657	4	135276657	ATAGC	ATAGC	A	ATAGC	ATAGC	ATAGC	ATAGC	ATAGC	ATAGC	ATAGC	ATAGC	A	ATAGC	ATAGC	A	ATAGC	ATAGC	ATAGC	ATAGC	ATAGC	ATAGC	ATAGC	ATAGC	ATAGC	ATAGC	ATAGC	ATAGC	ATAGC	ATAGC	A	ATAGC	ATAGC	ATAGC	A	ATAGC	A	A	ATAGC	ATAGC	A	ATAGC	ATAGC	A	ATAGC	ATAGC	ATAGC	A
rs4_135278834	4	135278834	GAT	GAT	G	GAT	GAT	GAT	GAT	GAT	GAT	GAT	G	G	GAT	GAT	GAT	G	GAT	G	GAT	GAT	G	GAT	G	GAT	GAT	GAT	G	GAT	GAT	G	GAT	GAT	GAT	G	GAT	G	G	GAT	GAT	G	GAT	GAT	G	GAT	GAT	GAT	G
rs4_136556552	4	136556552	AAG	AAG	AAG	AAG	AAG	AAG	AAG	AAG	AAG	AAG	AAG	AAG	AAG	AAG	-	-	-	-	-	-	-	-	-	AAG	AAG	AAG	AAG	AAG	AAG	AAG	AAG	AAG	AAG	AAG	AAG	AAG	A	AAG	AAG	AAG	AAG	AAG	AAG	AAG	AAG	AAG	AAG
rs4_136556865	4	136556865	ATACG	ATACG	A	ATACG	A	ATACG	ATACG	ATACG	A	A	A	A	ATACG	ATACG	ATACG	A	ATACG	ATACG	A	ATACG	ATACG	A	ATACG	ATACG	ATACG	A	A	ATACG	ATACG	ATACG	A	A	A	ATACG	A	ATACG	ATACG	ATACG	A	ATACG	A	ATACG	ATACG	ATACG	A	ATACG	ATACG
rs4_136556929	4	136556929	C	CCATG	CCATG	C	CCATG	C	C	C	CCATG	CCATG	CCATG	CCATG	CCATG	CCATG	CCATG	C	C	C	CCATG	CCATG	CCATG	CCATG	CCATG	C	CCATG	CCATG	CCATG	CCATG	CCATG	CCATG	CCATG	CCATG	CCATG	CCATG	CCATG	CCATG	CCATG	C	CCATG	C	CCATG	C	C	CCATG	CCATG	CCATG	CCATG
rs4_136557186	4	136557186	G	G	GCTT	G	GCTT	G	G	G	GCTT	GCTT	G	GCTT	GCTT	GCTT	G	G	G	G	G	G	G	GCTT	G	G	G	G	GCTT	GCTT	GCTT	G	GCTT	GCTT	G	G	G	G	G	G	GCTT	G	GCTT	G	G	G	GCTT	G	G
rs4_136557401	4	136557401	T	TGCACAA	TGCACAA	T	TGCACAA	T	T	T	TGCACAA	TGCACAA	T	TGCACAA	TGCACAA	TGCACAA	TGCACAA	T	T	T	TGCACAA	TGCACAA	TGCACAA	TGCACAA	TGCACAA	T	TGCACAA	TGCACAA	TGCACAA	TGCACAA	TGCACAA	TGCACAA	TGCACAA	TGCACAA	TGCACAA	TGCACAA	TGCACAA	TGCACAA	TGCACAA	T	TGCACAA	T	TGCACAA	T	T	TGCACAA	TGCACAA	TGCACAA	TGCACAA
rs4_136557413	4	136557413	C	CATCG	CATCG	C	CATCG	C	C	C	CATCG	CATCG	CATCG	CATCG	CATCG	CATCG	CATCG	CATCG	CATCG	C	CATCG	CATCG	CATCG	CATCG	CATCG	C	CATCG	CATCG	CATCG	CATCG	CATCG	CATCG	CATCG	CATCG	CATCG	CATCG	CATCG	C	CATCG	C	CATCG	C	CATCG	C	C	CATCG	CATCG	CATCG	CATCG
rs4_136557492	4	136557492	AG	A	A	AG	A	A	A	A	A	A	A	A	A	A	A	A	A	AG	A	A	A	A	A	AG	A	A	A	A	A	A	A	A	A	A	A	A	A	AG	A	A	A	AG	A	A	A	A	A
rs4_136557502	4	136557502	GC	G	G	GC	G	G	G	G	G	G	G	G	G	G	G	G	G	GC	G	G	G	G	G	GC	G	G	G	G	G	G	G	G	G	G	G	G	G	GC	G	G	G	GC	G	G	G	G	G
rs4_136557508	4	136557508	CG	C	C	CG	C	C	C	C	C	C	C	C	C	C	C	C	C	CG	C	C	C	C	C	CG	C	C	C	C	C	C	C	C	C	C	C	C	C	CG	C	C	C	CG	CG	C	C	C	C
rs4_136557517	4	136557517	GC	GC	GC	GC	GC	GC	G	G	GC	GC	G	GC	GC	G	G	G	G	GC	G	GC	G	GC	G	GC	GC	G	G	GC	GC	GC	GC	G	G	GC	G	G	GC	GC	GC	GC	GC	GC	GC	GC	G	GC	GC
rs4_136557569	4	136557569	G	G	G	G	GA	G	G	G	GA	GA	G	GA	GA	GA	G	G	G	G	G	GA	G	G	G	G	G	G	GA	GA	G	G	GA	GA	G	GA	GA	G	G	G	GA	G	GA	G	G	GA	G	GA	GA
rs4_136557570	4	136557570	GT	G	G	GT	G	GT	G	G	G	G	G	G	G	G	G	G	G	G	G	G	G	G	G	GT	G	G	G	G	G	G	G	G	G	G	G	GT	GT	GT	G	GT	G	GT	GT	G	G	G	G
rs4_136557572	4	136557572	GT	G	G	GT	GT	GT	G	G	GT	GT	G	GT	GT	GT	G	G	G	G	G	GT	G	G	G	GT	GT	G	GT	GT	G	G	GT	GT	G	GT	GT	GT	GT	GT	GT	GT	GT	GT	GT	GT	G	GT	GT
rs4_136557639	4	136557639	GT	GT	GT	GT	GT	GT	GT	G	GT	GT	GT	GT	GT	GT	G	G	G	GT	G	GT	G	G	GT	GT	GT	GT	GT	GT	GT	GT	GT	GT	GT	GT	GT	GT	GT	GT	GT	G	GT	GT	GT	GT	GT	GT	G
rs4_136557666	4	136557666	TC	TC	TC	TC	TC	TC	TC	T	TC	TC	T	TC	TC	TC	T	T	T	T	T	TC	TC	TC	TC	TC	TC	TC	TC	TC	TC	TC	TC	TC	TC	TC	TC	TC	TC	TC	TC	TC	TC	TC	TC	TC	TC	TC	T
rs4_136557724	4	136557724	G	G	G	G	GT	GT	G	G	G	G	G	G	GT	G	G	G	G	G	G	G	G	G	G	G	G	G	G	G	GT	G	G	G	G	G	G	G	G	G	G	G	G	G	GT	G	G	G	G
rs4_136557830	4	136557830	GC	G	G	GC	G	GC	G	G	G	G	G	G	G	G	G	G	G	GC	G	G	G	G	G	G	G	G	G	G	G	G	G	G	G	G	G	G	G	GC	G	G	G	G	GC	G	G	G	G
rs4_136557842	4	136557842	GCGC	GCGC	GCGC	GCGC	GCGC	GCGC	GCGC	GCGC	G	GCGC	GCGC	GCGC	GCGC	G	GCGC	GCGC	GCGC	GCGC	GCGC	G	GCGC	GCGC	GCGC	GCGC	GCGC	GCGC	GCGC	GCGC	GCGC	GCGC	GCGC	GCGC	GCGC	GCGC	GCGC	GCGC	GCGC	GCGC	GCGC	GCGC	GCGC	GCGC	GCGC	G	GCGC	GCGC	GCGC
rs4_136557983	4	136557983	AAAG	AAAG	AAAG	AAAG	A	AAAG	AAAG	AAAG	A	A	A	AAAG	A	AAAG	AAAG	AAAG	AAAG	AAAG	AAAG	AAAG	AAAG	AAAG	AAAG	AAAG	AAAG	AAAG	AAAG	AAAG	A	AAAG	A	AAAG	AAAG	A	AAAG	AAAG	AAAG	AAAG	AAAG	AAAG	AAAG	AAAG	AAAG	A	AAAG	AAAG	AAAG
rs4_136558367	4	136558367	AATAAGT	AATAAGT	A	A	A	A	A	AATAAGT	AATAAGT	A	A	A	A	A	A	A	A	A	A	AATAAGT	A	A	A	A	A	AATAAGT	A	A	AATAAGT	A	A	A	AATAAGT	AATAAGT	A	A	A	A	A	A	A	A	A	AATAAGT	AATAAGT	A	A
rs4_138102656	4	138102656	G	GTCACAAC	G	G	G	G	GTCACAAC	GTCACAAC	GTCACAAC	G	G	G	G	G	G	GTCACAAC	GTCACAAC	G	G	G	GTCACAAC	G	G	G	G	G	GTCACAAC	G	G	G	G	G	G	G	G	G	G	G	G	G	G	G	G	G	G	G	G
rs4_138105004	4	138105004	G	GGAC	G	GGAC	GGAC	GGAC	G	G	G	GGAC	GGAC	GGAC	G	G	G	G	G	GGAC	G	G	GGAC	GGAC	G	G	G	GGAC	G	G	GGAC	G	G	G	G	G	G	G	GGAC	GGAC	G	G	G	G	GGAC	G	G	GGAC	GGAC
rs4_138455588	4	138455588	CA	CA	CA	CA	CA	CA	CA	CA	C	CA	CA	CA	C	C	CA	CA	CA	CA	CA	C	CA	CA	CA	CA	C	CA	CA	C	CA	CA	C	C	CA	C	C	CA	CA	CA	CA	CA	C	CA	CA	C	C	CA	CA
rs4_138455700	4	138455700	AC	AC	AC	A	AC	AC	A	AC	A	AC	AC	AC	A	A	A	AC	AC	AC	AC	A	AC	AC	AC	AC	A	AC	AC	A	AC	AC	A	A	AC	A	A	AC	AC	AC	AC	A	A	AC	AC	A	A	AC	AC
rs4_138455934	4	138455934	T	T	T	TTTCC	T	T	T	T	TTTCC	T	T	T	TTTCC	TTTCC	T	T	T	T	T	TTTCC	T	T	T	T	TTTCC	T	T	TTTCC	T	T	TTTCC	TTTCC	T	TTTCC	TTTCC	T	T	T	T	T	TTTCC	T	T	TTTCC	TTTCC	T	T
rs4_138456249	4	138456249	C	C	C	CGGCGGAGGA	C	C	C	C	CGGCGGAGGA	C	C	C	CGGCGGAGGA	CGGCGGAGGA	C	C	C	C	C	CGGCGGAGGA	C	C	C	C	C	C	C	CGGCGGAGGA	C	C	CGGCGGAGGA	CGGCGGAGGA	C	CGGCGGAGGA	CGGCGGAGGA	C	C	C	C	C	CGGCGGAGGA	C	C	CGGCGGAGGA	CGGCGGAGGA	C	C
rs4_138456498	4	138456498	C	C	C	CT	C	C	C	C	CT	C	C	C	CT	CT	C	C	C	C	C	CT	C	C	C	C	C	C	C	C	C	C	CT	C	C	CT	CT	C	C	C	C	C	C	C	C	CT	C	C	C
rs4_138457161	4	138457161	ACGG	ACGG	ACGG	A	ACGG	ACGG	A	ACGG	A	ACGG	ACGG	ACGG	A	A	A	ACGG	ACGG	ACGG	ACGG	A	ACGG	ACGG	ACGG	ACGG	A	ACGG	ACGG	A	ACGG	ACGG	A	A	ACGG	A	A	ACGG	ACGG	ACGG	ACGG	A	A	ACGG	ACGG	A	A	ACGG	ACGG
rs4_138457528	4	138457528	GT	GT	GT	G	GT	GT	GT	GT	G	GT	GT	GT	G	G	G	GT	GT	GT	GT	G	GT	GT	GT	GT	G	GT	GT	GT	GT	GT	G	G	GT	G	G	GT	GT	GT	GT	G	G	GT	GT	G	G	GT	GT
rs4_138457653	4	138457653	T	T	T	TG	T	T	TG	T	TG	T	T	T	TG	TG	T	T	T	T	T	TG	T	T	T	T	T	T	T	T	T	T	TG	T	T	TG	TG	T	T	T	T	T	TG	T	T	TG	TG	T	T
rs4_138457883	4	138457883	AG	AG	AG	A	AG	AG	A	AG	A	AG	AG	AG	A	A	A	AG	AG	AG	AG	A	AG	AG	AG	AG	A	AG	AG	A	AG	AG	A	A	AG	A	A	AG	AG	AG	AG	A	A	AG	AG	A	A	AG	AG
rs4_138458183	4	138458183	CTG	CTG	CTG	C	CTG	CTG	CTG	CTG	C	CTG	CTG	CTG	C	C	C	CTG	CTG	CTG	CTG	C	CTG	CTG	CTG	CTG	C	CTG	CTG	C	CTG	CTG	C	C	CTG	C	C	CTG	CTG	CTG	CTG	CTG	C	CTG	CTG	C	C	CTG	CTG
rs4_138458212	4	138458212	CG	CG	CG	C	CG	CG	CG	CG	C	CG	CG	CG	C	C	C	CG	CG	CG	CG	C	CG	CG	CG	CG	C	CG	CG	C	CG	CG	C	C	CG	C	C	CG	CG	CG	CG	C	C	CG	CG	C	C	CG	CG
rs4_138488667	4	138488667	T	T	T	TCGCG	T	T	T	T	TCGCG	T	T	T	TCGCG	TCGCG	T	T	T	T	T	TCGCG	T	TCGCG	T	T	T	T	T	T	T	T	T	TCGCG	T	TCGCG	T	T	T	T	T	T	T	T	T	TCGCG	T	T	T
rs4_138488728	4	138488728	AGG	AGG	AGG	A	AGG	AGG	AGG	AGG	A	AGG	AGG	AGG	A	A	AGG	AGG	AGG	AGG	AGG	A	AGG	A	AGG	AGG	A	AGG	A	AGG	AGG	AGG	A	A	AGG	A	A	AGG	AGG	AGG	AGG	AGG	A	AGG	AGG	A	AGG	AGG	AGG
rs4_138488781	4	138488781	T	T	T	TGGGCA	T	T	T	T	TGGGCA	T	T	T	TGGGCA	T	T	T	T	T	T	TGGGCA	T	TGGGCA	T	T	T	T	TGGGCA	T	T	TGGGCA	TGGGCA	T	T	TGGGCA	TGGGCA	T	T	T	T	T	TGGGCA	T	T	TGGGCA	T	T	T
rs4_138488791	4	138488791	GGCT	GGCT	GGCT	G	GGCT	GGCT	GGCT	GGCT	G	GGCT	GGCT	GGCT	G	G	GGCT	GGCT	GGCT	GGCT	GGCT	G	GGCT	G	GGCT	GGCT	G	GGCT	G	GGCT	GGCT	G	G	GGCT	GGCT	G	G	GGCT	GGCT	GGCT	GGCT	GGCT	G	GGCT	GGCT	G	G	GGCT	GGCT
rs4_138488842	4	138488842	C	C	C	CT	C	C	C	C	CT	C	C	C	CT	CT	C	C	C	C	C	CT	C	CT	C	C	CT	C	CT	C	C	CT	CT	CT	C	CT	CT	C	C	C	C	C	CT	C	C	CT	CT	C	C
rs4_138488887	4	138488887	TG	TG	TG	T	TG	TG	T	TG	T	TG	TG	TG	T	T	TG	TG	TG	TG	TG	T	TG	T	TG	TG	T	TG	T	T	TG	T	T	TG	TG	T	T	TG	TG	TG	TG	T	T	TG	TG	T	T	TG	TG
rs4_138488902	4	138488902	G	G	G	G	G	G	G	G	G	G	G	G	GAGAAC	GAGAAC	G	G	G	G	G	GAGAAC	G	GAGAAC	G	G	G	G	GAGAAC	GAGAAC	G	GAGAAC	GAGAAC	G	G	GAGAAC	GAGAAC	G	G	G	G	G	GAGAAC	G	G	GAGAAC	GAGAAC	G	G
rs4_138488928	4	138488928	CT	CT	CT	C	CT	CT	CT	CT	CT	CT	CT	CT	C	C	CT	CT	CT	CT	CT	C	CT	C	CT	CT	C	CT	C	C	CT	CT	C	C	CT	C	C	CT	CT	CT	CT	C	C	CT	CT	C	C	CT	CT
rs4_138488958	4	138488958	TATG	TATG	TATG	TATG	TATG	TATG	TATG	TATG	TATG	TATG	TATG	TATG	TATG	TATG	TATG	TATG	TATG	TATG	TATG	TATG	TATG	T	TATG	TATG	T	TATG	TATG	TATG	TATG	TATG	TATG	TATG	TATG	TATG	TATG	TATG	TATG	TATG	TATG	TATG	TATG	TATG	TATG	TATG	TATG	TATG	TATG
rs4_138489127	4	138489127	CTG	CTG	CTG	CTG	CTG	CTG	C	CTG	C	CTG	CTG	CTG	C	C	CTG	CTG	CTG	CTG	CTG	C	CTG	C	CTG	CTG	C	CTG	C	CTG	CTG	CTG	C	C	CTG	C	C	CTG	CTG	CTG	CTG	CTG	C	CTG	CTG	CTG	C	CTG	CTG
rs4_138489132	4	138489132	ACT	ACT	ACT	ACT	ACT	ACT	A	ACT	A	ACT	ACT	ACT	A	A	ACT	ACT	ACT	ACT	ACT	A	ACT	A	ACT	ACT	A	ACT	A	ACT	ACT	ACT	A	A	ACT	A	A	ACT	ACT	ACT	ACT	ACT	A	ACT	ACT	ACT	A	ACT	ACT
rs4_138489155	4	138489155	AGAGC	AGAGC	AGAGC	AGAGC	AGAGC	AGAGC	AGAGC	AGAGC	A	AGAGC	AGAGC	AGAGC	A	A	A	AGAGC	AGAGC	AGAGC	AGAGC	A	AGAGC	A	AGAGC	AGAGC	A	AGAGC	A	A	AGAGC	A	A	A	AGAGC	A	A	AGAGC	AGAGC	AGAGC	AGAGC	AGAGC	A	AGAGC	AGAGC	A	A	AGAGC	AGAGC
rs4_138489259	4	138489259	GT	GT	GT	G	GT	GT	G	GT	G	GT	GT	GT	G	G	G	GT	GT	GT	GT	G	GT	G	GT	GT	G	GT	G	G	GT	G	G	G	GT	G	G	GT	GT	GT	GT	G	G	GT	GT	G	G	GT	GT
rs4_138490799	4	138490799	A	A	A	AT	A	A	AT	A	AT	A	A	A	AT	AT	AT	A	A	A	A	AT	A	AT	A	A	AT	A	AT	AT	A	AT	AT	AT	A	AT	AT	A	A	A	A	AT	AT	A	A	AT	AT	A	A
rs4_138490951	4	138490951	AG	AG	AG	A	AG	AG	A	AG	A	AG	AG	AG	A	A	A	AG	AG	AG	AG	A	AG	A	AG	AG	A	AG	A	A	AG	AG	A	A	AG	A	A	AG	AG	AG	AG	A	A	AG	AG	A	A	AG	AG
rs4_138493694	4	138493694	CT	CT	CT	C	CT	CT	C	CT	C	CT	CT	CT	C	C	C	CT	CT	CT	CT	C	CT	C	CT	CT	C	CT	C	C	CT	C	C	C	CT	C	C	CT	CT	CT	CT	C	C	CT	CT	C	C	CT	CT
rs4_138494488	4	138494488	T	T	T	TCTCTC	T	T	T	T	T	T	T	T	T	T	T	T	T	T	T	TCTCTC	T	T	T	T	T	T	T	T	T	T	T	T	T	TCTCTC	T	T	T	T	T	T	T	T	T	TCTCTC	T	T	T
rs4_138494597	4	138494597	CG	CG	CG	C	CG	CG	CG	CG	CG	CG	CG	CG	C	CG	CG	CG	CG	CG	CG	C	CG	C	CG	CG	C	CG	C	CG	CG	C	CG	CG	CG	C	C	CG	CG	CG	CG	CG	C	CG	CG	C	C	CG	CG
rs4_138494820	4	138494820	AG	AG	AG	AG	AG	AG	AG	AG	AG	AG	AG	AG	A	AG	AG	AG	AG	AG	AG	AG	AG	AG	AG	AG	AG	AG	AG	AG	AG	AG	AG	A	AG	AG	AG	AG	AG	AG	AG	AG	A	AG	AG	AG	AG	AG	AG
rs4_138494891	4	138494891	GC	GC	GC	GC	GC	GC	GC	GC	GC	GC	GC	GC	GC	GC	GC	GC	GC	GC	GC	G	GC	GC	GC	GC	GC	GC	GC	GC	GC	GC	GC	GC	GC	GC	GC	GC	GC	GC	GC	GC	G	GC	GC	G	GC	GC	GC
rs4_138494914	4	138494914	G	G	G	G	G	G	G	G	G	G	G	G	G	G	G	G	G	G	G	GTTCAGT	G	G	G	G	G	G	G	G	G	G	GTTCAGT	G	G	G	GTTCAGT	G	G	G	G	G	GTTCAGT	G	G	G	G	G	G
rs4_138863412	4	138863412	C	C	C	C	C	C	C	C	C	C	C	C	C	C	C	C	C	C	C	C	C	C	C	C	C	C	C	C	C	CCTGTCGCT	C	C	C	C	C	C	C	C	C	C	C	C	C	C	C	C	C
rs4_138863698	4	138863698	TG	T	T	TG	T	T	TG	TG	T	T	TG	T	TG	T	TG	T	TG	TG	T	T	T	T	TG	T	T	T	TG	TG	T	TG	TG	T	T	T	T	T	TG	T	T	T	TG	T	T	T	T	T	T
rs4_138865490	4	138865490	T	T	T	T	T	T	T	T	T	T	T	T	T	T	T	T	T	T	T	T	T	T	T	T	T	T	TA	T	T	T	T	T	T	T	T	T	T	T	T	T	TA	T	T	TA	T	T	T
rs4_138865625	4	138865625	C	C	C	C	-	-	-	-	-	-	-	C	-	-	C	C	C	C	C	C	C	C	C	C	C	C	C	C	CT	C	C	C	C	C	C	C	C	C	C	C	C	C	C	C	C	C	C
rs4_138865735	4	138865735	T	T	T	T	-	-	-	-	-	-	-	T	-	-	T	T	T	T	T	T	T	T	T	T	T	T	T	T	TA	T	T	T	T	T	T	T	T	T	T	T	T	T	T	T	T	T	T
rs4_138865792	4	138865792	T	TA	T	T	T	T	T	T	T	TA	T	T	T	T	T	T	T	T	T	TA	T	T	T	T	T	T	T	T	TA	T	T	T	T	T	T	T	T	T	T	T	T	T	T	TA	T	T	T
rs4_138865811	4	138865811	CAG	CAG	CAG	CAG	CAG	CAG	CAG	CAG	CAG	C	CAG	CAG	CAG	CAG	C	CAG	CAG	CAG	CAG	CAG	CAG	CAG	CAG	CAG	CAG	CAG	CAG	CAG	C	CAG	CAG	CAG	CAG	CAG	CAG	CAG	CAG	CAG	CAG	CAG	CAG	CAG	CAG	C	CAG	CAG	CAG
rs4_138865928	4	138865928	A	A	A	A	AAACACT	A	A	A	A	A	A	A	A	A	A	A	A	A	A	A	A	AAACACT	A	A	A	A	A	A	AAACACT	A	A	A	A	A	A	A	A	A	A	A	A	A	AAACACT	AAACACT	A	AAACACT	A
rs4_140276265	4	140276265	T	T	T	T	T	T	T	TG	T	T	TG	T	TG	T	TG	TG	TG	T	TG	T	T	T	TG	T	T	T	T	T	T	TG	T	T	T	T	T	T	T	T	T	TG	T	T	T	T	T	T	T
rs4_140276368	4	140276368	CA	CA	C	C	C	CA	C	C	C	C	CA	C	C	CA	C	C	C	C	CA	CA	C	C	C	C	C	CA	C	C	CA	C	C	C	C	CA	CA	C	C	C	C	C	CA	C	CA	CA	CA	C	C
rs4_140276732	4	140276732	G	G	G	G	G	G	G	G	G	G	G	G	G	G	-	-	-	-	-	-	-	-	-	G	G	G	G	G	G	G	G	G	G	G	G	G	G	G	G	G	G	G	G	G	G	G	G
rs4_140276860	4	140276860	T	T	TC	T	T	TC	TC	TC	TC	T	T	T	TC	T	T	TC	T	T	T	T	TC	T	T	T	T	T	T	TC	T	TC	T	T	T	T	T	TC	T	T	T	T	T	T	T	T	TC	T	T
rs4_140279391	4	140279391	C	C	C	C	C	C	CTT	CTT	C	C	CTT	CTT	CTT	C	C	CTT	CTT	CTT	CTT	C	CTT	CTT	C	CTT	CTT	CTT	C	C	C	CTT	C	C	C	C	C	CTT	C	C	CTT	CTT	C	CTT	C	C	C	C	C
rs4_140280226	4	140280226	A	A	A	ATG	A	ATG	A	ATG	ATG	A	A	A	ATG	A	A	ATG	ATG	A	A	A	ATG	A	A	A	A	A	A	A	A	ATG	A	A	A	A	A	ATG	A	A	A	A	A	ATG	A	A	A	A	ATG
rs4_140280758	4	140280758	AG	AG	AG	AG	AG	AG	A	A	AG	AG	AG	AG	A	AG	A	A	A	AG	AG	AG	AG	AG	AG	AG	AG	AG	AG	AG	AG	A	AG	AG	AG	AG	AG	A	AG	AG	AG	AG	AG	AG	AG	AG	AG	AG	AG
rs4_140282706	4	140282706	C	C	C	C	C	C	C	CG	CG	C	C	CG	CG	C	CG	CG	C	C	C	C	C	C	C	C	C	C	C	C	C	CG	C	C	C	C	C	CG	C	C	C	C	C	CG	C	C	C	C	C
rs4_141821750	4	141821750	C	CCA	C	CCA	CCA	C	C	C	C	C	C	C	C	C	C	C	C	C	C	C	C	C	C	C	C	C	C	C	C	C	C	C	C	C	C	C	C	C	C	C	C	C	C	C	C	C	C
rs4_141822919	4	141822919	T	T	T	T	T	T	T	T	TA	T	T	TA	T	TA	T	T	T	TA	TA	TA	TA	TA	T	TA	TA	T	T	TA	TA	T	TA	T	TA	TA	T	T	TA	TA	TA	TA	TA	T	T	T	T	T	T
rs4_142991981	4	142991981	AG	AG	A	A	AG	A	A	AG	AG	A	A	AG	AG	AG	AG	AG	AG	AG	AG	AG	AG	A	A	AG	A	AG	A	AG	AG	AG	AG	AG	AG	AG	AG	A	A	A	AG	AG	AG	A	A	AG	AG	AG	A
rs4_142994674	4	142994674	A	ACCGCCG	A	A	ACCGCCG	A	A	A	A	A	A	A	A	A	A	A	A	ACCGCCG	A	ACCGCCG	A	A	A	A	A	A	A	A	ACCGCCG	A	ACCGCCG	A	A	ACCGCCG	A	A	A	A	A	ACCGCCG	ACCGCCG	A	A	ACCGCCG	A	A	A
rs4_143047811	4	143047811	A	AAAG	AAAG	AAAG	AAAG	A	A	A	A	AAAG	A	AAAG	A	AAAG	A	A	A	AAAG	AAAG	AAAG	AAAG	AAAG	AAAG	AAAG	AAAG	AAAG	AAAG	AAAG	AAAG	AAAG	AAAG	AAAG	AAAG	AAAG	AAAG	A	AAAG	AAAG	AAAG	AAAG	AAAG	AAAG	AAAG	AAAG	AAAG	AAAG	A
rs4_143048308	4	143048308	CTCT	CTCT	C	C	CTCT	CTCT	C	CTCT	CTCT	C	C	CTCT	CTCT	CTCT	CTCT	CTCT	CTCT	CTCT	CTCT	CTCT	CTCT	C	C	CTCT	C	CTCT	C	CTCT	CTCT	CTCT	CTCT	C	CTCT	CTCT	C	CTCT	C	C	C	CTCT	CTCT	C	C	CTCT	CTCT	C	C
rs4_143051078	4	143051078	C	CA	C	CA	CA	C	CA	C	C	CA	CA	CA	C	CA	C	CA	C	CA	CA	CA	CA	CA	C	CA	CA	CA	CA	CA	CA	CA	CA	CA	CA	CA	CA	C	CA	CA	CA	CA	CA	CA	CA	CA	CA	CA	C
rs4_143051624	4	143051624	AC	A	AC	A	A	AC	A	AC	A	A	A	A	AC	A	AC	A	AC	A	AC	A	A	A	A	A	A	A	A	A	A	A	A	A	A	A	A	AC	A	A	A	A	A	AC	A	A	A	A	A
rs4_143990663	4	143990663	T	TTG	TTG	T	TTG	TTG	TTG	TTG	TTG	TTG	T	TTG	TTG	TTG	TTG	TTG	T	TTG	TTG	TTG	TTG	TTG	TTG	TTG	TTG	TTG	TTG	TTG	TTG	TTG	TTG	TTG	TTG	TTG	TTG	TTG	TTG	TTG	TTG	TTG	TTG	TTG	TTG	TTG	TTG	TTG	TTG
rs4_143991298	4	143991298	C	CTA	CTA	C	CTA	C	CTA	CTA	CTA	CTA	C	CTA	CTA	CTA	CTA	CTA	C	CTA	CTA	CTA	CTA	CTA	CTA	CTA	CTA	CTA	CTA	CTA	CTA	CTA	CTA	CTA	CTA	CTA	CTA	CTA	CTA	CTA	CTA	CTA	CTA	CTA	CTA	CTA	CTA	CTA	CTA
rs4_143991964	4	143991964	GA	G	G	GA	G	GA	G	G	G	G	GA	G	G	G	G	G	GA	G	G	G	G	G	G	G	G	G	G	G	G	G	G	G	G	G	G	G	G	G	G	G	G	G	G	G	G	G	G
rs4_143992778	4	143992778	G	G	GCCT	G	G	G	G	G	GCCT	G	G	G	GCCT	G	GCCT	G	G	G	G	G	GCCT	G	G	G	G	G	G	G	G	GCCT	G	G	G	G	G	GCCT	GCCT	G	G	G	G	GCCT	G	G	GCCT	G	GCCT
rs4_143994134	4	143994134	A	AAT	AAT	A	AAT	A	A	A	AAT	AAT	A	AAT	A	AAT	A	A	A	A	AAT	AAT	A	AAT	A	A	A	AAT	AAT	A	A	A	AAT	A	A	AAT	AAT	A	A	AAT	A	A	A	A	AAT	AAT	A	A	A
rs4_143994189	4	143994189	A	AT	AT	A	AT	A	AT	AT	AT	AT	AT	AT	AT	AT	AT	AT	AT	AT	AT	AT	AT	AT	AT	AT	AT	AT	AT	AT	AT	AT	AT	AT	AT	AT	AT	AT	AT	AT	AT	AT	AT	AT	AT	AT	AT	AT	AT
rs4_143994461	4	143994461	A	AG	AG	AG	AG	AG	AG	AG	AG	AG	AG	AG	AG	AG	AG	AG	A	AG	AG	AG	AG	AG	AG	AG	AG	AG	AG	AG	AG	AG	AG	AG	AG	AG	AG	AG	AG	AG	AG	AG	AG	AG	AG	AG	AG	AG	AG
rs4_143994589	4	143994589	C	C	CA	C	C	C	CA	C	CA	CA	C	CA	C	CA	C	CA	CA	CA	C	C	CA	C	CA	CA	CA	C	C	C	C	CA	CA	CA	C	C	C	CA	C	C	CA	C	CA	CA	C	CA	C	C	C
rs4_144435107	4	144435107	A	A	A	A	A	A	A	A	A	A	A	A	AC	A	AC	A	A	AC	A	A	A	A	A	A	A	A	A	A	A	AC	A	A	A	A	A	A	A	A	A	A	A	A	A	A	A	A	A
rs4_145939354	4	145939354	CGTGT	CGTGT	CGTGT	CGTGT	CGTGT	CGTGT	CGTGT	CGTGT	CGTGT	C	CGTGT	CGTGT	CGTGT	CGTGT	CGTGT	C	C	CGTGT	CGTGT	CGTGT	C	CGTGT	CGTGT	CGTGT	CGTGT	C	C	CGTGT	CGTGT	C	CGTGT	CGTGT	C	CGTGT	CGTGT	CGTGT	CGTGT	CGTGT	CGTGT	C	CGTGT	C	CGTGT	CGTGT	CGTGT	CGTGT	CGTGT
rs4_145940621	4	145940621	TAGA	TAGA	TAGA	TAGA	TAGA	TAGA	TAGA	TAGA	TAGA	T	TAGA	TAGA	TAGA	TAGA	TAGA	TAGA	TAGA	TAGA	TAGA	TAGA	T	TAGA	TAGA	TAGA	TAGA	T	T	TAGA	TAGA	TAGA	TAGA	TAGA	T	TAGA	TAGA	TAGA	TAGA	TAGA	TAGA	T	TAGA	TAGA	TAGA	TAGA	TAGA	TAGA	TAGA
rs4_145940854	4	145940854	AC	AC	AC	AC	AC	AC	AC	AC	AC	A	AC	AC	AC	AC	AC	AC	AC	AC	AC	AC	A	AC	AC	AC	AC	A	A	AC	AC	A	AC	AC	A	AC	AC	AC	AC	AC	AC	A	AC	AC	AC	AC	AC	AC	AC
rs4_145941944	4	145941944	CCAG	CCAG	CCAG	CCAG	CCAG	CCAG	CCAG	CCAG	CCAG	C	CCAG	CCAG	CCAG	CCAG	CCAG	CCAG	CCAG	CCAG	CCAG	CCAG	C	CCAG	CCAG	CCAG	CCAG	C	C	CCAG	CCAG	C	CCAG	CCAG	C	CCAG	CCAG	CCAG	C	CCAG	CCAG	C	CCAG	CCAG	CCAG	CCAG	CCAG	CCAG	CCAG
rs4_145943502	4	145943502	TGAA	TGAA	TGAA	TGAA	TGAA	TGAA	TGAA	TGAA	TGAA	T	TGAA	TGAA	TGAA	TGAA	TGAA	TGAA	TGAA	TGAA	TGAA	TGAA	T	TGAA	TGAA	TGAA	TGAA	T	T	TGAA	TGAA	T	TGAA	TGAA	T	TGAA	TGAA	TGAA	TGAA	TGAA	TGAA	T	TGAA	TGAA	TGAA	TGAA	TGAA	TGAA	TGAA
rs4_145943822	4	145943822	G	G	GACGAATA	G	G	G	GACGAATA	GACGAATA	GACGAATA	G	G	G	G	GACGAATA	GACGAATA	GACGAATA	GACGAATA	G	G	G	GACGAATA	GACGAATA	G	G	G	GACGAATA	G	GACGAATA	G	G	G	GACGAATA	G	G	G	GACGAATA	G	G	GACGAATA	GACGAATA	G	GACGAATA	G	G	G	G	GACGAATA
rs4_145944121	4	145944121	TC	TC	TC	TC	TC	TC	TC	TC	TC	T	TC	TC	TC	TC	TC	TC	TC	TC	TC	TC	TC	TC	TC	TC	TC	T	T	TC	TC	TC	TC	TC	T	TC	TC	TC	TC	TC	TC	T	TC	TC	TC	TC	TC	TC	TC
rs4_145944122	4	145944122	CT	CT	CT	CT	-	-	-	-	-	-	-	CT	-	-	CT	CT	CT	CT	CT	CT	CT	CT	CT	CT	CT	CT	CT	CT	CT	CT	CT	CT	CT	CT	CT	CT	CT	CT	CT	CT	CT	CT	CT	CT	CT	CT	CT
rs4_145944251	4	145944251	TA	TA	TA	TA	TA	TA	TA	TA	TA	T	TA	TA	TA	TA	TA	TA	TA	TA	TA	TA	T	TA	TA	TA	TA	TA	T	TA	TA	TA	TA	TA	TA	TA	TA	TA	TA	TA	TA	TA	TA	TA	TA	TA	TA	TA	TA
rs4_146054301	4	146054301	C	C	C	C	C	C	C	C	C	CTT	C	C	C	C	C	C	C	C	C	C	CTT	C	C	C	C	C	CTT	C	C	CTT	C	C	CTT	C	C	C	C	C	C	CTT	C	C	C	C	C	C	C
rs4_146055046	4	146055046	A	A	A	A	A	A	A	A	A	AC	A	A	A	A	A	A	A	A	A	A	A	A	A	A	A	A	AC	A	A	A	A	A	AC	A	A	A	A	A	A	A	A	A	A	A	A	A	A
rs4_146055465	4	146055465	GC	GC	GC	GC	GC	GC	GC	GC	GC	G	GC	GC	GC	GC	GC	GC	GC	GC	GC	GC	G	GC	GC	GC	GC	GC	G	GC	GC	GC	GC	GC	G	GC	GC	GC	GC	GC	GC	G	GC	GC	GC	GC	GC	GC	GC
rs4_146058785	4	146058785	CCT	CCT	CCT	CCT	CCT	CCT	CCT	CCT	CCT	C	CCT	CCT	CCT	CCT	CCT	CCT	CCT	CCT	CCT	CCT	C	CCT	CCT	CCT	CCT	CCT	C	CCT	CCT	C	CCT	CCT	C	CCT	CCT	CCT	CCT	CCT	CCT	CCT	CCT	CCT	CCT	CCT	CCT	CCT	CCT
rs4_146060355	4	146060355	C	C	C	C	C	C	C	C	C	CTA	C	C	C	C	C	C	C	C	C	C	C	C	C	C	C	C	CTA	C	C	CTA	C	C	CTA	C	C	C	C	C	C	CTA	C	C	C	C	C	C	C
rs4_146191233	4	146191233	CG	CG	CG	CG	CG	CG	CG	CG	CG	CG	CG	CG	CG	CG	CG	CG	CG	CG	CG	CG	CG	CG	CG	CG	CG	CG	CG	CG	CG	C	CG	CG	CG	CG	CG	CG	CG	CG	CG	CG	CG	CG	CG	CG	CG	CG	CG
rs4_146191370	4	146191370	CT	CT	CT	CT	CT	CT	CT	CT	CT	CT	CT	CT	CT	CT	CT	CT	CT	CT	CT	CT	CT	CT	CT	CT	CT	CT	CT	CT	CT	C	CT	CT	CT	CT	CT	CT	CT	CT	CT	CT	CT	CT	CT	CT	CT	CT	CT
rs4_146191430	4	146191430	G	GGGT	GGGT	GGGT	GGGT	GGGT	GGGT	GGGT	GGGT	GGGT	GGGT	GGGT	GGGT	GGGT	GGGT	GGGT	GGGT	GGGT	GGGT	GGGT	GGGT	GGGT	GGGT	GGGT	GGGT	GGGT	GGGT	GGGT	GGGT	G	GGGT	GGGT	GGGT	GGGT	GGGT	GGGT	GGGT	GGGT	GGGT	GGGT	GGGT	GGGT	GGGT	GGGT	GGGT	GGGT	GGGT
rs4_146191475	4	146191475	T	T	T	T	T	T	T	T	T	T	T	T	T	T	T	T	T	T	T	T	T	T	T	T	T	T	T	T	T	TCGCG	T	T	T	T	T	T	T	T	T	T	T	T	T	T	T	T	T
rs4_146191502	4	146191502	CGA	CGA	CGA	CGA	CGA	CGA	CGA	CGA	CGA	CGA	CGA	CGA	CGA	CGA	CGA	CGA	CGA	CGA	CGA	CGA	CGA	CGA	CGA	CGA	CGA	CGA	CGA	CGA	CGA	C	CGA	CGA	CGA	CGA	CGA	CGA	CGA	CGA	CGA	CGA	CGA	CGA	CGA	CGA	CGA	CGA	CGA
rs4_146191575	4	146191575	G	GC	GC	GC	GC	GC	GC	GC	GC	GC	GC	GC	GC	GC	GC	GC	GC	GC	GC	GC	GC	GC	GC	GC	GC	GC	GC	GC	GC	G	GC	GC	GC	GC	GC	GC	GC	GC	GC	GC	GC	GC	GC	GC	GC	GC	GC
rs4_146191583	4	146191583	G	G	G	G	G	G	G	G	G	G	G	G	G	G	G	G	G	G	G	G	G	G	G	G	G	G	G	G	G	GA	G	G	G	G	G	G	G	G	G	G	G	G	G	G	G	G	G
rs4_146193130	4	146193130	CT	CT	CT	CT	CT	CT	CT	CT	CT	CT	CT	CT	CT	CT	CT	CT	CT	CT	CT	CT	CT	CT	CT	CT	CT	CT	CT	CT	CT	CT	CT	CT	CT	CT	CT	CT	CT	CT	CT	CT	CT	CT	CT	CT	CT	CT	CT
rs4_146193174	4	146193174	G	GTAC	GTAC	GTAC	GTAC	GTAC	GTAC	GTAC	GTAC	GTAC	GTAC	GTAC	GTAC	GTAC	GTAC	GTAC	GTAC	GTAC	GTAC	GTAC	GTAC	GTAC	GTAC	GTAC	GTAC	GTAC	GTAC	GTAC	GTAC	G	GTAC	GTAC	GTAC	GTAC	GTAC	GTAC	GTAC	GTAC	GTAC	GTAC	GTAC	GTAC	GTAC	GTAC	GTAC	GTAC	GTAC
rs4_146193427	4	146193427	CAT	C	C	C	C	C	C	C	C	C	C	C	C	C	C	C	C	C	C	C	C	C	C	C	C	C	C	C	C	CAT	C	C	C	C	C	C	C	C	C	C	C	C	C	C	C	C	C
rs4_146193641	4	146193641	CT	C	C	C	C	C	C	C	C	C	C	C	C	C	C	C	C	C	C	C	C	C	C	C	C	C	C	C	C	CT	C	C	C	C	C	C	C	C	C	C	C	C	C	C	C	C	C
rs4_146193822	4	146193822	A	ATCGTC	ATCGTC	ATCGTC	ATCGTC	ATCGTC	ATCGTC	A	ATCGTC	A	A	ATCGTC	ATCGTC	ATCGTC	A	A	ATCGTC	A	A	ATCGTC	A	ATCGTC	A	ATCGTC	ATCGTC	A	A	A	ATCGTC	A	ATCGTC	A	A	ATCGTC	A	A	A	ATCGTC	A	A	ATCGTC	ATCGTC	ATCGTC	ATCGTC	ATCGTC	A	ATCGTC
rs4_146193865	4	146193865	AG	A	A	A	A	A	AG	AG	A	AG	A	A	A	A	AG	AG	A	AG	A	A	AG	A	A	A	A	A	AG	A	A	AG	A	AG	AG	A	AG	A	AG	A	A	AG	A	A	A	A	A	AG	A
rs4_146194129	4	146194129	AGCTAGAGT	A	A	A	A	A	A	A	A	A	A	A	A	A	A	A	A	A	A	A	A	A	A	A	A	A	A	A	A	AGCTAGAGT	A	A	A	A	A	A	A	A	A	A	A	A	A	A	A	A	A
rs4_146194134	4	146194134	C	CT	CT	CT	CT	CT	CT	CT	CT	CT	CT	CT	CT	CT	CT	CT	CT	CT	CT	CT	CT	CT	CT	CT	CT	CT	CT	CT	CT	C	CT	CT	CT	CT	CT	CT	CT	CT	CT	CT	CT	CT	CT	CT	CT	CT	CT
rs4_147667885	4	147667885	A	ATAC	A	A	ATAC	A	A	A	ATAC	A	A	A	A	A	A	ATAC	A	A	ATAC	A	ATAC	A	ATAC	A	A	ATAC	ATAC	A	A	A	A	A	A	ATAC	A	ATAC	A	A	A	A	A	A	ATAC	ATAC	ATAC	ATAC	A
rs4_147668513	4	147668513	CA	CA	CA	CA	CA	CA	CA	CA	CA	CA	CA	CA	CA	CA	CA	CA	CA	CA	CA	CA	CA	CA	CA	CA	CA	CA	CA	C	CA	CA	CA	CA	CA	CA	CA	CA	CA	CA	CA	C	CA	CA	CA	CA	CA	CA	CA
rs4_147670158	4	147670158	CA	C	CA	CA	C	CA	CA	CA	C	CA	CA	CA	CA	CA	C	C	CA	CA	C	CA	C	CA	C	CA	CA	C	C	CA	CA	CA	CA	C	CA	C	CA	C	CA	CA	CA	CA	CA	CA	C	C	C	C	CA
rs4_147670481	4	147670481	TG	T	TG	TG	T	TG	TG	TG	T	TG	TG	TG	TG	TG	T	T	TG	TG	T	TG	T	TG	T	TG	TG	T	T	TG	TG	TG	TG	T	TG	T	TG	T	TG	TG	TG	TG	TG	TG	T	T	T	T	TG
rs4_147670887	4	147670887	CTA	C	CTA	CTA	C	CTA	CTA	CTA	C	CTA	CTA	CTA	CTA	CTA	C	C	CTA	CTA	C	CTA	C	CTA	C	CTA	CTA	C	C	CTA	CTA	CTA	CTA	C	CTA	C	CTA	C	CTA	CTA	CTA	CTA	CTA	CTA	C	C	C	C	CTA
rs4_147788757	4	147788757	CTCA	CTCA	CTCA	CTCA	CTCA	CTCA	CTCA	CTCA	CTCA	CTCA	CTCA	CTCA	CTCA	CTCA	CTCA	CTCA	CTCA	CTCA	CTCA	CTCA	CTCA	CTCA	CTCA	CTCA	CTCA	CTCA	CTCA	CTCA	CTCA	C	CTCA	CTCA	CTCA	CTCA	CTCA	CTCA	CTCA	CTCA	CTCA	CTCA	CTCA	CTCA	CTCA	CTCA	CTCA	CTCA	CTCA
rs4_147788945	4	147788945	CGGCGGG	CGGCGGG	C	CGGCGGG	CGGCGGG	C	C	CGGCGGG	CGGCGGG	CGGCGGG	C	C	C	CGGCGGG	C	C	C	CGGCGGG	CGGCGGG	CGGCGGG	CGGCGGG	CGGCGGG	CGGCGGG	CGGCGGG	CGGCGGG	CGGCGGG	CGGCGGG	CGGCGGG	CGGCGGG	C	CGGCGGG	CGGCGGG	CGGCGGG	CGGCGGG	C	CGGCGGG	CGGCGGG	CGGCGGG	CGGCGGG	C	CGGCGGG	CGGCGGG	CGGCGGG	CGGCGGG	CGGCGGG	CGGCGGG	C
rs4_147789105	4	147789105	A	A	A	A	A	A	A	A	A	A	A	A	A	A	A	A	A	A	A	A	A	A	A	A	A	A	A	A	A	AAGC	A	A	A	A	A	A	A	A	A	A	A	A	A	A	A	A	A
rs4_147789327	4	147789327	C	C	C	C	C	C	C	C	C	C	C	C	C	C	C	C	C	C	C	C	C	C	C	C	C	C	C	C	C	CTTAA	C	C	C	C	C	C	C	C	C	C	C	C	C	C	C	C	C
rs4_147791128	4	147791128	G	G	G	G	G	G	G	G	G	G	G	G	G	G	G	G	G	G	G	G	G	G	G	G	G	G	G	G	G	GA	G	G	G	G	G	G	G	G	G	G	G	G	G	G	G	G	G
rs4_147791139	4	147791139	C	C	C	C	C	C	C	C	C	C	C	C	C	C	C	C	C	C	C	C	C	C	C	C	C	C	C	C	C	CAGT	C	C	C	C	C	C	C	C	C	C	C	C	C	C	C	C	C
rs4_147791465	4	147791465	G	G	G	GTA	G	G	G	G	G	G	G	G	G	G	G	G	G	G	G	G	G	G	G	G	G	G	G	G	G	G	G	G	GTA	G	G	G	G	G	G	G	G	G	G	G	G	G	G
rs4_147791472	4	147791472	TGAG	TGAG	TGAG	TGAG	TGAG	TGAG	TGAG	TGAG	TGAG	TGAG	TGAG	TGAG	TGAG	TGAG	TGAG	TGAG	TGAG	TGAG	TGAG	TGAG	TGAG	TGAG	TGAG	TGAG	TGAG	TGAG	TGAG	TGAG	TGAG	TGAG	TGAG	TGAG	TGAG	TGAG	TGAG	TGAG	TGAG	TGAG	TGAG	TGAG	TGAG	TGAG	TGAG	TGAG	TGAG	TGAG	TGAG
rs4_147791517	4	147791517	AATAT	AATAT	A	AATAT	AATAT	A	A	A	AATAT	AATAT	AATAT	A	A	AATAT	A	A	A	A	A	A	A	AATAT	AATAT	AATAT	AATAT	A	AATAT	A	AATAT	A	AATAT	AATAT	AATAT	AATAT	A	AATAT	AATAT	A	A	AATAT	A	A	AATAT	AATAT	AATAT	A	A
rs4_147791527	4	147791527	CA	CA	C	CA	CA	C	C	CA	CA	CA	CA	C	C	CA	CA	C	C	CA	CA	CA	CA	CA	CA	CA	CA	C	CA	C	CA	C	CA	CA	CA	CA	C	CA	CA	CA	C	CA	CA	CA	CA	CA	CA	CA	C
rs4_147791918	4	147791918	A	A	A	A	A	AG	AG	AG	A	AG	AG	AG	AG	AG	AG	AG	AG	A	AG	A	AG	AG	AG	A	AG	AG	A	AG	A	AG	AG	AG	A	A	AG	AG	A	AG	AG	AG	A	AG	A	A	A	A	AG
rs4_147792054	4	147792054	A	A	AC	AC	A	AC	AC	AC	A	AC	AC	AC	AC	AC	A	A	AC	AC	AC	AC	AC	A	AC	AC	AC	AC	AC	AC	A	AC	AC	AC	AC	A	AC	AC	A	AC	AC	AC	A	AC	A	AC	A	AC	AC
rs4_148963061	4	148963061	A	A	AAT	AAT	A	AAT	AAT	AAT	AAT	A	AAT	AAT	AAT	AAT	AAT	AAT	AAT	AAT	AAT	A	AAT	A	AAT	AAT	A	AAT	AAT	AAT	A	AAT	AAT	AAT	AAT	A	AAT	AAT	A	AAT	AAT	AAT	AAT	AAT	A	A	AAT	AAT	AAT
rs4_148967095	4	148967095	C	C	C	C	C	C	C	CT	C	C	C	CT	C	C	CT	C	C	CT	C	C	CT	C	C	CT	C	C	C	C	C	C	C	C	C	C	C	C	C	C	C	C	C	C	CT	C	C	C	C
rs4_148968668	4	148968668	A	A	A	A	-	-	-	-	-	-	-	A	-	-	A	A	A	A	A	ATAAGTTTT	A	A	A	A	A	A	A	A	ATAAGTTTT	A	A	A	A	A	A	A	A	A	A	A	A	A	A	A	A	A	A
rs4_149573500	4	149573500	AG	AG	AG	AG	AG	AG	AG	AG	A	AG	AG	A	AG	AG	A	A	A	A	AG	AG	AG	AG	A	A	A	AG	AG	A	AG	AG	AG	AG	AG	AG	AG	AG	AG	AG	A	A	AG	A	AG	AG	AG	AG	A
rs4_149625410	4	149625410	G	G	G	G	G	GTA	G	GTA	GTA	G	GTA	GTA	G	GTA	GTA	GTA	GTA	G	GTA	G	GTA	G	GTA	GTA	G	GTA	G	GTA	G	GTA	GTA	GTA	GTA	G	GTA	GTA	G	G	GTA	G	G	GTA	GTA	G	G	G	G
rs4_149625636	4	149625636	CTTTTATTATAG	C	C	C	C	C	C	C	C	C	C	C	C	C	C	C	C	C	C	C	C	C	C	C	C	C	C	C	CTTTTATTATAG	C	C	C	C	C	C	C	C	C	C	C	C	C	C	C	C	CTTTTATTATAG	C
rs4_149626174	4	149626174	G	G	GT	G	G	G	GT	GT	GT	G	GT	G	G	GT	GT	G	G	GT	G	G	GT	G	G	GT	G	G	GT	GT	G	G	G	GT	G	G	G	GT	G	G	G	GT	G	G	G	G	G	G	G
rs4_149639591	4	149639591	TA	TA	TA	TA	TA	TA	TA	TA	TA	TA	TA	TA	TA	TA	TA	TA	TA	TA	TA	TA	TA	TA	TA	TA	TA	TA	TA	TA	TA	T	TA	TA	TA	TA	TA	TA	TA	TA	TA	TA	TA	TA	TA	TA	TA	TA	TA
rs4_149640587	4	149640587	T	T	TTA	T	T	T	TTA	TTA	TTA	T	TTA	TTA	T	TTA	TTA	TTA	TTA	TTA	T	T	TTA	T	TTA	TTA	TTA	T	T	T	T	TTA	T	T	T	T	TTA	T	T	T	T	TTA	T	TTA	T	T	TTA	TTA	TTA
rs4_149640603	4	149640603	T	T	TA	T	T	T	TA	TA	TA	T	T	T	T	TA	TA	TA	TA	TA	T	T	T	T	T	T	TA	T	T	T	T	TA	T	T	TA	T	TA	T	T	T	T	TA	T	TA	T	T	TA	TA	TA
rs4_149646504	4	149646504	CG	CG	C	CG	CG	C	C	CG	CG	CG	CG	CG	CG	CG	C	CG	C	CG	CG	CG	CG	CG	CG	C	CG	CG	CG	C	CG	C	CG	CG	CG	CG	CG	CG	CG	CG	C	C	CG	C	CG	CG	CG	CG	CG
rs4_150453704	4	150453704	TC	TC	TC	TC	TC	TC	TC	TC	TC	TC	TC	TC	TC	TC	TC	TC	TC	TC	TC	TC	TC	TC	TC	TC	TC	TC	TC	TC	TC	TC	TC	TC	TC	TC	TC	TC	TC	TC	TC	TC	TC	TC	TC	TC	TC	TC	TC
rs4_150453721	4	150453721	T	T	T	T	T	T	T	T	T	T	T	T	T	T	T	T	T	T	T	T	T	T	T	T	T	T	T	T	T	T	T	T	T	T	T	T	T	T	T	T	T	T	T	T	T	T	T
rs4_150457608	4	150457608	A	A	A	A	A	A	A	A	A	A	A	A	A	A	A	A	A	AG	A	A	A	A	A	A	A	A	A	A	A	A	A	AG	A	A	A	A	A	A	A	A	A	A	A	A	A	A	A
rs4_150459270	4	150459270	G	G	GT	G	G	G	GT	G	G	G	G	G	G	G	G	G	G	G	G	G	G	G	G	G	G	G	G	G	G	G	G	G	G	G	G	G	G	G	G	G	G	GT	G	G	G	G	G
rs4_150459322	4	150459322	A	A	AT	A	A	A	A	A	A	A	A	A	AT	A	A	A	A	AT	AT	A	A	A	A	AT	A	A	A	A	A	A	AT	A	AT	AT	A	A	AT	A	A	AT	AT	A	A	A	A	A	A
rs4_150459401	4	150459401	AG	AG	A	A	AG	AG	AG	AG	AG	AG	AG	AG	A	AG	AG	A	AG	A	A	AG	AG	AG	AG	A	AG	AG	A	AG	AG	AG	A	AG	A	A	AG	A	A	AG	A	A	A	AG	AG	AG	AG	AG	AG
rs4_150460263	4	150460263	CT	CT	CT	C	CT	CT	CT	C	CT	CT	CT	CT	CT	C	C	C	C	CT	C	CT	C	CT	C	C	CT	CT	CT	C	CT	C	C	C	CT	CT	CT	C	CT	CT	C	C	CT	CT	CT	C	CT	CT	C
rs5_3232139	5	3232139	A	A	G	A	A	G	A	A	G	G	A	G	A	A	A	A	A	G	A	A	G	A	G	G	G	G	A	G	A	A	G	G	G	A	G	N	N	A	A	G	G	G	A	A	A	A	N
rs5_3232976	5	3232976	G	G	G	G	G	G	G	G	G	G	N	G	G	G	G	G	G	G	G	G	G	G	G	G	G	G	G	G	G	G	G	G	G	G	G	G	G	G	G	G	G	G	G	G	G	G	G
rs5_3233337	5	3233337	G	G	N	G	G	N	G	G	N	A	G	A	G	G	G	G	G	A	G	G	A	G	A	A	A	A	N	A	G	G	A	A	A	G	A	N	N	G	G	A	A	N	N	G	G	G	N
rs5_3233560	5	3233560	G	G	G	G	G	G	G	G	G	G	A	G	G	G	G	G	G	G	G	G	G	G	G	G	G	G	G	G	G	G	G	G	G	G	G	G	G	G	G	G	G	N	G	G	G	G	G
rs5_3233861	5	3233861	G	G	A	G	G	A	G	G	N	A	A	A	G	G	G	G	G	A	G	G	A	G	A	A	A	A	G	A	G	G	A	A	A	G	A	N	N	G	G	A	A	N	G	G	G	G	N
rs5_3234494	5	3234494	G	A	G	G	A	G	G	G	N	G	G	G	G	A	G	G	A	G	G	G	G	G	G	G	G	G	A	G	G	G	G	G	G	G	G	G	G	G	N	G	G	G	G	G	G	G	N
rs5_3237386	5	3237386	A	A	G	A	A	G	A	A	N	G	G	G	A	A	A	A	A	G	A	A	G	A	G	N	G	G	A	G	A	A	G	G	G	A	G	N	N	A	A	G	G	G	N	A	A	A	N
rs5_3237496	5	3237496	G	G	G	G	G	G	G	G	G	G	G	G	G	G	G	G	G	G	G	G	G	G	G	G	G	G	G	G	G	G	G	G	G	G	G	G	G	G	G	G	G	G	G	G	G	G	G
rs5_3237511	5	3237511	G	G	G	G	G	G	G	G	N	G	G	G	G	G	G	G	G	G	G	G	G	N	G	G	G	G	G	N	G	G	G	G	G	G	G	G	G	G	G	G	G	G	G	G	G	G	G
rs5_3237512	5	3237512	G	G	G	G	G	G	G	G	G	G	G	G	G	G	G	G	G	G	G	G	G	G	G	G	G	G	G	G	G	G	G	G	G	G	G	G	G	G	G	G	G	G	G	G	G	G	G
rs5_3237521	5	3237521	G	G	G	G	G	G	G	G	G	G	G	G	G	G	G	G	G	G	G	G	G	G	G	G	G	G	G	G	G	G	G	G	G	G	G	G	G	G	G	G	G	G	G	G	G	G	G
rs5_3237536	5	3237536	G	G	A	G	G	A	G	G	N	A	N	A	G	G	G	G	G	A	G	G	A	G	A	A	A	A	G	N	G	G	A	A	A	G	A	G	N	G	G	A	A	N	G	G	G	G	N
rs5_3238337	5	3238337	G	G	G	G	G	G	G	G	G	G	G	G	G	G	G	G	G	G	G	G	G	G	G	G	G	G	G	N	G	G	G	G	G	G	G	G	G	G	G	G	G	G	G	G	G	G	G
rs5_3238375	5	3238375	G	G	N	G	G	G	G	G	N	G	A	G	N	G	G	G	G	G	N	G	G	G	N	G	G	G	G	N	G	G	G	N	G	G	G	G	G	G	G	N	G	N	G	G	G	G	G
rs5_4625632	5	4625632	A	N	G	G	G	G	G	A	N	G	A	G	G	G	G	N	G	G	G	G	G	G	G	G	G	G	G	G	G	G	G	G	G	G	G	G	G	G	G	G	G	N	G	G	G	G	G
rs5_4625645	5	4625645	G	G	G	G	G	G	G	G	G	G	A	G	G	G	G	G	G	G	N	G	G	G	G	G	G	G	G	G	G	G	G	G	G	G	G	G	G	G	G	G	G	N	G	G	G	G	G
rs5_4625668	5	4625668	G	G	G	G	G	G	G	G	N	G	N	G	G	G	G	G	G	G	G	G	G	G	G	G	G	G	G	G	G	G	G	G	G	G	N	G	G	G	G	N	G	G	G	G	G	G	G
rs5_4625685	5	4625685	G	G	G	G	G	G	G	G	G	G	G	G	G	G	G	G	G	G	G	G	G	G	G	G	G	G	G	G	G	G	G	G	G	G	G	G	G	G	G	N	G	G	G	G	G	G	G
rs5_4625702	5	4625702	G	G	G	G	G	G	G	G	G	G	G	G	G	G	G	G	G	G	G	G	G	G	G	G	G	G	G	G	G	G	G	G	G	G	G	G	G	G	G	N	G	G	G	G	G	G	G
rs5_4625763	5	4625763	G	G	G	G	G	G	G	G	N	G	G	G	G	G	G	G	G	G	G	G	G	G	G	G	G	G	G	G	G	G	G	G	G	G	G	G	G	G	G	G	G	G	G	G	G	G	G
rs5_4625793	5	4625793	G	G	G	G	G	G	G	A	G	G	N	G	G	G	G	G	G	G	G	G	G	G	G	G	G	G	G	G	G	G	G	G	G	G	G	G	G	G	G	G	G	N	G	G	N	G	G
rs5_4625815	5	4625815	G	G	G	G	G	G	G	G	G	G	G	G	G	G	G	G	G	G	G	G	G	G	G	G	G	G	G	G	G	G	G	G	G	G	G	G	G	G	G	G	G	G	G	G	G	G	G
rs5_4625844	5	4625844	G	G	G	G	G	G	G	A	G	G	G	G	G	G	G	G	G	G	G	G	G	G	G	G	G	G	G	G	G	G	G	G	G	G	G	G	G	G	G	G	G	G	G	G	N	G	G
rs5_4625993	5	4625993	G	G	G	G	G	G	G	G	G	G	A	G	G	G	G	G	G	G	G	G	G	G	G	G	G	G	G	G	G	G	G	G	G	G	G	G	G	G	G	G	G	N	G	G	G	G	G
rs5_4626167	5	4626167	G	G	G	G	G	G	G	G	N	G	G	G	G	G	G	G	G	G	N	G	N	G	G	G	G	G	G	G	G	G	G	G	G	G	G	G	G	G	G	G	G	G	G	G	G	G	G
rs5_4626204	5	4626204	G	G	G	G	G	G	G	A	N	G	A	G	G	G	G	G	G	G	N	G	N	G	G	G	G	G	G	G	G	G	G	G	G	G	G	G	G	G	G	G	G	N	G	G	G	G	G
rs5_4626253	5	4626253	G	G	G	G	G	G	G	G	N	G	G	G	G	G	G	G	G	G	G	G	G	G	G	G	G	G	G	G	G	G	G	G	G	G	G	G	G	G	G	G	G	G	G	G	G	G	G
rs5_4626427	5	4626427	G	G	G	G	G	G	G	G	G	G	N	G	G	G	G	G	G	G	G	G	N	G	G	G	N	G	G	G	G	N	G	G	G	G	G	G	G	G	G	G	N	G	G	G	G	G	G
rs5_4626434	5	4626434	G	A	A	A	A	A	N	G	N	N	N	A	A	A	A	A	A	A	A	A	N	A	A	N	N	A	A	A	N	N	A	N	A	A	N	N	A	N	A	N	G	N	N	A	N	A	A
rs5_4626541	5	4626541	G	G	G	G	G	G	G	N	N	G	N	G	G	G	G	G	G	G	G	G	G	G	G	G	G	G	G	G	G	G	G	G	G	G	G	G	N	G	G	G	G	G	G	G	G	G	G
rs5_4628643	5	4628643	G	G	G	G	G	G	G	A	G	G	N	G	G	G	G	G	G	G	G	G	G	G	G	G	G	G	G	G	G	G	G	G	G	G	G	G	G	G	G	G	G	G	G	G	G	G	G
rs5_4628830	5	4628830	G	G	G	G	G	G	N	G	N	G	N	G	G	N	G	G	G	G	G	G	G	G	G	G	G	G	G	G	G	G	G	G	G	G	G	G	G	G	G	N	G	G	G	G	G	G	G
rs5_4629144	5	4629144	G	G	G	G	G	G	G	G	G	G	N	G	G	G	G	G	G	G	G	G	A	G	G	A	G	G	G	G	G	G	G	A	G	G	A	G	G	G	G	G	G	G	G	G	G	G	G
rs5_4634739	5	4634739	G	G	G	G	G	G	G	A	G	G	G	G	G	G	G	G	G	G	G	G	G	G	G	G	G	G	G	G	G	G	G	G	G	G	G	G	G	N	G	G	G	G	G	G	G	G	G
rs5_4634810	5	4634810	G	G	G	G	G	G	G	A	N	G	A	G	G	G	G	N	G	G	G	G	G	G	G	G	G	N	G	A	G	G	G	G	G	G	G	G	G	G	G	G	G	G	G	G	G	G	G
rs5_4634933	5	4634933	G	G	G	G	G	N	N	G	N	G	N	G	G	G	G	N	G	N	G	G	N	G	N	N	G	G	G	G	G	G	G	N	G	G	G	N	G	G	G	N	G	G	G	G	G	G	G
rs5_4635459	5	4635459	G	G	G	G	G	G	G	A	N	G	G	G	G	G	G	G	G	G	G	G	G	G	G	G	G	G	G	G	G	G	G	G	G	G	G	G	G	G	G	G	G	G	G	G	G	G	G
rs5_4635700	5	4635700	G	G	G	G	G	G	G	G	G	G	G	G	G	G	G	G	G	G	G	G	G	G	G	G	G	G	G	G	G	G	G	G	G	G	G	G	G	G	G	G	G	G	G	G	G	G	G
rs5_4635984	5	4635984	G	G	G	G	G	G	G	G	G	G	G	G	G	G	G	G	G	G	G	G	G	G	G	G	G	G	G	G	G	G	G	G	G	G	G	G	G	G	G	G	G	G	G	G	G	G	G
rs5_4636295	5	4636295	G	G	G	G	G	G	G	G	G	G	A	G	G	G	G	G	G	G	G	G	G	G	G	G	G	G	G	G	G	G	G	G	G	G	G	G	G	G	G	G	G	N	G	G	G	G	G
rs5_4680670	5	4680670	G	A	A	A	A	N	N	G	A	A	N	A	A	A	A	A	N	A	A	N	A	A	A	A	A	G	A	A	A	A	A	A	A	A	A	A	A	A	A	N	A	A	A	A	A	N	A
rs5_4680709	5	4680709	G	G	G	G	G	G	G	G	G	G	G	G	G	G	G	G	G	G	G	G	G	G	G	G	G	N	G	G	G	G	G	G	G	G	G	G	G	G	G	G	G	G	G	G	G	G	G
rs5_4680833	5	4680833	G	G	G	G	G	G	G	G	G	G	N	G	G	G	G	G	G	G	G	G	G	G	G	G	G	A	G	G	G	G	G	G	G	G	G	G	G	G	G	G	G	G	G	G	G	G	G
rs5_4681977	5	4681977	G	G	G	G	G	G	G	G	G	G	A	G	G	G	G	G	G	G	G	G	G	G	G	G	G	G	G	G	G	G	G	G	G	G	G	G	G	G	G	G	G	G	G	G	G	G	G
rs5_4682128	5	4682128	G	G	N	G	G	G	G	A	N	G	A	G	G	G	G	G	G	G	G	G	G	G	G	G	G	A	G	G	G	G	G	G	G	G	G	G	G	G	G	G	G	G	G	G	G	G	G
rs5_4682195	5	4682195	G	G	G	G	G	G	G	G	G	G	G	G	G	G	G	G	G	G	G	G	G	G	G	G	G	A	G	G	G	G	N	G	G	G	G	G	G	G	G	G	G	G	G	G	G	G	G
rs5_4682209	5	4682209	G	G	G	G	G	G	G	G	G	G	G	G	G	G	G	G	G	G	G	G	G	G	G	G	G	G	G	G	G	G	G	G	G	G	G	G	G	G	G	G	G	G	G	G	G	G	G
rs5_4682584	5	4682584	G	G	G	G	G	G	G	A	N	G	G	G	G	G	G	G	G	G	G	G	G	G	G	G	G	G	G	G	G	G	G	G	G	G	G	G	G	G	G	G	G	G	G	G	G	G	G
rs5_4683615	5	4683615	G	G	G	G	G	G	G	G	G	G	N	G	G	G	G	G	G	G	G	G	G	G	G	G	G	G	G	G	G	G	G	G	G	G	G	G	G	G	G	G	G	N	G	G	G	G	G
rs5_4684362	5	4684362	G	G	G	G	G	G	G	G	G	G	G	G	G	G	G	G	G	G	G	G	G	G	N	G	G	G	G	G	G	G	G	G	G	G	G	G	G	G	G	G	G	G	G	G	G	G	G
rs5_4684749	5	4684749	A	G	N	G	G	G	G	A	N	G	A	G	G	G	G	G	G	G	G	G	N	G	G	G	G	A	G	G	G	G	G	G	G	G	G	G	G	N	G	G	G	G	G	G	G	G	G
rs5_4684802	5	4684802	G	G	N	G	G	N	G	A	N	G	A	G	G	G	G	G	G	G	G	G	G	N	G	G	N	A	G	G	G	G	G	G	G	G	G	N	G	N	N	G	G	N	G	G	N	N	G
rs5_4684906	5	4684906	G	G	G	G	G	N	G	A	N	G	G	G	G	G	G	G	G	G	G	G	N	N	G	G	G	G	G	N	G	G	G	G	G	G	G	G	G	G	G	G	G	G	G	G	G	G	G
rs5_4685003	5	4685003	G	G	G	G	G	G	G	N	G	G	N	G	G	G	G	G	G	G	G	G	G	G	G	G	G	G	G	G	G	G	G	G	G	G	G	G	G	G	G	G	G	G	G	G	G	G	G
rs5_4685014	5	4685014	G	G	G	G	G	G	G	N	G	G	G	G	G	G	G	G	G	G	G	G	G	G	G	G	G	G	G	G	G	G	G	G	G	G	G	G	G	G	G	G	G	G	G	G	G	G	G
rs5_5328651	5	5328651	G	G	G	G	G	G	G	G	G	G	G	G	G	G	G	G	G	G	G	G	G	G	G	G	G	G	G	G	G	G	G	G	G	G	G	N	G	G	G	G	G	G	G	G	G	G	G
rs5_5329205	5	5329205	A	G	G	G	G	G	G	A	G	G	G	G	G	G	G	G	G	G	G	G	G	G	G	G	G	G	G	G	G	G	G	G	G	G	G	G	G	G	G	G	G	G	G	G	G	G	G
rs5_5329992	5	5329992	A	G	G	G	G	G	G	A	N	G	G	G	G	G	A	G	G	G	G	G	G	G	G	G	G	G	G	G	G	G	G	G	G	G	G	N	G	G	G	G	G	G	G	G	G	G	G
rs5_5331798	5	5331798	G	G	G	G	G	G	G	G	G	G	G	G	G	G	N	G	G	G	G	G	G	G	G	G	G	G	G	G	G	G	G	G	G	G	G	G	G	G	G	N	G	G	G	G	G	G	G
rs5_5331815	5	5331815	A	G	G	G	G	G	G	A	G	G	G	G	G	G	G	G	G	G	G	G	G	G	G	G	G	G	G	N	G	G	G	G	G	G	G	N	G	G	G	G	G	G	G	G	G	G	G
rs5_6656642	5	6656642	G	G	G	G	G	G	G	G	G	G	G	G	G	G	G	G	G	G	G	G	G	G	G	G	G	G	G	G	G	G	G	G	G	G	G	G	G	G	G	G	G	G	G	G	G	G	G
rs5_6656743	5	6656743	G	G	A	N	G	A	A	A	N	A	A	A	G	G	A	A	A	G	G	A	G	G	A	G	A	G	G	G	A	A	G	G	G	A	G	N	A	A	N	A	G	N	N	A	A	G	A
rs5_6656751	5	6656751	G	G	G	N	G	G	G	G	G	G	A	G	G	G	G	G	G	G	G	G	G	G	G	G	G	G	G	G	G	G	G	G	G	G	G	G	N	A	N	G	G	G	G	G	G	G	G
rs5_6656795	5	6656795	G	G	G	G	G	G	G	G	G	G	G	G	G	G	G	G	G	G	G	G	G	G	G	G	G	G	G	G	G	G	G	G	G	G	G	G	G	G	G	G	G	G	G	G	G	G	G
rs5_6656845	5	6656845	G	G	G	G	G	G	G	G	N	G	G	G	A	G	G	G	G	G	G	G	N	G	G	G	G	G	G	G	G	G	G	G	G	G	G	G	G	G	G	G	G	G	G	G	G	G	G
rs5_6656915	5	6656915	G	G	G	G	G	G	G	G	G	G	G	G	G	G	G	G	G	G	G	G	G	G	G	N	G	G	G	G	G	G	G	G	G	G	G	G	G	G	G	G	G	G	G	G	G	G	G
rs5_6657121	5	6657121	A	A	G	N	A	G	G	G	N	G	G	G	G	N	G	G	G	A	A	G	A	A	G	A	G	A	A	A	G	G	A	A	A	G	A	N	G	G	G	G	A	A	G	G	G	A	G
rs5_6657312	5	6657312	G	G	G	G	G	G	G	G	N	G	G	G	G	G	G	G	G	G	G	G	G	G	G	G	G	G	G	G	G	G	G	G	G	G	G	G	G	G	G	G	G	G	G	G	G	G	G
rs5_6657511	5	6657511	G	A	G	G	A	G	G	G	G	G	G	G	G	G	G	G	G	G	G	G	G	G	G	G	G	G	G	G	G	G	G	G	G	G	G	G	G	G	G	G	G	G	G	G	G	G	G
rs5_6659293	5	6659293	G	A	G	G	A	G	G	G	G	G	G	G	G	G	G	G	G	G	G	G	G	G	G	G	G	G	G	G	G	G	G	G	G	G	G	N	G	G	G	G	G	G	G	G	G	G	G
rs5_6660895	5	6660895	A	G	G	G	G	G	G	G	G	G	G	G	G	A	G	G	G	A	A	G	A	A	G	A	G	A	A	A	G	G	A	A	A	G	A	N	G	G	G	G	A	A	G	G	G	A	G
rs5_6661855	5	6661855	G	G	G	G	G	G	G	G	N	G	G	G	G	G	G	G	G	G	G	G	G	G	G	G	G	G	G	G	G	G	G	G	G	G	G	N	G	G	G	G	G	G	G	G	G	G	G
rs5_6662022	5	6662022	G	G	G	G	G	G	G	G	G	G	G	G	G	N	G	G	G	G	G	G	G	G	G	G	G	G	G	G	G	G	G	G	G	G	G	G	G	G	G	G	G	G	G	G	G	G	G
rs5_6662482	5	6662482	G	A	G	G	A	G	G	G	G	G	G	G	A	G	G	G	G	G	G	G	G	G	G	G	G	G	G	G	G	G	G	G	G	G	G	G	G	G	G	G	G	G	G	G	G	G	G
rs5_154358931	5	154358931	TC	TC	T	TC	TC	T	TC	TC	TC	T	T	T	TC	TC	TC	T	TC	T	TC	TC	T	TC	T	T	T	T	TC	T	TC	TC	T	T	T	TC	T	TC	TC	TC	TC	T	T	T	TC	TC	TC	TC	T
rs5_154363067	5	154363067	CT	CT	CT	CT	CT	CT	CT	CT	CT	C	CT	C	CT	CT	CT	CT	CT	CT	CT	CT	CT	CT	CT	CT	CT	CT	CT	CT	CT	CT	CT	CT	CT	CT	CT	CT	CT	CT	CT	CT	CT	CT	CT	CT	CT	CT	CT
rs5_155749916	5	155749916	CT	CT	C	CT	CT	CT	C	C	CT	CT	C	CT	CT	CT	C	C	C	C	CT	CT	C	C	CT	C	C	C	CT	C	C	CT	CT	CT	C	CT	C	C	C	C	CT	C	CT	C	C	CT	CT	CT	C
rs5_155749959	5	155749959	CG	CG	CG	CG	CG	CG	CG	CG	CG	CG	CG	CG	CG	CG	CG	CG	CG	CG	CG	CG	CG	CG	CG	CG	CG	CG	CG	CG	CG	CG	CG	CG	CG	CG	CG	CG	CG	CG	CG	CG	CG	CG	CG	CG	CG	CG	CG
rs5_155750716	5	155750716	T	T	T	T	T	T	T	TCA	TCA	T	TCA	T	T	T	T	TCA	T	TCA	T	T	TCA	T	T	T	T	T	T	T	T	TCA	T	T	T	T	T	T	T	T	T	TCA	T	TCA	T	T	T	T	T
rs5_155750905	5	155750905	AG	AG	AG	AG	AG	A	A	A	AG	AG	A	A	AG	AG	AG	A	A	A	AG	AG	A	AG	AG	AG	AG	AG	AG	AG	AG	A	A	A	AG	AG	AG	AG	AG	AG	AG	A	AG	A	AG	AG	AG	AG	A
rs5_155751011	5	155751011	A	ATGCCATAGTATG	A	A	A	A	A	A	A	A	A	A	ATGCCATAGTATG	A	A	A	A	A	A	A	A	A	A	A	A	A	ATGCCATAGTATG	A	A	A	ATGCCATAGTATG	A	A	A	A	A	A	A	A	A	A	A	A	ATGCCATAGTATG	A	A	A
rs5_155751119	5	155751119	T	TAA	T	T	TAA	T	T	T	T	TAA	T	T	T	T	T	T	T	T	T	TAA	T	TAA	T	T	T	TAA	TAA	T	T	T	T	T	TAA	TAA	T	TAA	TAA	TAA	TAA	T	T	T	TAA	TAA	T	TAA	T
rs5_155753498	5	155753498	A	A	A	A	A	ATT	ATT	ATT	A	A	ATT	A	A	ATT	A	ATT	ATT	ATT	A	A	ATT	A	ATT	ATT	A	A	A	A	A	ATT	A	ATT	A	A	A	ATT	A	A	A	ATT	A	ATT	A	A	A	A	A
rs5_155806621	5	155806621	AG	AG	AG	AG	AG	AG	AG	AG	AG	AG	AG	AG	AG	AG	AG	AG	AG	AG	AG	AG	AG	AG	AG	AG	AG	AG	AG	AG	AG	AG	AG	AG	AG	AG	AG	AG	AG	AG	AG	AG	AG	AG	AG	AG	AG	AG	AG
rs5_155809373	5	155809373	ACT	ACT	ACT	ACT	ACT	ACT	A	A	A	ACT	A	ACT	ACT	A	A	A	ACT	ACT	ACT	ACT	A	ACT	A	A	ACT	A	ACT	ACT	ACT	ACT	ACT	A	A	ACT	ACT	ACT	ACT	ACT	ACT	A	ACT	ACT	ACT	ACT	ACT	ACT	ACT
rs5_155809568	5	155809568	AT	AT	AT	AT	A	A	AT	A	AT	A	A	AT	AT	A	A	A	A	A	AT	AT	A	A	A	AT	AT	A	AT	A	A	A	A	A	AT	A	A	AT	AT	A	A	A	AT	A	AT	AT	AT	AT	A
rs5_156454258	5	156454258	AGC	A	A	A	A	A	A	AGC	A	A	A	A	A	A	A	A	A	A	A	A	A	A	A	A	A	A	A	A	A	A	A	A	A	A	A	A	A	A	A	A	A	A	A	A	A	A	A
rs5_156454315	5	156454315	T	TGA	TGA	TGA	TGA	TGA	TGA	T	TGA	TGA	TGA	TGA	TGA	TGA	TGA	TGA	TGA	TGA	TGA	TGA	TGA	TGA	TGA	TGA	TGA	TGA	TGA	TGA	TGA	TGA	TGA	TGA	TGA	TGA	TGA	TGA	TGA	TGA	TGA	TGA	TGA	TGA	TGA	TGA	TGA	TGA	TGA
rs5_156454526	5	156454526	C	CT	CT	CT	CT	CT	CT	C	CT	CT	CT	CT	CT	CT	CT	CT	CT	CT	CT	CT	CT	CT	CT	CT	CT	CT	CT	CT	CT	CT	CT	CT	CT	CT	CT	CT	CT	CT	CT	CT	CT	CT	CT	CT	CT	CT	CT
rs5_156455652	5	156455652	G	GAC	GAC	GAC	GAC	GAC	GAC	G	GAC	GAC	GAC	GAC	GAC	GAC	GAC	GAC	GAC	GAC	GAC	GAC	GAC	GAC	GAC	GAC	GAC	GAC	GAC	GAC	GAC	GAC	GAC	GAC	GAC	GAC	GAC	GAC	GAC	GAC	GAC	GAC	GAC	GAC	GAC	GAC	GAC	GAC	GAC
rs5_157781872	5	157781872	GT	GT	GT	GT	GT	GT	GT	GT	GT	GT	GT	GT	GT	GT	GT	GT	GT	GT	GT	GT	GT	GT	GT	GT	GT	GT	GT	GT	GT	GT	GT	GT	GT	GT	GT	GT	GT	GT	GT	GT	GT	GT	GT	GT	GT	GT	GT
rs5_157786805	5	157786805	TAG	T	TAG	TAG	T	TAG	TAG	TAG	TAG	TAG	TAG	TAG	TAG	TAG	TAG	TAG	TAG	TAG	TAG	TAG	TAG	TAG	TAG	TAG	TAG	TAG	TAG	TAG	TAG	TAG	TAG	TAG	TAG	TAG	TAG	TAG	TAG	TAG	TAG	TAG	TAG	TAG	TAG	TAG	TAG	TAG	TAG
rs5_158928166	5	158928166	G	G	G	G	G	G	GA	GA	GA	G	G	G	G	G	G	GA	GA	GA	G	G	G	G	G	G	GA	G	G	G	G	GA	G	G	G	G	G	G	G	G	G	G	G	GA	G	G	G	G	G
rs5_158928267	5	158928267	G	G	G	G	G	G	G	GA	GA	G	G	G	G	G	G	GA	G	GA	GA	G	G	G	G	G	G	G	G	G	G	G	G	G	G	G	G	G	G	GA	G	GA	G	G	G	G	G	G	G
rs5_158929045	5	158929045	C	C	CT	C	C	CT	C	CT	C	C	C	C	CT	C	C	CT	CT	CT	C	C	C	CT	CT	C	C	C	C	CT	C	CT	C	C	C	C	C	CT	C	C	CT	CT	C	CT	C	C	CT	C	C
rs5_158929194	5	158929194	TC	T	TC	TC	TC	T	T	T	T	TC	T	T	T	T	T	T	T	T	T	T	T	T	T	T	T	T	T	T	TC	TC	TC	T	T	TC	TC	T	T	T	T	T	TC	T	TC	T	TC	TC	TC
rs5_158930162	5	158930162	G	G	GT	G	G	GT	G	GT	G	G	G	G	G	G	G	GT	G	G	G	G	G	G	G	G	G	G	G	GT	G	G	G	G	G	G	G	GT	G	G	G	GT	G	G	G	G	G	G	G
rs5_158930818	5	158930818	ACTCC	ACTCC	A	A	A	A	A	A	A	ACTCC	A	ACTCC	A	A	A	A	A	A	A	ACTCC	A	ACTCC	ACTCC	ACTCC	A	A	A	A	A	A	A	A	ACTCC	ACTCC	A	A	ACTCC	A	A	A	ACTCC	A	A	ACTCC	ACTCC	A	A
rs5_158931411	5	158931411	CCTT	CCTT	CCTT	C	CCTT	CCTT	C	C	C	CCTT	CCTT	CCTT	CCTT	CCTT	CCTT	C	CCTT	CCTT	CCTT	CCTT	CCTT	CCTT	CCTT	CCTT	CCTT	CCTT	CCTT	CCTT	CCTT	CCTT	CCTT	CCTT	CCTT	CCTT	CCTT	CCTT	CCTT	CCTT	CCTT	CCTT	CCTT	C	CCTT	CCTT	CCTT	CCTT	CCTT
rs5_159075553	5	159075553	A	A	A	A	A	A	A	A	A	A	A	A	A	A	A	A	A	A	A	A	A	A	A	A	A	AGAG	A	A	A	A	A	A	A	AGAG	A	A	AGAG	A	A	A	A	A	A	A	A	A	A
rs5_159078159	5	159078159	AT	AT	AT	AT	AT	AT	AT	A	AT	AT	A	AT	AT	A	A	A	A	AT	AT	AT	AT	A	AT	AT	AT	AT	AT	AT	AT	AT	AT	AT	AT	AT	AT	AT	AT	AT	A	AT	AT	AT	AT	AT	AT	AT	AT
rs5_159078945	5	159078945	GT	GT	GT	G	GT	GT	G	G	G	GT	GT	GT	GT	G	GT	GT	G	GT	GT	GT	GT	G	GT	GT	GT	GT	GT	GT	GT	GT	GT	GT	GT	GT	GT	GT	GT	GT	G	GT	GT	G	GT	GT	GT	GT	GT
rs5_167217661	5	167217661	TG	TG	T	TG	TG	TG	TG	TG	TG	TG	TG	TG	TG	TG	TG	TG	TG	TG	TG	T	TG	TG	TG	TG	TG	TG	TG	TG	T	TG	TG	TG	TG	T	TG	TG	TG	TG	TG	TG	TG	TG	T	T	TG	TG	TG
rs5_167219235	5	167219235	A	A	AT	A	A	A	AT	AT	AT	A	A	A	A	A	AT	AT	AT	AT	AT	AT	A	A	AT	AT	A	A	A	A	A	AT	AT	A	A	A	A	A	A	AT	A	AT	A	AT	A	AT	A	A	AT
rs5_167222252	5	167222252	A	A	A	A	A	A	A	A	A	A	A	A	A	A	A	A	A	A	A	A	A	A	A	A	A	A	A	A	A	A	A	A	A	A	A	A	A	A	A	A	A	A	A	A	A	A	A
rs5_167225979	5	167225979	C	C	C	C	C	C	C	C	CT	C	C	C	C	C	CT	CT	CT	CT	C	C	CT	C	CT	C	C	C	C	C	C	C	C	CT	C	CT	CT	CT	C	C	CT	C	C	C	C	C	C	C	C
rs5_167226776	5	167226776	G	G	G	G	G	G	G	G	G	G	G	G	G	G	G	G	G	G	G	G	G	G	G	G	G	G	G	G	G	G	G	G	G	G	G	G	G	G	G	G	G	G	G	G	G	G	G
rs5_167226987	5	167226987	GA	GA	GA	GA	GA	GA	GA	GA	GA	GA	GA	GA	GA	GA	GA	GA	G	GA	GA	GA	G	GA	GA	G	GA	GA	GA	GA	GA	GA	G	GA	G	G	G	GA	GA	GA	GA	GA	G	GA	GA	GA	GA	GA	GA
rs5_167227199	5	167227199	AT	AT	AT	AT	AT	AT	AT	AT	AT	AT	AT	AT	AT	AT	AT	AT	AT	AT	AT	AT	AT	AT	AT	AT	AT	AT	AT	AT	AT	AT	AT	AT	AT	AT	AT	AT	AT	AT	AT	AT	AT	AT	AT	AT	AT	AT	AT
rs5_167227340	5	167227340	TG	T	TG	TG	T	T	TG	TG	TG	T	TG	TG	TG	TG	TG	TG	TG	TG	TG	TG	TG	T	TG	TG	TG	TG	TG	TG	TG	TG	TG	TG	TG	TG	TG	TG	TG	TG	TG	TG	TG	TG	TG	TG	TG	TG	TG
rs5_167228965	5	167228965	A	A	AAAT	A	A	A	A	A	A	A	A	A	A	AAAT	A	AAAT	AAAT	AAAT	AAAT	A	AAAT	A	AAAT	AAAT	A	A	AAAT	AAAT	AAAT	A	A	A	A	A	A	A	A	AAAT	AAAT	A	A	AAAT	A	A	A	A	AAAT
rs5_167266920	5	167266920	T	T	T	T	T	T	T	T	T	T	T	T	T	T	T	T	T	T	T	T	T	T	T	T	T	T	T	T	T	T	T	T	T	T	T	T	T	T	T	T	T	T	T	T	TAAAC	T	T
rs5_167267712	5	167267712	CAT	C	C	CAT	C	CAT	CAT	C	CAT	C	CAT	C	C	C	CAT	CAT	CAT	CAT	CAT	CAT	CAT	C	C	CAT	C	CAT	CAT	C	C	C	CAT	CAT	CAT	C	C	CAT	CAT	CAT	CAT	CAT	CAT	CAT	C	CAT	CAT	C	CAT
rs5_167267796	5	167267796	G	G	G	GC	G	GC	G	G	G	G	G	G	G	G	G	G	G	G	G	GC	GC	G	G	GC	G	G	GC	G	G	G	GC	G	GC	G	G	GC	GC	GC	GC	G	GC	G	G	GC	GC	G	G
rs5_167268104	5	167268104	CTA	C	C	CTA	C	CTA	CTA	C	C	C	C	C	C	C	C	CTA	CTA	C	CTA	CTA	CTA	C	C	CTA	C	C	CTA	C	C	C	CTA	C	CTA	C	C	CTA	CTA	CTA	CTA	CTA	CTA	CTA	C	CTA	CTA	C	CTA
rs5_167269187	5	167269187	A	A	A	A	A	A	A	AT	AT	AT	A	A	A	AT	A	AT	A	A	A	A	A	AT	A	A	A	AT	A	A	AT	A	A	A	A	AT	AT	A	A	A	A	A	A	A	AT	A	A	A	A
rs5_167269353	5	167269353	T	TA	T	TA	TA	TA	TA	TA	TA	TA	T	T	T	T	TA	TA	TA	TA	TA	TA	TA	TA	TA	TA	T	T	TA	TA	T	TA	TA	T	TA	T	T	TA	TA	TA	TA	TA	TA	TA	T	TA	TA	T	TA
rs5_167269394	5	167269394	TC	T	TC	T	TC	T	T	TC	TC	TC	TC	TC	TC	TC	T	TC	T	T	TC	T	T	TC	T	T	TC	TC	T	TC	TC	TC	T	TC	T	TC	TC	T	T	T	T	T	T	T	TC	T	T	TC	T
rs5_167269539	5	167269539	A	A	A	AT	A	AT	AT	A	AT	A	A	A	A	A	AT	A	AT	A	A	AT	AT	A	A	AT	A	A	AT	AT	A	A	AT	AT	AT	A	A	AT	AT	AT	AT	AT	AT	AT	A	AT	AT	A	A
rs5_167270091	5	167270091	A	A	ACG	ACG	A	A	ACG	ACG	ACG	A	A	ACG	A	ACG	A	ACG	ACG	ACG	A	ACG	ACG	ACG	ACG	ACG	A	ACG	ACG	A	A	A	ACG	A	ACG	A	A	ACG	ACG	ACG	ACG	ACG	ACG	A	A	ACG	ACG	A	A
rs5_167270161	5	167270161	T	T	T	T	T	T	T	T	T	T	T	T	T	T	T	T	T	T	T	T	T	T	T	T	T	T	T	T	T	T	T	T	T	T	T	T	T	T	T	T	T	T	T	T	T	T	T
rs5_167270336	5	167270336	CT	CT	C	C	CT	CT	C	C	CT	CT	CT	CT	C	CT	C	C	C	C	CT	C	C	CT	C	C	C	CT	C	CT	CT	CT	C	C	C	C	CT	C	C	C	C	C	C	C	C	C	C	CT	C
rs5_167270409	5	167270409	T	T	T	TC	T	TC	TC	T	T	T	T	T	T	T	T	T	TC	T	T	TC	T	T	T	TC	T	T	TC	T	T	T	T	T	T	T	T	T	TC	T	T	T	TC	T	T	TC	TC	T	T
rs5_167270430	5	167270430	T	T	T	T	T	T	T	T	T	T	T	T	T	T	T	T	T	T	T	T	T	T	T	T	T	T	T	T	T	T	T	T	T	T	T	T	T	T	T	T	T	T	T	T	T	T	T
rs5_167270540	5	167270540	C	C	C	C	C	C	C	C	C	C	C	C	C	C	C	C	C	C	C	C	C	C	C	C	C	C	C	C	CG	C	C	C	C	C	C	C	C	C	C	C	C	C	CG	C	C	CG	C
rs5_167271004	5	167271004	TC	T	TC	TC	T	TC	TC	TC	TC	TC	TC	T	TC	TC	TC	TC	TC	TC	TC	TC	TC	TC	TC	TC	TC	T	TC	TC	T	TC	TC	TC	TC	TC	TC	TC	TC	TC	TC	TC	TC	TC	TC	TC	TC	T	TC
rs5_167271018	5	167271018	T	TCTAAC	T	T	T	T	T	T	T	T	T	T	T	T	T	T	T	T	T	T	T	T	T	T	T	TCTAAC	T	T	T	T	T	T	T	TCTAAC	T	T	T	T	T	T	T	T	T	T	T	TCTAAC	T
rs5_167271025	5	167271025	A	A	A	A	A	A	A	A	A	A	A	A	A	A	A	A	A	A	A	A	A	A	A	A	A	A	A	A	A	A	A	A	A	AAT	A	A	A	A	A	A	A	A	A	A	A	A	A
rs5_167271049	5	167271049	TA	TA	T	T	T	TA	T	T	T	TA	T	T	T	T	TA	T	TA	T	T	TA	T	T	TA	T	TA	T	T	TA	TA	T	TA	TA	TA	TA	T	T	TA	TA	TA	T	TA	TA	TA	TA	TA	TA	T
rs5_167271099	5	167271099	GAT	GAT	GAT	G	GAT	G	G	G	G	GAT	G	GAT	GAT	G	GAT	G	G	G	G	G	G	GAT	GAT	G	G	GAT	G	GAT	GAT	G	G	G	G	GAT	GAT	G	G	G	G	G	G	GAT	GAT	G	G	GAT	GAT
rs5_167271113	5	167271113	C	C	CGGT	CGGT	C	CGGT	CGGT	C	C	C	CGGT	CGGT	C	C	CGGT	CGGT	CGGT	CGGT	CGGT	CGGT	CGGT	C	CGGT	CGGT	CGGT	C	CGGT	C	C	C	CGGT	CGGT	CGGT	C	C	CGGT	CGGT	CGGT	CGGT	CGGT	CGGT	CGGT	C	CGGT	CGGT	C	C
rs5_167271523	5	167271523	T	T	TATAG	TATAG	T	TATAG	TATAG	T	TATAG	T	TATAG	T	T	T	T	T	TATAG	T	T	TATAG	TATAG	T	T	TATAG	T	T	TATAG	T	T	T	TATAG	T	TATAG	T	T	TATAG	TATAG	TATAG	TATAG	TATAG	TATAG	T	T	TATAG	TATAG	T	T
rs5_167271554	5	167271554	G	G	GAT	GAT	G	GAT	GAT	G	GAT	G	GAT	G	G	G	G	G	GAT	G	G	GAT	GAT	G	GAT	GAT	G	G	GAT	G	G	G	GAT	G	GAT	G	G	GAT	GAT	GAT	GAT	GAT	GAT	G	G	GAT	GAT	G	G
rs5_167280440	5	167280440	GA	G	GA	G	G	GA	GA	GA	GA	G	GA	GA	GA	GA	GA	G	GA	GA	GA	GA	G	G	GA	GA	GA	G	GA	GA	GA	GA	GA	GA	GA	GA	GA	GA	GA	GA	GA	GA	GA	GA	GA	GA	GA	GA	GA
rs5_167280510	5	167280510	CCT	CCT	CCT	CCT	CCT	CCT	CCT	CCT	CCT	CCT	CCT	CCT	CCT	CCT	CCT	CCT	CCT	CCT	CCT	CCT	CCT	CCT	CCT	CCT	CCT	CCT	CCT	CCT	CCT	CCT	CCT	CCT	CCT	CCT	CCT	CCT	CCT	CCT	CCT	CCT	CCT	CCT	CCT	CCT	CCT	CCT	CCT
rs5_167282035	5	167282035	TG	T	T	T	T	T	TG	TG	T	T	T	TG	TG	T	TG	T	T	TG	TG	TG	T	T	TG	T	TG	T	TG	TG	TG	TG	T	TG	T	TG	TG	T	TG	TG	TG	TG	T	T	TG	TG	TG	TG	TG
rs5_167282329	5	167282329	TG	T	TG	T	T	TG	TG	TG	TG	T	TG	TG	TG	TG	TG	T	TG	TG	TG	TG	T	T	TG	TG	TG	T	TG	TG	TG	TG	TG	TG	TG	TG	TG	TG	TG	TG	TG	TG	TG	TG	TG	TG	TG	TG	TG
rs5_167283567	5	167283567	T	T	TG	TG	T	TG	T	TG	T	T	TG	TG	TG	T	TG	TG	TG	TG	TG	TG	T	TG	TG	T	TG	T	TG	TG	TG	T	T	T	T	TG	T	T	TG	TG	T	TG	T	TG	T	TG	TG	TG	TG
rs5_167283675	5	167283675	A	A	A	AT	AT	AT	AT	A	AT	AT	AT	A	A	AT	AT	AT	AT	A	AT	A	A	A	AT	A	A	A	A	AT	AT	AT	A	A	A	A	AT	A	AT	AT	A	A	AT	AT	AT	A	A	AT	AT
rs5_167285184	5	167285184	C	CT	C	CT	CT	CT	C	CT	CT	CT	CT	C	C	CT	CT	CT	CT	C	CT	C	CT	CT	C	CT	CT	CT	C	CT	C	C	CT	CT	CT	C	C	CT	CT	C	CT	CT	CT	CT	CT	C	C	C	CT
rs5_167312167	5	167312167	TA	T	TA	TA	T	TA	TA	TA	TA	T	TA	TA	TA	TA	TA	TA	T	TA	TA	TA	TA	T	TA	TA	TA	TA	TA	TA	TA	TA	TA	TA	TA	TA	TA	TA	TA	TA	TA	TA	TA	TA	TA	TA	TA	TA	TA
rs5_167312168	5	167312168	A	AT	AT	AT	AT	AT	AT	AT	A	AT	AT	AT	A	AT	AT	AT	AT	AT	A	A	A	AT	A	AT	A	A	A	A	A	A	AT	AT	AT	A	A	A	A	A	AT	A	A	AT	A	A	A	A	A
rs5_167545572	5	167545572	C	C	C	C	C	C	C	C	C	C	C	C	C	C	C	C	C	C	C	C	C	C	C	C	C	C	C	C	C	C	C	C	C	C	C	C	C	C	C	C	C	C	C	C	C	C	C
rs5_167547229	5	167547229	A	A	A	A	A	A	AAG	A	A	A	A	A	AAG	A	A	A	A	AAG	A	A	A	A	A	A	A	A	AAG	A	A	A	AAG	A	AAG	A	A	A	A	A	A	AAG	A	A	A	A	A	A	A
rs5_167547620	5	167547620	G	G	G	G	G	G	G	G	G	G	GA	G	GA	G	G	G	G	G	G	G	G	G	G	G	G	GA	G	G	GA	G	GA	G	G	G	G	G	G	G	G	G	G	G	G	G	G	G	G
rs5_167548430	5	167548430	T	T	T	T	T	T	T	T	T	T	T	T	T	T	T	TAA	T	T	T	T	T	T	T	T	T	T	T	T	T	T	T	T	T	T	T	T	T	T	T	T	T	T	T	T	T	T	T
rs5_169308438	5	169308438	TG	TG	TG	TG	TG	TG	TG	TG	TG	TG	TG	TG	TG	TG	TG	TG	TG	TG	TG	TG	TG	TG	TG	TG	TG	TG	TG	TG	T	TG	TG	TG	TG	TG	T	TG	TG	TG	TG	T	TG	TG	TG	TG	TG	TG	TG
rs5_169308682	5	169308682	G	G	G	G	G	G	G	G	G	G	G	G	G	G	G	G	G	G	G	GA	G	G	G	GA	G	G	G	G	G	G	G	G	G	G	G	G	G	G	G	G	G	G	G	G	G	G	G
rs5_169308868	5	169308868	A	A	A	A	A	A	AG	A	A	A	A	A	A	A	A	A	A	A	A	AG	AG	A	A	A	A	A	A	A	AG	A	A	A	A	AG	AG	A	A	A	A	A	A	A	A	A	AG	A	A
rs5_171724958	5	171724958	CA	CA	C	CA	CA	CA	C	CA	C	CA	CA	CA	CA	C	CA	C	CA	CA	CA	CA	CA	CA	C	CA	CA	CA	CA	CA	CA	CA	CA	CA	C	CA	CA	C	CA	CA	CA	CA	CA	CA	CA	CA	CA	CA	CA
rs5_171725296	5	171725296	TAA	TAA	TAA	TAA	TAA	T	TAA	TAA	TAA	TAA	TAA	TAA	TAA	T	TAA	TAA	TAA	TAA	TAA	TAA	TAA	T	TAA	TAA	T	TAA	TAA	TAA	TAA	TAA	TAA	TAA	TAA	TAA	TAA	TAA	T	TAA	TAA	TAA	TAA	TAA	TAA	T	TAA	T	TAA
rs5_171725693	5	171725693	AGTGGAATT	A	AGTGGAATT	A	AGTGGAATT	AGTGGAATT	A	A	AGTGGAATT	AGTGGAATT	A	A	AGTGGAATT	AGTGGAATT	A	A	AGTGGAATT	A	A	AGTGGAATT	AGTGGAATT	AGTGGAATT	A	AGTGGAATT	A	A	AGTGGAATT	A	AGTGGAATT	A	A	A	A	A	AGTGGAATT	A	AGTGGAATT	AGTGGAATT	A	A	AGTGGAATT	A	AGTGGAATT	AGTGGAATT	AGTGGAATT	AGTGGAATT	A
rs5_171726602	5	171726602	A	ATC	A	ATC	ATC	ATC	A	ATC	ATC	ATC	ATC	ATC	A	A	A	A	ATC	A	A	A	A	A	A	ATC	ATC	A	ATC	ATC	ATC	ATC	ATC	ATC	A	ATC	ATC	ATC	ATC	ATC	A	A	ATC	A	ATC	ATC	ATC	ATC	ATC
rs5_171727055	5	171727055	TA	TA	TA	TA	TA	TA	T	T	TA	TA	TA	TA	TA	T	T	T	T	T	T	TA	TA	TA	T	TA	TA	T	TA	TA	TA	T	T	T	T	T	TA	T	TA	T	T	T	TA	TA	TA	TA	TA	TA	TA
rs5_171727100	5	171727100	C	C	C	C	C	C	CT	CT	C	C	C	C	C	CT	CT	C	C	C	CT	C	CT	C	C	C	CT	C	CT	C	C	CT	C	C	C	C	C	CT	C	CT	CT	CT	C	CT	C	CT	C	CT	C
rs5_172321864	5	172321864	A	A	A	A	A	A	A	A	AT	A	A	A	A	A	A	AT	AT	A	A	A	AT	A	AT	A	A	A	A	AT	A	A	A	A	A	AT	A	AT	A	A	AT	AT	A	A	A	A	A	A	A
rs5_172322321	5	172322321	T	T	T	T	T	TTGGCA	T	T	TTGGCA	T	T	T	T	T	T	TTGGCA	T	T	T	T	TTGGCA	T	T	T	T	T	T	T	T	T	T	T	T	TTGGCA	T	T	T	T	T	TTGGCA	T	TTGGCA	T	T	T	T	T
rs5_172323803	5	172323803	T	T	T	T	T	T	T	T	TTC	T	T	T	T	T	T	T	T	T	T	T	TTC	T	T	T	T	T	T	T	T	T	T	T	T	TTC	T	T	T	T	T	TTC	T	T	T	T	T	T	TTC
rs5_174320136	5	174320136	T	TC	TC	TC	TC	T	T	T	T	T	T	T	T	T	T	T	TC	T	T	T	T	T	T	T	T	T	TC	T	T	T	T	T	T	T	T	T	T	T	T	T	T	T	T	TC	TC	T	TC
rs5_174324499	5	174324499	AT	AT	AT	AT	AT	A	AT	A	A	A	A	A	A	A	AT	AT	AT	AT	A	A	A	A	A	A	A	A	AT	A	A	A	A	A	A	A	A	A	A	A	A	A	A	A	A	AT	AT	A	AT
rs5_174326374	5	174326374	CTA	CTA	C	CTA	CTA	CTA	C	CTA	CTA	CTA	C	C	CTA	C	C	C	C	CTA	C	CTA	C	CTA	CTA	C	C	CTA	CTA	C	CTA	C	CTA	C	C	CTA	CTA	CTA	C	CTA	C	C	C	C	CTA	CTA	CTA	C	C
rs5_174326988	5	174326988	T	T	T	T	T	T	T	T	TA	T	T	T	T	T	T	TA	T	T	T	T	T	T	T	T	T	T	T	TA	T	T	T	T	T	T	T	T	T	T	T	T	T	T	T	T	T	T	T
rs5_174619310	5	174619310	A	A	A	A	A	A	A	A	A	A	A	A	A	A	A	A	AT	A	A	A	A	A	A	A	A	A	A	A	A	A	A	A	A	A	A	A	A	AT	A	AT	A	AT	A	AT	AT	A	A
rs5_174619432	5	174619432	C	C	C	C	C	C	C	C	CA	C	C	C	C	C	C	CA	C	C	C	C	C	C	C	C	C	C	C	C	C	C	C	C	C	C	C	C	C	C	C	C	C	C	C	CA	CA	C	C
rs5_174619735	5	174619735	G	G	G	G	G	G	G	G	GGT	G	G	G	G	G	G	G	G	GGT	G	G	G	G	G	G	G	G	G	G	G	GGT	G	G	G	G	G	G	G	GGT	G	G	G	GGT	G	GGT	GGT	G	G
rs5_174620291	5	174620291	CG	CG	CG	CG	-	-	-	-	-	-	-	CG	-	-	CG	CG	CG	CG	CG	CG	CG	CG	CG	CG	CG	CG	CG	CG	CG	C	CG	CG	CG	CG	CG	CG	CG	CG	CG	CG	CG	CG	CG	CG	CG	CG	CG
rs5_174620417	5	174620417	T	T	T	T	T	TACA	TACA	TACA	TACA	T	T	T	T	T	TACA	TACA	T	T	TACA	T	T	T	T	T	T	T	T	T	T	TACA	TACA	T	T	T	T	T	T	T	TACA	T	T	TACA	T	TACA	TACA	T	T
rs5_174621205	5	174621205	GT	GT	GT	GT	-	-	-	-	-	-	-	GT	-	-	GT	GT	GT	GT	GT	GT	GT	GT	GT	GT	GT	GT	GT	GT	GT	G	GT	GT	GT	GT	GT	GT	GT	GT	GT	GT	GT	GT	GT	GT	GT	GT	GT
rs5_174621212	5	174621212	T	T	T	T	T	T	T	T	TTC	T	T	T	T	T	TTC	T	T	T	T	T	T	T	T	T	T	T	T	T	T	TTC	T	T	T	T	T	T	T	T	T	T	T	TTC	T	TTC	TTC	T	T
rs5_174622389	5	174622389	G	G	GAA	G	G	G	GAA	GAA	G	G	G	G	G	G	G	GAA	GAA	GAA	G	G	G	G	G	G	G	G	G	G	G	G	G	G	G	G	G	G	G	GAA	GAA	G	G	G	G	GAA	GAA	G	G
rs5_175275750	5	175275750	C	C	C	CA	C	C	CA	CA	C	CA	CA	CA	C	C	CA	C	C	C	CA	CA	C	C	CA	C	C	CA	C	CA	CA	C	C	C	CA	C	C	CA	C	C	C	CA	C	CA	C	C	C	CA	C
rs5_175788004	5	175788004	TC	TC	TC	TC	-	-	-	-	-	-	-	TC	-	-	TC	TC	TC	TC	TC	TC	TC	TC	TC	TC	TC	TC	TC	TC	TC	T	TC	TC	TC	TC	TC	TC	TC	TC	TC	TC	TC	TC	TC	TC	TC	TC	TC
rs5_175788361	5	175788361	A	A	A	A	A	A	A	A	ACTC	A	A	A	ACTC	A	A	A	A	A	A	A	ACTC	A	A	A	A	A	A	A	A	ACTC	ACTC	A	A	A	A	A	A	A	A	A	ACTC	A	A	ACTC	A	A	ACTC
rs5_175788440	5	175788440	C	C	C	C	C	C	C	C	CAAT	C	C	C	CAAT	C	C	C	C	C	C	C	CAAT	C	C	C	C	C	C	CAAT	C	C	CAAT	C	C	C	C	C	C	C	C	CAAT	CAAT	CAAT	C	CAAT	C	C	C
rs5_175788996	5	175788996	T	TGCTCCA	T	T	T	TGCTCCA	T	T	T	TGCTCCA	T	T	T	TGCTCCA	T	T	T	T	T	TGCTCCA	T	T	T	T	T	T	T	T	TGCTCCA	T	T	T	T	T	TGCTCCA	T	T	TGCTCCA	T	T	T	T	TGCTCCA	T	TGCTCCA	T	T
rs5_175789760	5	175789760	C	C	C	C	-	-	-	-	-	-	-	C	-	-	C	C	C	C	C	C	C	C	C	C	C	C	C	C	C	CT	C	C	C	C	C	C	C	C	C	C	C	C	C	C	C	C	C
rs5_175790544	5	175790544	A	A	AGT	A	A	A	A	A	AGT	A	A	A	AGT	A	A	A	A	A	A	A	AGT	A	A	A	A	A	A	A	A	A	AGT	AGT	A	A	A	A	A	A	A	A	AGT	A	A	AGT	A	A	A
rs5_177181250	5	177181250	TTG	TTG	TTG	TTG	TTG	TTG	TTG	TTG	T	TTG	TTG	TTG	TTG	TTG	TTG	TTG	T	TTG	TTG	TTG	T	T	TTG	TTG	TTG	TTG	TTG	TTG	TTG	TTG	T	TTG	TTG	TTG	TTG	TTG	TTG	TTG	TTG	TTG	T	T	T	TTG	TTG	TTG	TTG
rs5_177181370	5	177181370	G	G	G	G	G	G	G	G	G	G	G	G	G	G	G	G	G	G	G	G	G	G	G	G	G	G	G	G	G	G	G	G	G	G	G	G	G	G	G	G	G	G	G	G	G	G	G
rs5_178970458	5	178970458	A	A	A	A	A	A	A	A	A	A	A	A	A	A	A	A	A	A	A	A	A	A	A	A	A	A	A	A	A	A	A	A	A	A	A	A	AC	A	A	A	A	A	AC	A	AC	A	A
rs5_178970575	5	178970575	AC	AC	A	AC	AC	AC	AC	AC	A	AC	AC	AC	AC	AC	A	A	A	AC	AC	AC	AC	AC	AC	AC	AC	AC	AC	AC	AC	AC	AC	AC	AC	AC	A	A	A	AC	A	A	AC	A	A	AC	A	AC	A
rs5_178970903	5	178970903	AAT	AAT	AAT	AAT	AAT	A	A	A	A	A	AAT	A	A	A	A	A	A	A	A	A	A	A	A	A	A	A	A	A	A	A	A	A	A	A	A	AAT	A	A	A	A	A	A	AAT	A	AAT	A	A
rs5_178972165	5	178972165	ATT	ATT	A	ATT	ATT	ATT	ATT	ATT	A	ATT	ATT	ATT	ATT	ATT	ATT	A	ATT	ATT	ATT	ATT	ATT	ATT	ATT	ATT	ATT	ATT	ATT	ATT	ATT	ATT	ATT	ATT	ATT	ATT	ATT	ATT	ATT	ATT	ATT	ATT	ATT	A	ATT	ATT	ATT	ATT	ATT
rs5_178972197	5	178972197	TGA	TGA	TGA	TGA	TGA	TGA	TGA	TGA	TGA	TGA	TGA	TGA	TGA	TGA	TGA	TGA	TGA	TGA	TGA	TGA	TGA	TGA	TGA	TGA	TGA	TGA	TGA	TGA	TGA	TGA	TGA	TGA	TGA	TGA	TGA	TGA	TGA	TGA	TGA	TGA	TGA	TGA	TGA	TGA	TGA	TGA	TGA
rs5_178975645	5	178975645	T	T	T	T	T	TGTGCG	T	T	TGTGCG	T	TGTGCG	T	T	TGTGCG	TGTGCG	TGTGCG	TGTGCG	T	TGTGCG	T	T	T	TGTGCG	T	TGTGCG	T	T	TGTGCG	TGTGCG	TGTGCG	T	T	T	T	TGTGCG	TGTGCG	TGTGCG	TGTGCG	TGTGCG	T	T	TGTGCG	TGTGCG	T	TGTGCG	T	T
rs5_178975914	5	178975914	C	C	C	C	C	C	C	C	C	C	C	C	C	C	C	C	C	C	C	C	C	C	C	C	C	C	C	C	C	C	C	C	C	C	C	C	CG	C	C	C	C	C	CG	C	CG	C	C
rs6_3342468	6	3342468	G	G	G	G	G	G	G	N	G	G	G	G	G	G	G	G	G	G	G	G	G	G	G	G	G	G	G	G	G	G	G	G	G	G	G	G	G	G	G	G	G	G	G	G	G	G	G
rs6_3342476	6	3342476	G	G	G	G	G	G	G	N	G	N	G	N	G	N	G	G	G	G	G	G	G	G	G	G	G	G	G	N	A	G	N	A	A	G	G	A	A	A	A	G	G	G	A	G	G	G	G
rs6_3342533	6	3342533	G	G	G	G	G	G	G	G	G	G	G	G	G	G	G	G	G	G	G	G	G	G	G	G	G	G	G	G	G	G	G	G	G	G	G	G	G	G	G	G	G	G	G	G	G	G	G
rs6_3342689	6	3342689	A	G	G	G	G	G	G	G	G	A	G	G	G	G	G	A	G	G	G	A	A	G	G	G	G	G	G	G	G	A	G	G	G	G	G	G	G	G	G	G	G	G	G	G	G	G	G
rs6_3342805	6	3342805	G	G	G	G	G	G	G	G	G	G	G	G	G	G	G	G	G	G	G	G	G	G	G	G	G	G	G	G	G	G	G	G	G	G	G	G	G	G	G	G	G	G	G	G	G	G	G
rs6_3343309	6	3343309	G	G	G	G	G	G	G	G	G	G	G	G	G	G	G	G	G	G	G	G	G	G	G	G	G	G	G	G	G	G	G	G	G	G	G	G	G	G	G	G	G	G	G	G	G	G	G
rs6_3343370	6	3343370	A	G	G	G	G	G	G	G	N	A	G	G	G	G	G	A	G	N	G	A	A	G	G	G	G	G	G	G	A	A	G	A	N	G	G	A	A	N	A	G	G	G	A	G	G	G	G
rs6_3343372	6	3343372	A	A	G	G	A	G	G	G	N	A	N	G	A	G	G	A	G	N	G	A	A	A	G	G	A	A	G	G	A	A	G	A	A	G	G	A	A	N	A	G	G	N	A	G	N	G	G
rs6_3343441	6	3343441	G	G	G	G	G	G	G	G	G	G	G	G	G	G	G	G	G	G	G	G	G	G	G	G	G	G	G	G	G	G	G	G	G	G	G	G	G	G	G	G	G	G	G	G	G	G	G
rs6_3346129	6	3346129	G	A	G	G	A	G	G	G	G	G	N	G	A	G	G	G	G	G	G	G	G	A	G	G	A	A	G	G	G	G	G	G	G	G	G	G	G	G	G	G	G	G	G	G	G	G	G
rs6_3346644	6	3346644	G	G	G	G	G	G	G	G	G	G	G	G	G	G	N	N	G	N	G	G	G	G	G	G	G	G	G	N	G	G	G	G	G	A	A	G	G	G	G	G	G	G	G	G	G	A	G
rs6_3347268	6	3347268	G	G	G	G	G	G	G	G	G	G	G	G	G	G	G	G	G	G	G	G	G	G	G	G	G	G	G	G	G	G	G	G	G	G	G	G	G	G	G	G	G	G	G	G	G	G	G
rs6_3347278	6	3347278	G	N	G	G	N	G	G	G	G	G	G	G	N	G	G	G	G	G	G	G	G	N	G	G	N	N	G	G	G	G	G	G	G	G	G	G	G	G	G	G	G	G	G	G	G	G	G
rs6_3359752	6	3359752	G	A	G	G	A	G	G	G	G	G	A	G	A	G	G	G	G	G	G	G	G	A	G	G	A	A	G	G	G	G	G	G	G	G	G	G	G	G	G	G	G	G	G	G	G	G	G
rs6_3359857	6	3359857	A	A	G	G	A	G	G	G	G	A	A	G	A	G	G	A	G	G	G	A	A	A	G	G	A	A	G	G	A	A	G	N	A	G	G	A	A	N	A	G	G	N	A	G	G	G	G
rs6_3359924	6	3359924	A	A	G	G	A	G	G	G	G	A	A	G	A	G	G	A	G	G	G	A	A	A	G	G	A	A	G	G	G	A	G	G	G	G	G	N	G	G	G	G	G	N	G	G	G	G	G
rs6_3360003	6	3360003	G	G	G	G	G	G	G	G	G	G	G	G	G	G	G	G	G	N	G	G	G	G	G	G	G	G	G	G	G	G	G	G	G	G	G	G	G	G	G	G	G	G	G	G	G	G	G
rs6_3360005	6	3360005	A	A	G	N	A	N	G	G	G	A	N	G	A	G	G	A	G	N	G	A	A	A	G	G	A	A	G	G	A	A	G	N	A	G	G	A	A	N	A	G	G	G	A	G	G	G	G
rs6_3360097	6	3360097	G	A	G	G	A	G	G	G	G	G	A	G	A	G	G	G	G	G	G	G	G	A	G	G	A	A	G	G	G	G	G	G	G	G	G	G	G	G	G	N	G	N	G	G	G	G	G
rs6_3360406	6	3360406	A	A	G	G	A	G	G	G	G	A	N	G	A	G	G	A	G	G	G	A	A	A	G	G	A	A	G	G	G	A	G	G	G	G	G	N	G	G	G	N	G	G	G	G	G	G	G
rs6_3360475	6	3360475	G	A	G	G	N	G	G	G	G	G	N	G	A	G	G	G	G	G	G	G	G	A	N	G	A	N	G	G	G	G	G	G	G	G	G	G	G	G	G	G	G	G	G	G	G	G	G
rs6_3360786	6	3360786	G	G	G	G	G	G	G	G	G	G	G	G	G	G	G	G	G	G	G	G	G	G	G	G	G	G	G	G	G	G	G	G	G	A	A	G	G	G	G	G	G	G	G	G	G	A	G
rs6_3360882	6	3360882	G	G	G	G	G	G	G	G	G	G	A	G	G	G	G	G	G	G	G	G	G	G	G	G	G	G	G	G	G	G	G	G	G	G	G	G	G	G	G	G	G	N	G	G	G	G	G
rs6_3361911	6	3361911	A	G	G	G	G	G	G	G	G	A	G	G	G	G	G	A	G	G	G	A	A	G	G	G	G	G	G	G	G	A	G	G	G	G	G	N	G	G	G	G	G	G	G	G	G	G	G
rs6_3362283	6	3362283	A	A	G	G	A	G	G	G	G	A	N	G	A	G	G	A	G	G	G	A	A	A	G	G	A	A	G	G	A	A	G	A	A	G	G	A	A	N	N	G	G	G	A	G	G	G	G
rs6_3363535	6	3363535	G	G	G	G	G	G	G	G	G	G	G	G	G	G	G	G	G	G	G	G	G	G	G	G	G	G	G	G	G	G	G	G	G	G	G	G	G	G	G	G	G	G	G	G	G	G	G
rs6_3363736	6	3363736	G	G	G	G	G	G	G	G	G	G	G	G	G	G	G	G	G	G	G	G	G	G	G	G	G	G	G	G	G	G	G	G	G	G	G	G	G	G	G	G	G	G	G	G	G	G	G
rs6_3364077	6	3364077	A	G	G	G	G	G	G	G	G	A	G	G	G	G	G	A	G	G	G	A	A	G	G	G	G	G	G	G	G	A	G	G	G	G	G	N	G	G	G	G	G	G	G	G	G	G	G
rs6_3364434	6	3364434	A	A	G	G	A	G	G	G	G	A	A	G	A	G	G	A	G	G	G	A	A	A	G	G	A	A	G	G	G	A	G	G	G	G	G	N	G	G	G	G	G	G	G	G	G	G	G
rs6_4061888	6	4061888	G	G	A	G	G	N	G	A	N	G	G	A	G	N	N	G	G	N	N	G	A	G	A	N	G	G	N	A	G	A	G	G	G	G	G	N	A	A	A	G	G	G	A	A	A	G	N
rs6_4064019	6	4064019	G	G	G	G	G	G	G	G	G	G	G	G	G	G	G	G	G	G	G	G	G	G	G	G	G	G	G	G	G	G	G	G	G	G	G	G	G	G	G	G	G	G	G	G	G	G	G
rs6_4064023	6	4064023	A	G	G	G	G	G	G	G	N	A	A	G	G	G	G	A	A	G	G	G	G	G	G	G	G	G	G	G	G	G	G	A	A	A	A	G	G	G	G	N	G	N	G	G	G	A	G
rs6_4990904	6	4990904	G	G	G	G	G	G	G	G	G	G	G	G	G	G	G	G	G	G	G	G	G	G	G	G	G	G	G	G	G	G	G	G	G	G	G	G	G	G	G	A	G	G	G	G	G	G	G
rs6_4991227	6	4991227	G	G	G	G	G	G	G	G	G	G	G	G	G	G	G	G	G	G	G	G	G	G	G	G	G	G	G	G	G	G	G	G	G	G	G	G	G	G	G	A	G	G	G	G	G	G	G
rs6_4991265	6	4991265	G	A	G	G	A	N	G	G	N	G	G	G	G	G	A	G	A	G	G	G	G	G	G	G	A	G	G	G	G	G	G	G	G	G	G	G	G	G	G	G	G	G	A	G	G	G	N
rs6_4991357	6	4991357	G	G	G	G	G	G	G	G	G	G	G	G	G	G	G	G	G	G	G	G	G	G	G	G	G	G	G	G	G	G	G	G	G	G	G	G	G	G	G	A	G	G	G	G	G	G	G
rs6_4991438	6	4991438	G	A	G	G	A	N	G	G	N	G	G	G	G	G	A	G	A	G	G	G	G	G	G	G	A	G	G	G	G	G	G	G	G	G	G	G	G	G	G	A	G	G	A	G	G	G	N
rs6_4991727	6	4991727	G	G	G	G	G	G	G	G	G	G	G	G	G	G	G	G	G	G	G	G	G	G	G	G	G	G	G	G	G	G	G	G	G	G	G	G	G	G	G	G	G	G	G	G	G	G	G
rs6_4991864	6	4991864	G	G	G	G	G	G	G	G	G	G	G	G	G	G	G	G	N	G	G	G	G	G	G	G	G	G	G	G	G	G	G	G	G	G	G	G	G	G	G	G	G	G	G	G	G	G	G
rs6_4991969	6	4991969	G	G	G	G	G	G	G	G	G	G	G	G	G	G	G	G	G	G	G	G	G	G	G	G	G	G	G	G	G	G	G	G	G	G	G	G	G	G	G	G	G	G	G	G	G	G	G
rs6_4992118	6	4992118	G	G	G	G	G	G	G	G	G	G	G	G	G	G	G	G	G	G	G	G	G	G	G	G	G	G	G	G	G	A	G	G	G	G	G	G	G	G	G	G	G	G	G	G	G	G	G
rs6_4992130	6	4992130	G	G	G	G	G	G	G	G	G	G	G	G	G	G	G	G	G	G	G	G	G	G	G	G	G	G	G	G	G	G	G	G	G	G	G	G	G	G	G	N	G	G	G	G	G	G	G
rs6_4992864	6	4992864	G	A	G	G	A	N	G	G	G	G	G	G	G	G	A	G	A	G	G	G	G	G	G	G	A	G	G	G	G	G	G	G	G	G	G	G	G	G	G	N	G	G	N	G	G	G	N
rs6_4992983	6	4992983	G	G	G	G	G	G	G	G	N	G	G	G	G	G	N	N	G	G	G	G	G	G	G	G	G	N	G	N	G	G	G	A	A	G	G	G	G	G	G	G	G	G	G	G	G	G	G
rs6_4993029	6	4993029	G	G	G	G	G	G	G	A	G	G	G	N	G	G	G	G	G	A	A	G	A	A	G	A	G	G	A	A	G	G	G	G	G	G	G	N	A	G	G	N	G	G	G	A	A	G	N
rs6_4993135	6	4993135	G	G	G	G	G	N	G	G	G	G	G	G	G	G	A	G	G	G	G	G	G	G	G	G	A	G	G	G	G	G	G	G	G	G	G	N	G	G	G	G	G	G	A	G	G	G	G
rs6_4997667	6	4997667	G	G	G	G	G	G	G	G	G	G	G	G	G	G	G	G	G	G	G	G	G	G	G	G	G	G	G	G	G	G	G	G	G	G	G	G	G	G	G	A	G	G	G	G	G	G	G
rs6_4998153	6	4998153	G	G	G	G	G	G	G	G	G	G	G	G	G	G	G	G	G	G	G	G	G	G	G	G	G	G	G	G	G	G	G	G	G	A	G	G	G	G	G	G	G	G	G	G	G	A	G
rs6_4998214	6	4998214	G	G	G	G	G	G	G	G	N	G	G	G	G	G	G	G	G	G	G	G	G	G	G	G	G	G	G	G	G	G	G	G	G	G	G	G	G	G	G	G	G	G	G	G	G	G	G
rs6_4998315	6	4998315	G	A	G	G	A	N	G	G	N	G	G	G	G	G	A	G	A	G	G	G	G	G	G	G	A	G	G	G	G	G	G	G	G	G	G	G	G	N	G	N	G	G	A	G	G	G	N
rs6_4998434	6	4998434	G	G	G	G	G	G	G	G	G	G	G	G	G	G	G	G	G	G	G	G	G	G	G	G	G	G	G	G	G	G	G	G	G	G	G	G	G	G	G	G	G	G	G	G	G	G	G
rs6_6201334	6	6201334	G	G	G	G	G	G	G	G	G	G	G	A	G	G	N	G	G	A	N	G	G	A	G	A	G	N	A	G	A	G	G	N	G	G	G	G	A	G	N	G	G	A	G	A	A	A	G
rs6_6201336	6	6201336	G	G	G	G	G	G	G	G	G	G	G	G	G	G	G	G	G	G	G	G	G	G	G	G	G	G	G	G	G	G	G	G	G	G	G	G	G	G	G	G	G	G	G	G	G	G	G
rs6_6201566	6	6201566	G	A	N	G	A	N	G	G	N	A	N	G	G	G	G	G	A	G	G	G	G	G	G	G	G	G	G	A	G	G	G	G	G	G	G	G	G	G	N	G	G	G	G	G	G	G	G
rs6_6201614	6	6201614	G	G	G	G	G	G	G	G	G	G	G	G	G	G	G	G	G	G	G	G	G	G	G	G	G	G	G	G	G	G	G	G	G	G	G	G	G	G	G	G	G	G	G	G	G	G	G
rs6_6201646	6	6201646	G	A	G	G	A	N	G	G	N	A	G	G	G	G	G	A	A	G	G	G	G	G	N	G	G	G	G	N	G	G	G	N	G	G	G	G	G	G	N	N	G	N	G	G	N	G	G
rs6_6201777	6	6201777	G	G	G	G	G	G	G	G	G	G	G	G	G	G	G	G	G	G	G	G	G	G	G	G	G	G	G	G	G	G	G	G	G	G	G	G	G	G	G	G	G	G	G	G	G	G	G
rs6_6202584	6	6202584	G	G	G	G	G	G	G	G	G	G	G	G	G	G	G	G	G	G	G	G	G	G	G	G	G	G	G	G	G	G	G	G	G	G	G	G	G	G	G	G	G	G	G	G	G	A	G
rs6_6202819	6	6202819	G	G	G	G	G	G	G	G	G	G	G	G	G	G	G	A	G	G	G	G	G	G	G	G	G	G	G	G	G	G	G	G	G	G	G	G	G	G	G	G	G	G	G	G	G	G	G
rs6_6203672	6	6203672	G	G	G	G	G	G	G	G	G	G	G	N	G	G	G	G	G	A	A	G	G	A	G	A	G	A	A	G	A	G	G	N	G	G	G	G	A	G	N	G	G	A	G	A	A	A	G
rs6_6204893	6	6204893	N	A	N	G	A	N	G	G	N	A	G	A	G	G	N	A	A	A	A	G	G	A	G	A	G	A	A	A	A	G	G	A	G	G	G	G	A	G	A	N	G	A	G	A	A	A	N
rs6_6205029	6	6205029	A	G	N	A	G	A	A	A	N	G	A	G	A	A	A	G	G	N	G	A	A	G	A	G	N	G	G	G	G	G	A	G	A	A	A	N	G	A	N	A	A	G	A	G	G	G	A
rs6_6205274	6	6205274	G	G	G	G	G	G	G	G	G	G	G	G	G	G	G	G	G	G	G	G	G	G	G	G	G	G	G	G	G	A	G	G	N	G	G	N	G	G	G	G	G	G	G	G	G	G	G
rs6_6205455	6	6205455	A	G	N	A	G	A	A	A	N	G	A	G	A	A	A	G	G	G	G	A	A	G	A	G	N	G	G	G	G	G	A	G	A	A	A	N	G	A	N	A	A	G	A	G	G	G	A
rs6_6205629	6	6205629	G	G	G	G	G	G	G	G	G	G	G	N	G	G	G	G	N	A	A	G	G	A	G	A	G	A	A	G	A	G	G	N	G	G	G	G	A	G	N	G	G	A	G	A	A	G	N
rs6_6207277	6	6207277	G	G	G	G	G	G	G	G	G	G	G	A	G	G	G	A	G	A	A	G	G	A	G	A	N	A	A	G	A	A	G	N	G	G	G	N	A	G	N	G	G	N	G	A	A	A	G
rs6_6207613	6	6207613	G	G	G	G	G	G	G	G	G	G	G	A	G	G	G	A	G	N	A	G	G	A	G	A	N	A	A	G	A	G	G	A	G	G	G	G	A	G	N	G	G	N	G	A	A	A	G
rs6_6207751	6	6207751	A	G	A	A	G	A	A	A	N	G	N	G	A	A	A	G	G	G	G	A	A	G	A	G	N	G	G	G	G	G	A	N	A	A	A	N	G	A	G	A	A	G	A	G	G	G	A
rs6_6207874	6	6207874	G	G	G	G	G	G	G	G	G	G	G	G	G	G	G	N	G	G	G	G	G	G	G	G	G	G	G	G	G	G	G	G	G	G	G	G	G	G	G	G	G	G	G	G	G	G	G
rs6_6208152	6	6208152	G	G	G	G	G	G	G	G	G	G	G	G	G	G	G	G	G	G	G	G	G	G	G	G	G	G	G	G	G	G	G	G	G	G	G	G	G	G	G	G	G	G	G	G	G	G	G
rs6_6208290	6	6208290	G	G	G	G	G	G	N	G	G	G	G	G	G	G	G	G	G	N	G	G	G	G	G	G	G	G	G	G	G	G	G	G	G	G	G	G	G	G	G	G	G	G	G	G	G	G	G
rs6_6208302	6	6208302	G	G	G	G	G	G	N	G	G	G	G	G	G	G	G	G	G	N	G	G	G	G	G	G	G	G	G	G	G	G	G	G	G	G	G	G	G	G	G	G	G	G	G	G	G	G	G
rs6_6208393	6	6208393	G	G	G	G	G	G	G	G	G	G	G	G	G	G	A	G	G	G	G	G	G	G	G	G	G	G	G	G	G	G	G	G	G	G	G	G	G	G	G	G	G	G	G	G	G	G	G
rs6_6303631	6	6303631	G	G	G	G	G	G	G	G	G	G	G	G	G	G	G	G	G	G	G	G	G	G	G	G	G	G	G	G	G	G	G	G	G	G	G	G	G	G	G	G	G	G	G	G	G	G	G
rs6_6303698	6	6303698	G	G	G	G	G	G	G	G	G	G	G	G	G	G	G	G	G	G	G	G	G	G	G	G	G	G	G	G	G	A	G	G	G	G	G	N	G	G	G	G	G	G	G	G	G	G	G
rs6_6306268	6	6306268	G	G	G	G	G	G	G	G	G	G	G	G	G	G	G	G	G	G	G	G	G	G	G	G	G	G	G	G	G	G	G	G	G	G	G	G	G	G	G	G	G	N	G	G	G	G	G
rs6_6306678	6	6306678	A	G	N	G	G	G	G	G	G	A	G	G	G	G	A	G	A	G	G	G	G	G	G	G	G	G	G	A	G	G	G	G	G	G	G	G	G	G	G	G	G	G	G	G	G	G	G
rs6_6306686	6	6306686	G	A	G	G	A	G	G	G	G	G	G	A	G	G	G	G	G	A	A	G	G	A	G	A	G	A	A	G	A	G	G	A	G	G	G	G	A	G	N	G	G	A	G	A	A	A	G
rs6_6306778	6	6306778	G	G	G	G	G	G	G	G	G	G	G	N	G	G	G	G	G	A	A	G	G	A	G	A	G	A	N	G	A	G	G	A	G	G	G	G	A	G	N	G	G	G	G	N	A	G	G
rs6_6306843	6	6306843	G	G	G	G	G	G	G	G	G	G	G	G	G	G	G	A	G	G	G	G	G	G	G	G	G	G	G	G	G	G	G	G	G	G	G	G	G	G	G	G	G	G	G	G	G	G	G
rs6_6306905	6	6306905	G	G	G	G	G	G	G	G	G	G	G	G	G	G	G	G	G	G	G	G	G	G	G	G	G	G	G	G	G	G	G	G	G	G	G	G	G	G	G	G	G	G	G	G	G	G	G
rs6_6307131	6	6307131	G	G	G	G	G	G	G	G	G	G	G	G	G	G	G	G	G	G	G	G	G	G	G	G	G	G	G	G	G	G	G	G	G	G	G	G	G	G	G	G	G	G	G	G	G	A	N
rs6_6307303	6	6307303	G	G	A	A	G	A	A	A	N	G	A	G	N	A	G	A	G	G	G	A	A	G	N	G	A	G	N	G	G	G	A	G	A	A	A	G	G	A	G	A	A	G	A	G	G	G	N
rs6_6307376	6	6307376	G	G	A	A	G	A	A	A	N	G	G	G	A	A	G	G	G	G	G	A	A	G	A	G	N	G	G	G	G	G	A	G	N	A	A	N	G	A	N	N	A	G	A	G	G	G	A
rs6_6307536	6	6307536	G	A	G	G	A	G	G	G	G	G	G	A	G	G	G	N	G	A	A	G	G	A	G	A	G	A	A	G	A	G	G	A	G	G	G	G	A	G	N	G	G	A	G	A	N	G	N
rs6_6483184	6	6483184	G	G	G	G	G	G	G	G	G	G	G	G	G	G	G	G	G	G	G	G	G	G	G	G	G	G	G	G	G	G	G	G	G	A	G	G	G	G	G	G	G	G	G	G	G	A	G
rs6_6483338	6	6483338	G	G	G	G	G	N	G	G	N	G	G	G	G	G	N	G	G	G	G	G	G	G	G	G	G	G	G	G	G	G	G	G	G	G	G	G	G	G	G	G	G	G	G	G	G	G	G
rs6_6483935	6	6483935	G	G	N	A	G	A	A	A	N	G	A	G	A	A	A	A	A	G	G	A	A	G	A	G	A	G	G	G	G	G	A	N	A	A	A	N	G	A	N	A	A	G	A	G	G	A	A
rs6_6483985	6	6483985	G	G	G	G	G	G	G	G	G	G	G	G	G	G	A	G	G	G	G	G	G	G	G	G	G	G	G	G	G	G	G	G	G	G	G	G	G	G	G	G	G	N	G	G	G	G	G
rs6_6484564	6	6484564	G	G	G	G	G	G	G	G	G	G	G	G	G	G	G	G	G	G	G	G	G	G	G	G	G	G	G	G	G	G	G	G	G	G	G	G	G	G	G	G	G	G	G	G	G	G	G
rs6_6484877	6	6484877	A	N	N	N	G	N	G	G	N	A	N	A	G	G	G	G	G	A	A	G	G	A	G	A	G	A	A	A	A	G	G	A	G	G	G	G	A	N	A	G	G	N	G	A	A	G	G
rs6_6485298	6	6485298	G	A	A	A	A	A	A	A	N	G	A	G	A	A	G	A	A	G	G	A	A	G	A	G	A	G	G	G	G	A	A	G	A	A	A	A	G	A	G	A	A	G	A	G	G	A	N
rs6_6485529	6	6485529	G	G	A	G	G	G	G	G	N	G	G	G	G	A	G	G	G	G	G	G	G	G	G	G	N	G	G	G	G	G	G	G	G	G	A	G	G	G	G	G	G	G	G	G	G	G	N
rs6_6485877	6	6485877	G	G	G	G	G	G	G	G	G	G	G	G	G	G	G	G	G	G	G	G	G	G	G	G	G	G	G	G	G	G	G	G	G	G	G	G	G	G	G	G	G	N	G	G	G	G	G
rs6_6486542	6	6486542	G	G	G	G	G	G	G	G	G	G	G	G	G	G	G	G	G	G	G	G	G	G	G	G	G	G	G	G	G	G	G	G	G	G	G	G	G	G	G	G	G	G	G	G	G	G	G
rs6_6487364	6	6487364	G	A	G	G	A	G	G	G	G	G	G	G	G	G	G	G	G	G	G	G	G	G	G	G	G	G	G	G	G	A	G	G	G	A	G	N	G	G	G	G	G	G	G	G	G	A	G
rs6_6487466	6	6487466	G	A	A	A	A	N	A	A	N	G	N	G	A	A	G	N	A	G	G	A	A	G	A	G	A	G	G	G	G	A	A	G	A	A	A	N	G	A	N	A	A	G	A	G	G	A	N
rs6_6487951	6	6487951	G	N	N	G	A	G	N	G	N	G	G	G	N	N	N	A	A	G	G	G	G	G	A	G	A	G	G	G	G	N	A	G	A	A	N	N	G	G	G	N	A	G	N	G	G	A	N
rs6_6488148	6	6488148	G	G	G	G	G	G	G	G	G	G	G	G	G	G	G	G	G	G	G	G	G	G	G	G	G	G	G	G	G	G	G	G	G	G	G	G	G	G	G	G	G	G	G	G	G	G	G
rs6_6488200	6	6488200	G	G	G	N	G	A	G	A	G	G	A	G	G	G	A	G	G	G	G	A	N	G	G	G	G	G	G	G	G	G	G	G	G	G	G	N	G	N	N	A	G	G	A	G	G	G	G
rs6_6488610	6	6488610	G	A	A	A	A	N	A	A	A	G	N	G	A	A	N	A	N	G	G	A	N	G	A	G	A	G	G	G	G	A	A	G	A	A	A	A	G	N	G	N	A	N	A	G	G	A	N
rs6_6489018	6	6489018	G	G	G	G	G	G	G	G	G	G	G	G	G	G	G	G	G	G	G	G	G	G	G	G	G	N	G	G	G	G	G	G	G	G	G	G	G	G	G	G	G	G	G	G	G	G	G
rs6_6489101	6	6489101	G	A	A	G	A	G	A	G	N	G	G	G	A	A	G	G	G	G	G	G	N	G	A	G	A	G	G	G	G	A	A	N	A	G	A	N	G	G	G	G	A	G	G	G	G	G	N
rs6_6489272	6	6489272	G	A	N	G	A	G	A	G	N	G	G	G	A	A	G	A	A	G	G	G	G	G	A	G	A	G	G	G	G	A	A	N	A	A	A	N	G	G	N	G	A	G	G	G	G	A	N
rs6_8847037	6	8847037	G	G	G	G	G	G	G	G	G	G	G	G	G	G	G	G	G	G	G	G	G	G	G	G	G	G	G	G	G	G	G	G	G	G	G	G	G	G	G	G	G	G	G	G	G	G	G
rs6_8847294	6	8847294	A	A	G	G	A	G	G	G	G	A	G	G	G	G	G	G	G	G	G	A	G	G	G	G	G	G	G	G	A	G	G	G	G	G	G	G	G	G	N	G	G	G	A	G	G	G	G
rs6_8847566	6	8847566	G	G	A	A	G	N	A	A	N	G	A	A	G	A	A	A	A	A	A	G	A	A	A	A	A	A	N	N	G	G	A	A	A	A	A	A	A	A	A	A	A	A	G	A	A	A	A
rs6_8847842	6	8847842	G	G	N	G	G	G	G	G	G	G	G	G	G	A	G	G	G	A	G	G	G	A	G	G	A	G	G	G	G	G	G	G	G	G	A	G	G	G	G	G	G	G	G	G	G	G	N
rs6_8847914	6	8847914	G	G	G	G	G	G	G	G	G	G	G	G	A	G	G	G	G	G	G	G	G	G	G	G	G	G	G	G	G	G	G	G	G	G	G	G	G	G	G	G	G	N	G	G	G	G	G
rs6_8848345	6	8848345	G	G	N	N	G	N	N	N	N	G	A	A	G	N	A	N	N	N	N	G	N	A	N	N	A	A	N	A	G	G	N	A	N	A	N	N	A	A	A	N	N	N	G	A	N	N	A
rs6_8849674	6	8849674	G	G	G	G	G	N	N	G	G	G	G	G	G	G	G	G	G	G	N	G	N	G	N	G	G	G	G	N	G	N	G	N	N	G	G	G	G	G	G	G	G	G	G	G	G	G	G
rs6_8849695	6	8849695	A	A	G	G	A	N	G	G	N	A	G	G	G	G	G	G	G	N	N	A	N	G	G	G	G	G	G	N	A	A	G	G	N	G	G	G	G	G	N	G	G	G	A	G	N	N	G
rs6_8849707	6	8849707	G	G	A	G	G	N	G	G	G	G	G	G	G	A	G	G	G	N	G	G	N	A	G	G	A	G	G	G	G	N	G	G	G	G	A	G	G	G	G	G	G	G	G	G	G	G	N
rs6_8849714	6	8849714	G	G	A	G	G	G	G	G	G	G	G	G	A	A	G	G	G	N	G	G	N	A	G	G	A	G	G	G	G	N	G	G	G	G	A	G	G	G	G	G	G	G	G	G	G	G	N
rs6_8849721	6	8849721	A	A	G	G	N	N	G	G	G	A	G	G	G	G	G	G	G	G	G	A	G	G	G	G	G	G	G	G	A	N	G	G	G	G	G	G	G	G	N	G	G	G	A	G	G	G	G
rs6_8849803	6	8849803	G	G	G	G	G	G	G	G	G	G	G	G	G	G	G	N	G	G	G	G	G	G	G	G	G	G	G	G	G	A	G	G	G	G	G	N	G	G	G	N	G	G	G	G	G	G	G
rs6_9288277	6	9288277	G	A	G	G	A	G	G	G	N	G	G	G	G	G	G	G	G	G	G	G	G	G	G	G	G	G	G	G	G	G	G	G	G	G	G	G	G	G	G	G	G	G	G	G	G	G	G
rs6_9288388	6	9288388	G	A	G	A	A	A	A	A	A	A	A	A	G	G	A	A	A	G	A	G	A	G	N	A	G	A	A	A	G	G	A	A	A	A	G	A	A	A	N	G	A	A	N	A	A	A	N
rs6_9288619	6	9288619	G	G	N	G	G	G	G	G	G	G	G	G	A	A	G	G	G	N	G	N	G	A	G	G	A	G	G	G	N	A	G	G	G	G	A	G	N	G	G	N	G	G	N	G	G	G	N
rs6_9289114	6	9289114	G	G	G	G	G	G	G	G	G	G	G	G	G	G	G	G	G	G	G	G	G	G	G	G	G	G	G	G	G	A	G	G	G	G	G	G	G	G	G	G	G	G	G	G	G	G	G
rs6_9289318	6	9289318	A	G	G	G	G	N	G	G	G	G	G	G	G	G	G	G	G	G	G	A	G	G	G	G	G	G	G	G	A	G	G	G	G	G	G	N	G	G	G	N	G	G	A	G	G	G	G
rs6_9289417	6	9289417	G	G	A	G	G	G	G	G	G	G	G	G	A	A	G	G	G	A	G	G	G	A	G	N	A	G	G	G	G	G	G	G	G	G	A	G	G	G	G	G	G	N	G	G	G	G	N
rs6_9289561	6	9289561	G	G	G	G	G	G	G	G	G	A	G	G	G	G	G	A	G	G	G	G	G	G	G	G	G	G	G	G	G	G	G	G	G	G	G	G	G	G	G	G	G	G	G	G	G	G	G
rs6_9290382	6	9290382	A	G	A	G	G	G	G	G	G	G	G	G	A	A	N	N	N	N	N	A	N	A	G	G	A	G	G	G	A	G	G	G	G	G	A	G	G	G	G	N	G	G	N	G	G	G	A
rs6_9291161	6	9291161	G	G	G	G	G	G	G	G	G	G	G	G	G	G	G	G	G	G	G	G	G	G	G	G	G	G	G	G	G	G	G	G	G	G	G	G	G	G	G	G	G	G	G	G	G	G	G
rs6_9315355	6	9315355	G	G	A	G	G	N	G	G	N	N	N	G	A	A	G	N	G	A	G	G	N	A	G	G	A	G	N	G	G	G	G	G	G	G	A	N	G	G	G	A	G	N	G	G	G	G	A
rs6_9315605	6	9315605	G	G	G	G	G	G	G	G	G	G	G	G	G	G	G	G	G	G	G	G	G	G	G	G	G	G	G	G	G	G	G	G	G	G	G	G	G	G	G	G	G	G	G	G	G	G	G
rs6_9316558	6	9316558	G	G	G	G	G	G	G	G	G	G	G	G	G	G	G	G	G	G	G	G	G	G	G	G	G	G	G	G	G	A	G	G	G	G	G	G	G	G	G	G	G	G	G	G	G	G	G
rs6_9316992	6	9316992	G	A	G	A	A	N	A	A	N	A	A	A	G	G	A	A	A	G	A	G	A	G	A	A	G	A	A	A	G	G	A	A	A	A	G	A	A	A	A	N	A	N	A	A	A	A	N
rs6_9317440	6	9317440	G	G	G	G	G	G	G	G	G	G	G	G	G	G	G	G	G	G	G	G	G	G	G	G	G	G	G	G	G	G	G	G	G	G	G	G	G	G	G	G	G	G	G	G	G	G	G
rs6_9319043	6	9319043	G	G	G	G	G	G	G	G	G	G	G	G	G	G	G	G	G	G	G	N	G	G	G	G	G	G	G	G	A	G	G	G	G	G	G	G	G	G	G	G	G	G	G	G	G	G	G
rs6_9319307	6	9319307	A	G	G	G	G	G	G	G	G	G	G	G	G	G	G	G	G	G	G	A	G	G	G	G	G	G	G	G	A	G	G	G	G	G	G	G	G	G	G	G	G	G	G	G	G	G	G
rs6_9319616	6	9319616	G	G	G	G	G	G	G	G	G	G	G	G	G	G	G	G	G	G	G	G	G	G	G	G	G	G	G	G	G	G	G	G	G	G	G	G	G	G	G	G	G	N	G	G	G	G	G
rs6_9320528	6	9320528	G	G	N	G	G	G	G	G	G	G	G	G	G	G	G	G	G	G	G	G	G	G	G	G	G	G	G	G	G	G	G	G	G	G	G	G	G	G	G	G	G	G	G	G	G	G	G
rs6_9320857	6	9320857	G	G	A	G	G	G	N	N	N	G	G	G	A	A	G	N	G	A	G	G	G	A	G	G	A	G	G	G	G	G	G	G	G	G	A	G	G	G	G	A	G	G	G	G	G	G	N
rs6_9320883	6	9320883	G	G	G	G	G	G	N	G	G	G	G	G	G	G	G	G	G	G	G	G	G	G	G	G	G	G	G	G	G	A	G	G	G	G	G	G	G	G	G	G	G	G	G	G	G	G	G
rs6_9320942	6	9320942	G	G	A	G	G	N	N	G	N	G	G	G	A	A	G	G	G	A	G	G	G	A	G	G	A	G	G	G	G	A	G	G	G	G	A	G	G	G	G	N	G	G	G	G	G	N	A
rs6_9322192	6	9322192	G	G	G	G	G	N	G	G	N	G	G	G	G	G	N	N	G	G	G	G	N	G	G	G	G	G	G	N	G	A	G	G	G	G	G	N	G	G	G	G	N	G	G	G	G	G	G
rs6_9322647	6	9322647	A	G	G	G	G	G	G	N	G	G	G	G	G	N	G	G	G	G	N	A	N	G	G	G	G	G	G	G	A	N	G	G	G	G	G	G	G	G	G	N	G	G	G	G	G	G	G
rs6_9323577	6	9323577	G	G	A	G	G	G	G	G	G	G	G	G	G	A	G	G	G	A	G	G	G	A	G	G	A	G	G	G	G	G	G	G	G	G	A	G	G	G	G	N	G	G	G	G	G	G	N
rs6_9323579	6	9323579	G	G	A	G	G	G	N	G	G	G	G	G	A	A	G	G	G	A	G	G	G	A	G	G	A	G	G	G	G	G	G	G	G	G	A	G	G	G	G	A	G	G	G	G	G	G	N
rs6_9323601	6	9323601	G	G	A	N	G	G	G	N	N	G	G	G	A	A	G	G	G	A	N	G	G	A	G	G	A	G	G	N	G	A	G	G	G	G	A	G	G	G	G	A	G	G	G	G	G	G	N
rs6_9323952	6	9323952	G	G	A	G	G	N	G	G	G	G	G	G	A	A	G	G	N	A	G	G	G	A	G	G	A	G	G	G	G	G	N	G	G	G	A	G	G	G	G	A	G	G	G	G	G	G	N
rs6_9324357	6	9324357	G	G	A	G	G	N	G	G	N	G	G	G	A	A	G	G	G	A	G	G	G	A	G	G	A	G	G	G	G	A	G	G	G	G	A	G	G	G	G	A	G	N	G	G	G	G	N
rs6_9324597	6	9324597	G	G	G	G	G	G	G	G	G	G	G	G	G	G	G	G	G	G	G	G	G	G	G	G	G	G	G	G	G	A	G	G	G	G	G	G	G	G	G	G	G	G	G	G	G	G	G
rs6_14579157	6	14579157	G	G	G	G	G	G	G	G	G	G	G	G	G	G	G	G	G	G	G	G	G	G	G	G	G	G	G	G	G	G	G	G	G	G	G	G	G	G	G	G	G	N	G	G	G	G	G
rs6_14580517	6	14580517	G	G	G	G	G	G	G	G	G	G	G	G	G	G	G	G	G	G	G	G	G	G	G	G	G	G	G	G	G	G	G	G	G	G	G	G	G	G	G	G	G	G	G	G	G	G	G
rs6_14580952	6	14580952	G	G	G	G	G	G	G	G	G	G	G	G	G	G	G	G	G	G	G	G	G	G	G	G	G	G	G	G	G	A	G	G	G	G	G	G	G	G	G	G	G	G	G	G	G	G	G
rs6_14580998	6	14580998	A	A	A	A	A	G	A	G	N	G	G	G	G	A	G	G	G	G	G	G	G	N	A	G	A	G	A	G	G	G	G	A	G	G	A	G	N	A	N	A	G	G	A	G	G	A	A
rs6_21430612	6	21430612	G	G	G	G	G	G	G	G	G	G	G	G	G	G	G	G	G	G	G	G	G	G	G	G	G	G	G	G	G	G	G	G	G	G	G	G	G	G	G	G	G	G	G	G	G	G	G
rs6_21430615	6	21430615	A	G	N	G	G	G	G	G	N	G	N	G	G	A	A	G	G	G	G	G	G	G	A	G	A	G	G	G	G	A	G	G	G	G	G	G	N	A	G	A	G	N	A	G	G	A	A
rs6_21431911	6	21431911	G	G	G	G	G	G	G	G	G	G	G	G	G	G	G	G	G	G	G	G	G	G	G	G	G	G	G	G	G	G	G	G	G	G	G	G	N	G	G	G	G	G	G	G	G	G	G
rs6_21432134	6	21432134	A	G	A	G	G	G	G	G	N	G	N	G	G	A	G	G	G	G	G	G	G	G	A	N	A	G	G	G	G	G	G	G	G	G	G	G	N	A	G	G	G	G	A	G	G	A	A
rs6_21433464	6	21433464	G	G	G	G	G	G	G	G	G	G	G	G	G	G	G	G	G	G	G	G	G	G	G	G	G	G	G	G	G	G	G	G	G	G	G	G	G	G	G	G	G	G	G	G	G	G	G
rs6_21433520	6	21433520	G	G	G	G	G	G	G	G	G	G	G	G	G	G	G	G	G	G	G	G	G	G	G	G	G	G	G	G	G	G	G	G	G	G	G	G	G	G	G	G	G	G	G	G	G	G	G
rs6_21434086	6	21434086	A	G	A	G	G	G	G	G	N	G	A	G	G	A	G	G	G	G	G	G	G	G	A	G	A	G	G	G	G	A	G	G	G	G	G	G	N	A	G	G	G	G	A	G	G	A	A
rs6_21434334	6	21434334	A	G	A	G	G	G	G	G	N	G	A	G	G	A	A	G	G	G	G	G	G	G	A	G	A	G	G	G	G	A	G	G	G	G	G	G	A	A	G	N	G	N	A	G	G	A	A
rs6_21434501	6	21434501	G	G	G	G	G	G	G	G	G	G	G	G	G	G	G	G	G	G	G	G	G	G	G	G	G	G	G	G	G	G	G	G	G	G	G	G	N	G	G	G	G	G	G	G	G	G	G
rs6_21435968	6	21435968	G	G	G	G	G	G	N	G	G	G	G	G	G	G	G	G	G	G	G	G	N	G	G	G	G	G	G	G	G	A	G	G	G	G	G	G	G	G	G	G	G	G	G	G	G	G	G
rs6_21436118	6	21436118	G	G	G	G	G	G	G	G	G	G	G	G	G	G	G	N	N	G	G	G	G	G	G	G	G	G	N	G	G	G	G	G	G	G	G	G	N	G	G	G	G	G	G	G	G	G	N
rs6_21436137	6	21436137	G	G	G	G	G	G	G	G	G	G	G	G	G	G	G	G	N	G	G	G	G	G	G	G	G	G	G	G	G	G	G	G	G	G	G	G	G	G	G	G	G	G	G	G	G	G	G
rs6_22191106	6	22191106	G	G	G	G	G	G	G	G	N	G	G	G	G	G	G	G	G	G	G	G	G	G	G	G	G	G	G	G	G	G	G	G	G	G	G	N	G	G	G	G	G	G	G	G	G	G	G
rs6_22191122	6	22191122	G	G	G	G	G	G	G	G	G	G	G	G	G	G	G	G	G	G	G	G	G	G	G	G	G	G	G	G	G	G	G	G	G	G	G	G	G	G	G	G	G	G	G	G	G	G	G
rs6_22191167	6	22191167	G	G	G	G	G	G	G	G	G	G	G	G	G	G	G	G	G	G	G	G	G	G	G	G	G	G	G	G	G	G	G	G	G	G	G	G	G	G	G	G	G	G	G	G	G	G	G
rs6_22191815	6	22191815	G	G	G	G	G	G	G	G	N	G	G	G	A	G	A	G	G	A	G	G	G	G	G	G	G	G	G	G	G	G	G	A	G	G	G	G	G	G	G	N	G	G	G	G	G	A	G
rs6_22191902	6	22191902	G	G	G	G	G	G	G	G	G	G	G	G	G	G	G	G	G	G	G	G	G	G	G	G	G	G	G	G	G	A	G	G	G	G	G	G	G	G	G	G	G	N	G	G	G	G	G
rs6_22192134	6	22192134	G	G	G	G	G	G	G	G	G	G	G	G	G	G	G	G	G	G	G	G	G	G	G	G	G	G	G	G	G	G	G	G	G	G	G	G	G	G	G	G	G	G	G	G	G	G	G
rs6_22192150	6	22192150	G	G	G	G	G	G	N	G	N	G	G	G	G	G	G	G	G	G	G	G	N	G	G	G	G	G	G	G	G	G	G	G	G	G	G	G	G	G	G	G	G	G	G	G	G	G	G
rs6_22192224	6	22192224	A	G	G	G	G	G	G	G	G	G	G	G	A	G	A	G	G	A	G	G	G	G	G	G	G	G	G	G	G	A	G	A	G	G	G	G	G	G	G	N	G	G	G	G	G	A	G
rs6_22192693	6	22192693	G	G	G	G	G	G	G	G	G	G	G	N	G	G	G	N	N	N	G	G	G	G	G	G	G	G	G	G	G	G	G	G	G	G	G	G	G	G	G	N	G	G	G	G	G	G	G
rs6_22192904	6	22192904	G	G	G	N	G	N	G	G	G	G	G	G	A	G	A	G	G	A	G	G	G	G	G	G	G	G	G	G	G	A	G	N	G	G	G	G	G	G	G	N	G	N	G	G	N	A	N
rs6_22193048	6	22193048	A	G	G	G	G	G	G	G	G	G	G	G	G	G	G	N	G	G	G	G	G	G	G	G	G	G	G	G	G	G	G	G	G	G	G	G	G	G	G	G	G	N	G	G	G	G	G
rs6_22193095	6	22193095	G	G	G	G	G	G	G	G	G	G	G	G	A	G	A	G	G	A	G	G	G	G	G	G	G	G	G	G	G	G	G	A	G	G	G	G	G	G	G	G	G	G	G	G	G	A	G
rs6_22193124	6	22193124	G	G	G	G	G	G	G	G	G	G	G	G	G	G	G	G	G	G	G	G	G	G	G	G	G	G	G	G	G	G	G	G	G	G	G	G	G	G	G	N	G	G	G	G	G	G	G
rs6_22193161	6	22193161	A	G	G	G	G	G	G	G	G	G	G	G	G	G	G	G	G	G	G	G	G	G	G	G	G	G	G	G	G	G	G	G	G	G	G	G	G	G	G	G	G	G	G	G	G	G	G
rs6_22193550	6	22193550	A	G	G	G	G	G	N	G	N	G	G	G	A	G	N	G	N	A	G	G	G	G	G	G	G	G	G	G	G	A	G	A	G	G	G	G	G	G	G	G	G	N	G	G	G	A	N
rs6_22193801	6	22193801	A	G	G	G	G	G	G	G	G	G	G	G	A	G	A	G	G	A	G	G	G	G	G	G	G	G	G	G	G	G	G	N	G	G	G	G	G	G	G	G	G	G	G	G	G	A	G
rs6_22193810	6	22193810	G	G	G	G	G	G	G	G	G	G	G	G	G	G	G	G	G	G	G	G	G	G	G	G	G	G	G	G	G	G	G	G	G	G	G	G	G	G	G	G	G	G	G	G	G	G	G
rs6_22193849	6	22193849	G	G	G	G	G	G	G	G	G	G	G	G	G	G	G	G	G	G	G	G	G	G	G	G	G	G	G	G	G	A	G	G	G	G	G	G	G	G	G	G	G	N	G	G	G	G	N
rs6_22193975	6	22193975	G	G	G	G	G	G	G	G	G	G	G	G	A	G	A	G	N	A	G	G	G	G	G	G	G	G	G	G	G	G	N	A	G	G	G	G	G	G	G	G	G	G	G	G	G	A	G
[truncated: 1,693 more rows]
[truncated: 423 more columns]
